# Supplementary material for: Differential Effects of Post-Weaning Diet and Maternal Obesity on Mouse Liver and Brain Metabolomes
Source: Nutrients. 2020 May 28;12(6):1572. doi: 10.3390/nu12061572 (PMC7352523; doi:10.3390/nu12061572)
Supplement: Supplementary file 1 [file nutrients-12-01572-s001.zip]

Archive with 3 entries (3 files):
- Safi-Stibler_lchrms_data.xlsx
- Safi-Stibler_Statistical_Analysis_results.xlsx
- Safi-Stibler_Suppl Fig.pdf
