# Supplementary material for: Differential Effects of Post-Weaning Diet and Maternal Obesity on Mouse Liver and Brain Metabolomes
Source: Nutrients. 2020 May 28;12(6):1572. doi: 10.3390/nu12061572 (PMC7352523; doi:10.3390/nu12061572)
Supplement: Supplementary file 1 [file nutrients-12-01572-s001.zip › Safi-Stibler_lchrms_data.xlsx]

## Sheet: Groups individuals
individualNumber	dietMat	dietSelf	sex	dietGroup	switch	switchGroup
X96_6_CTRLHFD	CTRL	HFD	M	CTRLHFD	yes	plus
X94_5_CTRLCD	CTRL	CD	M	CTRLCD	no	no
X94_4_CTRLHFD	CTRL	HFD	M	CTRLHFD	yes	plus
X93_6_CTRLHFD	CTRL	HFD	M	CTRLHFD	yes	plus
X93_4_CTRLCD	CTRL	CD	M	CTRLCD	no	no
X88_2_CTRLHFD	CTRL	HFD	M	CTRLHFD	yes	plus
X85_4_CTRLCD	CTRL	CD	M	CTRLCD	no	no
X216_6_CTRLCD	CTRL	CD	M	CTRLCD	no	no
X205_1_OBCD	OB	CD	M	OBCD	yes	moins
X200_3_OBHFD	OB	HFD	M	OBHFD	no	no
X200_2_OBCD	OB	CD	M	OBCD	yes	moins
X200_1_OBCD	OB	CD	M	OBCD	yes	moins
X199_2_WLCD	WL	CD	M	WLCD	no	no
X181_4_CTRLCD	CTRL	CD	M	CTRLCD	no	no
X181_2_CTRLHFD	CTRL	HFD	M	CTRLHFD	yes	plus
X169_5_CTRLCD	CTRL	CD	M	CTRLCD	no	no
X166_3_WLCD	WL	CD	M	WLCD	no	no
X165_1_CTRLHFD	CTRL	HFD	M	CTRLHFD	yes	plus
X156_6_WLHFD	WL	HFD	M	WLHFD	yes	plus
X156_5_WLHFD	WL	HFD	M	WLHFD	yes	plus
X146_3_OBHFD	OB	HFD	M	OBHFD	no	no
X146_2_OBHFD	OB	HFD	M	OBHFD	no	no
X142_6_OBCD	OB	CD	M	OBCD	yes	moins
X142_4_OBHFD	OB	HFD	M	OBHFD	no	no
X142_2_OBCD	OB	CD	M	OBCD	yes	moins
X130_5_WLHFD	WL	HFD	M	WLHFD	yes	plus
X130_2_WLCD	WL	CD	M	WLCD	no	no
X123_2_WLCD	WL	CD	M	WLCD	no	no
X111_6_WLHFD	WL	HFD	M	WLHFD	yes	plus
X111_5_WLCD	WL	CD	M	WLCD	no	no
X106_5_OBCD	OB	CD	M	OBCD	yes	moins
X106_3_OBHFD	OB	HFD	M	OBHFD	no	no
X106_1_OBHFD	OB	HFD	M	OBHFD	no	no
X105_4_WLHFD	WL	HFD	M	WLHFD	yes	plus
X101_5_WLCD	WL	CD	M	WLCD	no	no
X101_4_WLHFD	WL	HFD	M	WLHFD	yes	plus

## Sheet: LIVER
NVAR	CEA	ID	Adduct	Formula	m/z	Retention time (min)	CAS	Num.HMDB	Classe	Sous Classe	chebi_id	Metabolic Pathway Name	Area_20170225_96.6.F.PFM55_pos.neg_031	Area_20170225_94.5.F.PFM62_pos.neg_039	Area_20170225_94.4.F.PFM56_pos.neg_027	Area_20170225_93.6.F.PFM43_pos.neg_058	Area_20170225_93.4.F.PFM42_pos.neg_030	Area_20170225_88.2.F.PFM67_pos.neg_034	Area_20170225_85.4.F.PFM48_pos.neg_063	Area_20170225_216.6.F.PFM69_pos.neg_037	Area_20170225_205.1.F.PFM68_pos.neg_036	Area_20170225_200.3.F.PFM40_pos.neg_041	Area_20170225_200.2.F.PFM50_pos.neg_055	Area_20170225_200.1.F.PFM60_pos.neg_054	Area_20170225_199.2.F.PFM59_pos.neg_022	Area_20170225_181.4.F.PFM49_pos.neg_053	Area_20170225_181.2.F.PFM46_pos.neg_023	Area_20170225_169.5.F.PFM70_pos.neg_048	Area_20170225_166.3.F.PFM54_pos.neg_042	Area_20170225_165.1.F.PFM39_pos.neg_059	Area_20170225_156.6.F.PFM52_pos.neg_051	Area_20170225_156.5.F.PFM41_pos.neg_049	Area_20170225_146.3.F.PFM47_pos.neg_052	Area_20170225_146.2.F.PFM45_pos.neg_035	Area_20170225_142.6.F.PFM61_pos.neg_043	Area_20170225_142.4.F.PFM51_pos.neg_057	Area_20170225_142.2.F.PFM57_pos.neg_047	Area_20170225_130.5.F.PFM58_pos.neg_045	Area_20170225_130.2.F.PFM37_pos.neg_060	Area_20170225_123.2.F.PFM64_pos.neg_033	Area_20170225_111.6.F.PFM44_pos.neg_021	Area_20170225_111.5.F.PFM72_pos.neg_029	Area_20170225_106.5.F.PFM53_pos.neg_025	Area_20170225_106.3.F.PFM65_pos.neg_061	Area_20170225_106.1.F.PFM38_pos.neg_028	Area_20170225_105.4.F.PFM66_pos.neg_046	Area_20170225_101.5.F.PFM63_pos.neg_024	Area_20170225_101.4.F.PFM71_pos.neg_040
N85	974	Aminobutyric-acid	M-H	C4H9NO2	102.056	12.29	1492-24-6	HMDB00452	Amino Acids, Peptides, and Analogues	Amino Acids and Derivatives	35619	NA	22200000	11400000	13000000	12700000	14300000	9100000	11200000	8630000	15000000	12700000	15200000	10900000	6260000	11500000	6940000	20100000	16500000	20800000	12500000	12500000	12900000	10800000	15400000	13100000	11300000	14900000	20700000	19600000	16600000	12100000	16900000	12700000	16500000	14000000	11000000	12400000
N127	801	N-Acetylneuraminic-acid	M-H	C11H19NO9	308.099	13.91	131-48-6	HMDB00230	Carbohydrates and Carbohydrate Conjugates	Sugar Acids and Derivatives	45744	Amino Sugar Metabolism	42200000	36800000	33700000	44300000	39700000	31200000	35500000	32700000	61900000	37000000	57900000	39300000	29800000	55700000	19600000	53900000	55900000	69600000	41400000	36800000	41700000	35900000	37200000	29700000	33000000	33800000	43600000	44400000	37800000	41500000	32900000	29400000	38200000	29400000	35700000	33500000
P73	801	N-Acetylneuraminic-acid	M+H	C11H19NO9	310.113	13.9	131-48-6	HMDB00230	Carbohydrates and Carbohydrate Conjugates	Sugar Acids and Derivatives	45744	Amino Sugar Metabolism	6620000	6050000	5220000	6400000	7090000	4370000	5290000	4510000	10300000	7000000	10900000	7340000	3490000	8380000	2050000	8960000	6160000	11000000	8020000	6230000	8520000	4230000	5580000	4530000	3240000	4480000	9780000	5830000	6250000	5750000	5380000	4940000	7360000	3390000	4860000	4090000
P170	1134	Butyryl-carnitine	M+H	C11H21NO4	232.154	7.35	25576-40-3	HMDB02013	Lipids	Fatty Acid Esters	7676	Oxidation of Branched Chain Fatty Acids	13100000	20100000	26400000	13600000	19800000	16700000	8560000	7000000	7120000	15100000	31700000	10200000	6580000	15700000	7280000	14400000	9920000	27900000	17600000	12100000	21700000	11700000	49200000	14500000	7190000	21000000	17500000	30100000	15500000	16300000	11800000	15800000	15400000	11200000	8150000	12700000
N24	354	Perillic-acid	M-H	C10H14O2	165.092	1.76	7694-45-3	HMDB04586	Lipids	Prenol Lipids	36999	NA	9800000	4480000	10000000	13000000	7430000	6620000	5650000	2930000	5670000	6000000	5030000	2600000	1030000	5300000	4260000	4510000	5270000	11700000	8150000	9180000	9540000	7360000	4810000	8540000	4120000	6050000	7420000	7380000	7190000	7950000	7330000	8500000	8660000	9450000	8400000	9480000
N348	356	3-Hydroxybutyric-acid	M-H	C4H8O3	103.04	8.71	6168-83-8	HMDB00442	Organic Acids and Derivatives	Hydroxy Acids and Derivatives	17290	Valine, Leucine and Isoleucine Metabolism	289000000	95900000	150000000	94200000	159000000	198000000	175000000	107000000	149000000	226000000	161000000	92300000	49800000	131000000	96500000	92100000	169000000	411000000	295000000	114000000	237000000	436000000	162000000	433000000	57000000	154000000	336000000	240000000	163000000	106000000	87800000	415000000	207000000	148000000	93000000	132000000
N356	356	3-Hydroxybutyric-acid	M-H	C4H8O3	103.04	9.36	6168-83-8	HMDB00442	Organic Acids and Derivatives	Hydroxy Acids and Derivatives	17290	Valine, Leucine and Isoleucine Metabolism	8830000	10100000	13400000	16400000	9450000	8490000	12800000	7000000	12400000	8780000	12000000	6710000	4720000	12200000	5550000	14100000	16000000	20100000	13900000	8800000	13000000	15300000	8070000	13300000	4580000	12000000	17300000	15500000	9600000	8580000	11900000	11800000	9440000	7570000	7030000	9850000
N34	357	1-5-Anhydro-D-sorbitol	M-H	C6H12O5	163.061	10.18	154-58-5	HMDB02712	Carbohydrates and Carbohydrate Conjugates	Monosaccharides	16070	Unassigned	32300000	76300000	29800000	39900000	74500000	32300000	75800000	63700000	53600000	26400000	53200000	70000000	34300000	79500000	26500000	77300000	75300000	52700000	28500000	37800000	47000000	33500000	41500000	29100000	44200000	30400000	83400000	59700000	36200000	69900000	74200000	29100000	36000000	29500000	74700000	36200000
N22	193 | 192	10-hydroxydecanoic-acid | 3-hydroxydecanoic-acid	M-H	C10H20O3	187.134	1.73	1679-53-4 | 14292-26-3	NA | HMDB02203	NA | Organic Acids and Derivatives	NA | Hydroxy Acids and Derivatives	17409 | 37371	NA | NA	5190000	3400000	4690000	5450000	8160000	5320000	4380000	3780000	2260000	6570000	5690000	3730000	3450000	7000000	4850000	3300000	5400000	11900000	4320000	6360000	4620000	5110000	4360000	6550000	3140000	4770000	9550000	3290000	4480000	4430000	6990000	4350000	4340000	4600000	5570000	4880000
N9	359 | 662	11-12-Epoxy-5Z-8Z-14Z-eicosatrienoic-acid | 8S-Hydroxy-5Z-9E-11Z-14Z-eicosatetraenoic-acid	M-H	C20H32O3	319.228	1.45	81276-02-0 | 98462-03-4	HMDB04673 | HMDB04679	Lipids | Lipids	Eicosanoids | Eicosanoids	NA | 34486	Arachidonic Acid Metabolism | Arachidonic Acid Metabolism	192000000	220000000	191000000	267000000	220000000	239000000	143000000	176000000	102000000	173000000	299000000	146000000	64400000	171000000	131000000	162000000	85400000	278000000	138000000	167000000	155000000	122000000	186000000	270000000	114000000	251000000	273000000	154000000	174000000	298000000	270000000	191000000	162000000	263000000	236000000	373000000
N15	135 | 1219	12-Hydroxydodecanoic-acid | DL-beta-Hydroxylauric-acid	M-H	C12H24O3	215.165	1.59	505-95-3 | 1883-13-2	HMDB02059 | HMDB00387	Lipids | Lipids	Fatty Acids and Conjugates | Fatty Acids and Conjugates	39567 | 36206	Fatty Acid Biosynthesis | NA	13400000	6100000	8650000	17200000	25500000	4470000	7740000	5400000	3220000	8310000	10500000	5620000	3990000	10600000	17400000	2060000	14400000	24600000	5950000	19500000	11100000	4310000	4530000	7900000	5900000	9230000	17800000	5290000	19900000	6440000	11600000	5560000	10600000	6340000	13300000	8990000
N13	360	13-S-Hydroxyoctadeca-9Z-11E-dienoic-acid	M-H	C18H32O3	295.228	1.51	NA	NA	NA	NA	NA	NA	262000000	141000000	225000000	406000000	304000000	269000000	178000000	117000000	139000000	264000000	177000000	165000000	101000000	178000000	275000000	143000000	146000000	470000000	170000000	319000000	241000000	230000000	138000000	199000000	102000000	202000000	225000000	128000000	354000000	222000000	194000000	197000000	320000000	294000000	256000000	303000000
N334	121 | 7	1-methyl-guanine | 7-methylguanine	M-H	C6H7N5O	164.058	7.36	938-85-2 | 578-76-7	HMDB03282 | HMDB00897	Aromatic Heteropolycyclic Compounds | Aromatic Heteropolycyclic Compounds	Imidazopyrimidines | Imidazopyrimidines	21803 | 28664	NA | Purine Metabolism	2010000	2060000	3070000	1870000	1900000	1870000	1730000	1620000	3000000	2230000	2390000	1350000	989000	2700000	1300000	2220000	2080000	3140000	2530000	2330000	2880000	1930000	1180000	1910000	1320000	2090000	2910000	2130000	2010000	2250000	2330000	1750000	2210000	2150000	2580000	2320000
P169	121 | 7	1-methyl-guanine | 7-methylguanine	M+H	C6H7N5O	166.072	7.33	938-85-2 | 578-76-7	HMDB03282 | HMDB00897	Aromatic Heteropolycyclic Compounds | Aromatic Heteropolycyclic Compounds	Imidazopyrimidines | Imidazopyrimidines	21803 | 28664	NA | Purine Metabolism	49500000	46800000	72600000	47300000	51000000	46400000	37800000	37200000	71000000	48300000	57200000	32300000	21600000	64800000	32700000	50500000	43100000	77600000	57800000	58100000	70400000	46800000	26900000	50900000	31600000	47500000	56700000	50200000	58100000	55900000	53200000	39500000	56200000	48500000	52500000	53800000
P176	237	1-Methyladenosine	M+H	C11H15N5O4	282.12	8.31	15763-06-1	HMDB03331	Nucleosides, Nucleotides, and Analogues	Purine Nucleosides and Analogues	16020	Purine Metabolism	104000000	79800000	169000000	95800000	61200000	98400000	56400000	47800000	120000000	104000000	90100000	55000000	39900000	92700000	57100000	80500000	54300000	157000000	123000000	104000000	195000000	92600000	88700000	97300000	41000000	110000000	92200000	62200000	117000000	84400000	73400000	95400000	122000000	99000000	85700000	107000000
N86	41 | 1013 | 1072	1-Methylhistidine | 3-Methylhistidine | Methyl-DL-histidine	M-H	C7H11N3O2	168.078	12.29	332-80-9 | 368-16-1 | NA	HMDB00001 | HMDB00479 | NA	Amino Acids, Peptides, and Analogues | Amino Acids, Peptides, and Analogues | NA	Amino Acids and Derivatives | Amino Acids and Derivatives | NA	50599 | 27596 | NA	Histidine Metabolism | Histidine Metabolism | NA	6860000	9040000	7620000	6740000	10700000	4790000	7040000	5320000	9790000	5440000	10600000	5750000	4800000	9490000	4330000	9360000	11400000	9240000	7140000	6460000	6470000	6970000	7500000	5940000	5360000	6120000	12100000	8820000	7180000	10400000	7910000	4780000	5250000	5670000	7950000	6160000
P34	41	1-Methylhistidine	M+H	C7H11N3O2	170.092	11.31	332-80-9	HMDB00001	Amino Acids, Peptides, and Analogues	Amino Acids and Derivatives	50599	Histidine Metabolism	1210000000	1110000000	1070000000	1210000000	1420000000	1220000000	1170000000	925000000	1730000000	1110000000	1780000000	1050000000	633000000	1670000000	855000000	1210000000	1310000000	1700000000	1120000000	1310000000	1430000000	1500000000	658000000	1390000000	765000000	1200000000	1600000000	1440000000	1400000000	1430000000	1090000000	993000000	931000000	1000000000	1220000000	1230000000
P46	41 | 1013 | 1072	1-Methylhistidine | 3-Methylhistidine | Methyl-DL-histidine	M+H	C7H11N3O2	170.092	12.19	332-80-9 | 368-16-1 | NA	HMDB00001 | HMDB00479 | NA	Amino Acids, Peptides, and Analogues | Amino Acids, Peptides, and Analogues | NA	Amino Acids and Derivatives | Amino Acids and Derivatives | NA	50599 | 27596 | NA	Histidine Metabolism | Histidine Metabolism | NA	464000000	596000000	527000000	456000000	748000000	325000000	572000000	390000000	753000000	438000000	813000000	435000000	274000000	784000000	297000000	717000000	790000000	915000000	514000000	519000000	497000000	490000000	414000000	500000000	393000000	429000000	865000000	651000000	511000000	795000000	520000000	347000000	386000000	410000000	552000000	451000000
N152	894 | 965 | 987 | 17	2-2-Dimethylsuccinic-acid | 2-Methylglutaric-acid | 3-Methylglutaric-acid | Adipic-acid	M-H	C6H10O4	145.051	14.84	597-43-3 | 617-62-9 | 626-51-7 | 124-04-9	HMDB02074 | HMDB00422 | HMDB00752 | HMDB00448	Organic Acids and Derivatives | Lipids | Lipids | Organic Acids and Derivatives	Carboxylic Acids and Derivatives | Fatty Acids and Conjugates | Fatty Acids and Conjugates | Carboxylic Acids and Derivatives	86537 | 68567 | 68566 | 30832	Unassigned | Citrate cycle (TCA cycle) | NA | Xenobiotics	7770000	9480000	7770000	8800000	9760000	7110000	8780000	7370000	6160000	8320000	13100000	9070000	5920000	7590000	6930000	8760000	7560000	16300000	9010000	11000000	7700000	12300000	9510000	7040000	9320000	7190000	14300000	8660000	11500000	6740000	9010000	8280000	8250000	6720000	6020000	7930000
N30	370 | 167	2-5-Dihydroxybenzaldehyde | Salicylic-acid	M-H	C7H6O3	137.024	1.96	1194-98-5 | 69-72-7	HMDB04062 | HMDB01895	Aromatic Homomonocyclic Compounds | Aromatic Homomonocyclic Compounds	Benzaldehydes | Benzoic Acid and Derivatives	28508 | 16914	Valine, Leucine and Isoleucine Metabolism | Phenylalanine and Tyrosine Metabolism | Tryptophan Metabolism | Vitamin B6 Metabolism | Nicotinate and Nicotinamide Metabolism | Xenobiotics	3940000	7360000	8180000	6050000	18700000	6470000	6730000	11700000	4520000	9230000	10400000	7950000	6960000	10200000	7660000	12900000	9240000	12200000	11700000	9780000	5680000	6170000	7890000	8240000	7510000	8630000	7370000	8580000	6560000	6470000	12500000	7820000	11300000	6610000	6520000	9660000
N19	206 | 338	21-Deoxycortisol | Corticosterone	M-H	C21H30O4	345.207	1.65	641-77-0 | 50-22-6	HMDB04030 | HMDB01547	Lipids | Lipids	Steroids and Steroid Derivatives | Steroids and Steroid Derivatives	NA | 16827	Steroidogenesis | Steroidogenesis	1630000	2800000	3420000	2550000	1890000	2990000	3250000	975000	390000	1130000	2590000	1050000	348000	792000	1530000	3860000	6230000	3520000	4440000	1230000	4300000	8820000	426000	838000	408000	1810000	10300000	2990000	4230000	7010000	2480000	2070000	1370000	2860000	526000	1260000
P10	132 | 748	2-Aminobenzoic-acid | Trigonelline	M+H	C7H7NO2	138.055	10.21	118-92-3 | 535-83-1	HMDB01123 | HMDB00875	Aromatic Homomonocyclic Compounds | Alkaloids and Derivatives	Benzoic Acid and Derivatives | N/A	30754 | 18123	Tryptophan Metabolism | Nicotinate and Nicotinamide Metabolism	157000000	77100000	127000000	100000000	109000000	69000000	96500000	97800000	64000000	80200000	115000000	79300000	99200000	110000000	155000000	104000000	90500000	274000000	110000000	98000000	84600000	68800000	116000000	83200000	90000000	96900000	116000000	154000000	130000000	107000000	92700000	99000000	109000000	64600000	119000000	92100000
P21	132 | 748	2-Aminobenzoic-acid | Trigonelline	M+H	C7H7NO2	138.055	10.64	118-92-3 | 535-83-1	HMDB01123 | HMDB00875	Aromatic Homomonocyclic Compounds | Alkaloids and Derivatives	Benzoic Acid and Derivatives | N/A	30754 | 18123	Tryptophan Metabolism | Nicotinate and Nicotinamide Metabolism	89500000	83100000	80700000	82200000	74100000	92900000	82100000	74800000	98800000	74500000	92700000	76300000	41800000	96200000	58700000	111000000	78800000	107000000	116000000	72400000	98000000	93400000	42700000	112000000	57900000	64500000	123000000	162000000	64300000	74700000	68800000	57200000	92200000	62900000	63300000	75400000
P25	132 | 748	2-Aminobenzoic-acid | Trigonelline	M+H	C7H7NO2	138.055	11.09	118-92-3 | 535-83-1	HMDB01123 | HMDB00875	Aromatic Homomonocyclic Compounds | Alkaloids and Derivatives	Benzoic Acid and Derivatives | N/A	30754 | 18123	Tryptophan Metabolism | Nicotinate and Nicotinamide Metabolism	258000000	220000000	464000000	285000000	370000000	248000000	209000000	255000000	492000000	221000000	392000000	214000000	184000000	465000000	290000000	328000000	317000000	426000000	393000000	344000000	318000000	210000000	104000000	211000000	207000000	198000000	357000000	553000000	245000000	340000000	307000000	236000000	317000000	257000000	394000000	259000000
N105	671	2-Aminoisobutyric-acid	M-H	C4H9NO2	102.056	12	62-57-7	HMDB01906	Amino Acids, Peptides, and Analogues	Amino Acids and Derivatives	27971	Pyrimidine Metabolism	19800000	10800000	13200000	13400000	15100000	9990000	11900000	9610000	15200000	14500000	15700000	11200000	8090000	11600000	7450000	20600000	17800000	21100000	15200000	13300000	14200000	12300000	17700000	14100000	12500000	15800000	21200000	18300000	17700000	13100000	18000000	13000000	17800000	15200000	12000000	13400000
N333	1077	2-Aminopyridine-3-carboxylic-acid	M-H	C6H6N2O2	137.036	6.88	5345-47-1	HMDB61680	Aromatic heteromonocyclic compounds	Pyridines and derivatives	68572	Unassigned	60700000	46500000	53500000	51300000	37900000	53100000	33800000	50600000	53800000	72000000	55700000	47500000	29400000	46700000	55900000	64600000	51400000	150000000	63600000	91200000	64700000	69700000	18700000	74300000	28500000	62600000	54300000	29200000	61600000	39900000	35700000	42700000	56200000	52700000	36900000	59000000
N177	377	2-Deoxycytidine-5-monophosphate	M-H	C9H14N3O7P	306.05	15.36	1032-65-1	HMDB01202	Nucleosides, Nucleotides, and Analogues	Pyrimidine Nucleotides	15918	Pyrimidine Metabolism	1210000	2230000	2420000	1980000	2540000	1490000	1040000	1610000	2840000	1150000	2500000	712000	699000	2580000	1000000	3280000	2860000	988000	1880000	2320000	1730000	1830000	2070000	1650000	1360000	1600000	3540000	1920000	2000000	2770000	2440000	1940000	2220000	1240000	3150000	1860000
N164	832	2-Deoxyribose-5-phosphate	M-H	C5H11O7P	213.017	15.07	102916-66-5	HMDB01031	Carbohydrates and Carbohydrate Conjugates	Monosaccharides	16132	Pentose Phosphate Pathway	503000	9760000	861000	450000	9420000	1590000	9030000	3400000	706000	722000	4700000	6200000	1170000	10400000	1500000	5770000	5610000	22300000	1640000	3310000	702000	819000	4500000	1280000	3620000	310000	3590000	8500000	1780000	3200000	2260000	1430000	1480000	876000	7000000	1030000
N314	967 | 903 | 976	2-Hydroxy-2-methylbutyric-acid | 2-Hydroxy-3-methylbutyric-acid | 3-Hydroxy-3-methylbutyric-acid	M-H	C5H10O3	117.056	3.76	3739-30-8 | 4026-18-0 | 625-08-1	HMDB01987 | HMDB00407 | HMDB00754	Lipids | Lipids | Organic Acids and Derivatives	Fatty Acids and Conjugates | Fatty Acids and Conjugates | Hydroxy Acids and Derivatives	68454 | 60645 | 37084	Unassigned | Valine, Leucine and Isoleucine Metabolism | Valine, Leucine and Isoleucine Metabolism	43300000	89500000	125000000	64600000	120000000	58900000	59300000	65200000	81000000	49000000	97100000	57000000	42700000	81100000	38200000	75100000	74700000	111000000	53800000	67000000	99000000	72800000	42900000	66100000	51300000	61000000	111000000	103000000	49500000	84400000	68900000	44200000	56000000	49700000	66900000	61200000
N303	995 | 1020 | 984	2-Hydroxybenzyl-alcohol | 3-Hydroxybenzyl-alcohol | 4-Hydroxybenzyl-alcohol	M-H	C7H8O2	123.045	2.72	90-01-7 | 620-24-6 | 623-05-2	HMDB59709 | HMDB59712 | HMDB11724	Aromatic Homomonocyclic Compounds | Aromatic Homomonocyclic Compounds | Aromatic Homomonocyclic Compounds	Substituted Benzenes | Substituted Benzenes | Phenols and Derivatives	16464 | 17069 | 437856	NA | NA | NA	2120000	3130000	1630000	1740000	3290000	2490000	1740000	1910000	2410000	4100000	3380000	2250000	1750000	4310000	2380000	2650000	3960000	3750000	2550000	4190000	3470000	3360000	1600000	3190000	2460000	2380000	2370000	2720000	2290000	2260000	2500000	1860000	3390000	2500000	3240000	3480000
N290	194	2-hydroxycaproic-acid	M-H	C6H12O3	131.071	2.05	6064-63-7	HMDB01624	Organic Acids and Derivatives	Hydroxy Acids and Derivatives	86542	NA	4700000	5450000	12200000	8290000	7660000	5430000	5770000	5090000	6430000	6610000	8000000	4390000	4050000	7160000	3830000	2050000	4560000	8390000	4990000	5210000	8930000	7710000	3590000	6170000	3820000	6690000	6850000	6330000	4130000	4150000	4420000	5160000	5550000	6850000	6030000	5010000
N298	194	2-hydroxycaproic-acid	M-H	C6H12O3	131.071	2.68	6064-63-7	HMDB01624	Organic Acids and Derivatives	Hydroxy Acids and Derivatives	86542	NA	2170000	3670000	5970000	3400000	3920000	2940000	2950000	2800000	3140000	2760000	3310000	2320000	1840000	3290000	1790000	3650000	3630000	4960000	2250000	3510000	4110000	3440000	2200000	3840000	2760000	3990000	3210000	3590000	2340000	2390000	3190000	2110000	3620000	2810000	3200000	3100000
N340	207 | 301	2-Hydroxycinnamic-acid | p-Coumaric-acid	M-H	C9H8O3	163.04	8.07	583-17-5 | 4501-31-9	HMDB02641 | HMDB30677	Aromatic Homomonocyclic Compounds | Aromatic Homomonocyclic Compounds	Cinnamic Acid Derivatives | Cinnamic Acid Derivatives	18125 | 17450	NA | Xenobiotics	7440000	11900000	4610000	5660000	5690000	7530000	5580000	5190000	5940000	5440000	7200000	6420000	3090000	7320000	4520000	6450000	5580000	13800000	7750000	6390000	6730000	11600000	4720000	6180000	2660000	7780000	7580000	5510000	6100000	8510000	5980000	4130000	8690000	5390000	6410000	7250000
N16	1222	2-Hydroxyhexadecanoic-acid	M-H	C16H32O3	271.228	1.63	16452-51-0	HMDB31057	Lipids	Fatty Acids and Conjugates	65101	NA	108000000	70800000	101000000	180000000	144000000	87600000	85000000	69900000	78200000	84700000	111000000	72400000	54400000	94100000	124000000	68700000	88000000	215000000	68900000	143000000	108000000	86000000	41300000	109000000	61300000	109000000	139000000	54100000	146000000	92000000	97400000	77300000	109000000	111000000	109000000	140000000
N310	990 | 1033 | 1005 | 1054	ortho-Methylhippuric-acid | meta-Methylhippuric-acid | para-Methylhippuric-acid | Phenylacetylglycine	M-H	C10H11NO3	192.067	3.54	42013-20-7 | 1205-08-9 | 27115-50-0 | 500-98-1	HMDB11723 | HMDB00859 | HMDB13292 | HMDB00821	Amino Acids, Peptides, and Analogues | Amino Acids, Peptides, and Analogues | Amino Acids, Peptides, and Analogues | Amino Acids, Peptides, and Analogues	Amino Acids and Derivatives | Amino Acids and Derivatives | Amino Acids and Derivatives | Amino Acids and Derivatives	68455 | 70869 | 68552 | 27480	Phenylalanine and Tyrosine Metabolism | Phenylalanine and Tyrosine Metabolism | Xenobiotics | Phenylalanine and Tyrosine Metabolism	9090000	24500000	28200000	21600000	18300000	20800000	30200000	30400000	26000000	14200000	52800000	28200000	28800000	61000000	23000000	54500000	46600000	36800000	21800000	20400000	22500000	13300000	15700000	17100000	26600000	19200000	26400000	38600000	18300000	26600000	28300000	11400000	20700000	15600000	30300000	28200000
N338	1120	2-O-Methylguanosine	M-H	C11H15N5O5	296.1	7.91	2140-77-4	HMDB05862	Nucleosides, Nucleotides, and Analogues	Purine Nucleosides and Analogues	19702	Purine Metabolism	2860000	2280000	4610000	2500000	2190000	2630000	1950000	1510000	3540000	3040000	1800000	1560000	1170000	2880000	1890000	2440000	1800000	6420000	3210000	3050000	3640000	2960000	2330000	2590000	1240000	3260000	2190000	2310000	3390000	2540000	1990000	2260000	4360000	3130000	2790000	3380000
P172	1120	2-O-Methylguanosine	M+H	C11H15N5O5	298.115	7.94	2140-77-4	HMDB05862	Nucleosides, Nucleotides, and Analogues	Purine Nucleosides and Analogues	19702	Purine Metabolism	21000000	16900000	29200000	19900000	15500000	20300000	15600000	14800000	26400000	25100000	19700000	14600000	11100000	21900000	13700000	19900000	15000000	44700000	25200000	22500000	31100000	22600000	15100000	22600000	10000000	21500000	18300000	17600000	23000000	18500000	14100000	17400000	26800000	20200000	21200000	22200000
N326	1115	2-O-Methylinosine	M-H	C11H14N4O5	281.089	5.87	NA	NA	Nucleosides, Nucleotides, and Analogues	Purine Nucleosides and Analogues	NA	NA	4240000	2730000	5230000	2470000	1900000	3460000	2980000	2220000	3950000	4310000	1960000	2160000	1350000	4640000	3060000	3160000	2650000	9720000	4080000	5210000	4030000	3880000	2020000	3900000	1290000	4150000	1940000	2800000	5480000	2150000	2160000	2830000	5910000	4310000	3540000	4400000
N308	1179	2-Oxobutyric-acid	M-H	C4H6O3	101.024	3.52	600-18-0	HMDB00005	Organic Acids and Derivatives	Keto-Acids and Derivatives	30831	Selenoamino Acid Metabolism	12000000	18600000	15200000	2930000	23500000	9350000	14000000	13400000	13800000	15900000	19800000	19000000	9030000	30400000	4120000	22600000	24300000	22400000	12600000	32100000	14200000	9950000	12200000	12100000	5380000	13800000	53900000	16700000	12400000	19900000	33100000	11700000	23300000	14100000	27100000	12300000
N77	1126 | 36	3-Amino-3-4-hydroxyphenyl-propanoic-acid | Tyrosine	M-H	C9H11NO3	180.067	11.82	6049-54-3 | 60-18-4	NA | HMDB00158	NA | Amino Acids, Peptides, and Analogues	NA | Amino Acids and Derivatives	16939 | 17895	Phenylalanine and Tyrosine Metabolism | Phenylalanine and Tyrosine Metabolism	577000000	396000000	738000000	418000000	431000000	520000000	479000000	445000000	812000000	634000000	692000000	429000000	387000000	638000000	381000000	741000000	664000000	930000000	731000000	616000000	541000000	535000000	262000000	486000000	311000000	533000000	564000000	441000000	662000000	463000000	380000000	503000000	586000000	522000000	535000000	579000000
P155	675	3-Aminosalicylic-acid	M+H	C7H7NO3	154.05	2.92	570-23-0	HMDB01972	Aromatic Homomonocyclic Compounds	Benzoic Acid and Derivatives	89327	NA	102000000	112000000	106000000	86300000	144000000	153000000	73800000	140000000	168000000	183000000	165000000	98500000	84800000	177000000	154000000	148000000	107000000	280000000	181000000	185000000	137000000	149000000	57600000	168000000	83100000	90100000	111000000	166000000	152000000	176000000	89300000	83500000	153000000	114000000	181000000	158000000
N118	176	3-AMP	M-H	C10H14N5O7P	346.056	13.56	84-21-9	HMDB03540	Nucleosides, Nucleotides, and Analogues	Purine Nucleosides and Analogues	28931	Bile Acid Biosynthesis	198000000	90500000	157000000	122000000	166000000	165000000	209000000	119000000	289000000	195000000	172000000	97700000	95600000	231000000	103000000	293000000	252000000	403000000	221000000	197000000	188000000	171000000	117000000	188000000	82800000	110000000	159000000	78400000	244000000	132000000	91000000	128000000	161000000	138000000	169000000	129000000
N141	176 | 972	3-AMP | 5-AMP	M-H	C10H14N5O7P	346.056	14.53	84-21-9 | 61-19-8	HMDB03540 | HMDB00045	Nucleosides, Nucleotides, and Analogues | Nucleosides, Nucleotides, and Analogues	Purine Nucleosides and Analogues | Purine Nucleotides	28931 | 16027	Bile Acid Biosynthesis | Alanine Metabolism	197000000	527000000	70200000	54100000	439000000	120000000	728000000	265000000	149000000	189000000	300000000	540000000	337000000	450000000	320000000	512000000	636000000	775000000	182000000	321000000	71500000	184000000	345000000	124000000	209000000	117000000	239000000	467000000	171000000	198000000	200000000	147000000	199000000	173000000	435000000	130000000
P63	176	3-AMP	M+H	C10H14N5O7P	348.07	13.57	84-21-9	HMDB03540	Nucleosides, Nucleotides, and Analogues	Purine Nucleosides and Analogues	28931	Bile Acid Biosynthesis	315000000	153000000	317000000	213000000	246000000	251000000	358000000	177000000	372000000	364000000	303000000	170000000	145000000	369000000	197000000	370000000	375000000	612000000	371000000	339000000	336000000	276000000	178000000	339000000	143000000	210000000	274000000	116000000	396000000	231000000	174000000	244000000	336000000	273000000	249000000	236000000
P83	176 | 972	3-AMP | 5-AMP	M+H	C10H14N5O7P	348.07	14.52	84-21-9 | 61-19-8	HMDB03540 | HMDB00045	Nucleosides, Nucleotides, and Analogues | Nucleosides, Nucleotides, and Analogues	Purine Nucleosides and Analogues | Purine Nucleotides	28931 | 16027	Bile Acid Biosynthesis | Alanine Metabolism	607000000	1550000000	213000000	168000000	1200000000	358000000	2090000000	709000000	367000000	624000000	853000000	1530000000	903000000	1330000000	996000000	1270000000	1620000000	2040000000	574000000	972000000	234000000	562000000	895000000	398000000	584000000	393000000	674000000	1130000000	546000000	582000000	626000000	498000000	609000000	586000000	1130000000	442000000
N330	1124 | 1139	3-Hydroxy-2-methyl-butanoic-acid | 3-Hydroxypentanoic-acid	M-H	C5H10O3	117.056	6.15	84567-98-6 | 10237-77-1	HMDB00410 | HMDB00531	Organic Acids and Derivatives | Organic Acids and Derivatives	Hydroxy Acids and Derivatives | Hydroxy Acids and Derivatives	NA | 89628	NA | NA	9420000	3860000	14300000	11900000	7390000	9110000	12300000	6030000	8960000	12000000	8160000	5430000	3180000	5670000	4730000	9270000	5580000	23600000	14300000	4540000	7620000	17400000	4420000	7020000	4750000	8750000	5820000	7900000	9030000	4190000	4990000	7230000	11600000	5880000	5770000	10100000
N154	676	3-Hydroxy-3-methylglutaric-acid	M-H	C6H10O5	161.046	14.85	503-49-1	HMDB00355	Organic Acids and Derivatives	Hydroxy Acids and Derivatives	16831	Valine, Leucine and Isoleucine Metabolism	266000000	264000000	199000000	248000000	279000000	247000000	353000000	258000000	342000000	223000000	232000000	241000000	198000000	277000000	195000000	359000000	307000000	441000000	265000000	269000000	261000000	280000000	142000000	355000000	200000000	212000000	342000000	310000000	257000000	285000000	231000000	289000000	253000000	237000000	367000000	259000000
N188	676	3-Hydroxy-3-methylglutaric-acid	M-H	C6H10O5	161.046	15.45	503-49-1	HMDB00355	Organic Acids and Derivatives	Hydroxy Acids and Derivatives	16831	Valine, Leucine and Isoleucine Metabolism	181000000	195000000	134000000	172000000	198000000	168000000	238000000	172000000	212000000	159000000	140000000	162000000	114000000	196000000	130000000	231000000	212000000	341000000	172000000	183000000	175000000	185000000	78900000	244000000	125000000	139000000	198000000	195000000	286000000	211000000	168000000	193000000	163000000	169000000	249000000	181000000
P156	999	3-Hydroxypicolinic-acid	M+H	C6H5NO3	140.034	3.32	874-24-8	HMDB13188	Amino Acids, Peptides, and Analogues	Amino Acids and Derivatives	64342	NA	110000000	71000000	73000000	57400000	56700000	85600000	63000000	89600000	80600000	124000000	79100000	122000000	53300000	72800000	116000000	114000000	75400000	280000000	96000000	167000000	77800000	106000000	26700000	95500000	40600000	80100000	61100000	24200000	110000000	62800000	56900000	49500000	97400000	87400000	70400000	94800000
N315	1137 | 1136	3-Methylcrotonyl-glycine | N-Tiglylglycine	M-H	C7H11NO3	156.067	4.02	33008-07-0 | 35842-45-6	HMDB00459 | HMDB00959	Amino Acids, Peptides, and Analogues | Amino Acids, Peptides, and Analogues	Amino Acids and Derivatives | Amino Acids and Derivatives	68499 | 73018	NA | NA	12200000	12700000	16900000	12500000	16600000	8870000	14300000	11600000	12400000	11200000	17100000	10000000	6070000	14900000	10100000	11700000	12300000	26000000	12000000	10200000	8920000	9810000	11100000	13900000	7410000	14600000	20200000	21600000	15300000	12000000	15200000	9120000	11500000	10400000	11500000	18200000
P160	1137 | 1136	3-Methylcrotonyl-glycine | N-Tiglylglycine	M+H	C7H11NO3	158.081	3.65	33008-07-0 | 35842-45-6	HMDB00459 | HMDB00959	Amino Acids, Peptides, and Analogues | Amino Acids, Peptides, and Analogues	Amino Acids and Derivatives | Amino Acids and Derivatives	68499 | 73018	NA | NA	30700000	93900000	26300000	22600000	77200000	31700000	135000000	52700000	27200000	34100000	37900000	108000000	72700000	145000000	71200000	87800000	103000000	99900000	35100000	41300000	31700000	38200000	133000000	30000000	28700000	22800000	41600000	82900000	32700000	32300000	29200000	28200000	30700000	32500000	68800000	36200000
N74	395	3-Ureidopropionic-acid	M-H	C4H8N2O3	131.046	11.78	462-88-4	HMDB00026	Aliphatic Acyclic Compounds	Alkylamines	18261	Beta-Alanine Metabolism	2250000	2010000	3790000	3220000	2220000	2460000	1890000	1620000	3240000	2880000	4480000	2830000	1530000	3790000	2430000	3640000	3290000	10600000	3070000	3640000	3500000	3400000	2770000	3080000	4140000	3770000	2550000	2510000	2690000	2460000	2830000	2230000	3050000	3070000	3310000	3350000
N84	395	3-Ureidopropionic-acid	M-H	C4H8N2O3	131.046	12.24	462-88-4	HMDB00026	Aliphatic Acyclic Compounds	Alkylamines	18261	Beta-Alanine Metabolism	1700000	2810000	5140000	4920000	554000	2040000	931000	1160000	903000	2970000	1150000	697000	282000	2700000	580000	3080000	3260000	4120000	6260000	3480000	5050000	3760000	3650000	5070000	637000	2300000	1950000	2180000	867000	2860000	983000	6740000	10400000	977000	2640000	919000
P47	395	3-Ureidopropionic-acid	M+H	C4H8N2O3	133.061	12.25	462-88-4	HMDB00026	Aliphatic Acyclic Compounds	Alkylamines	18261	Beta-Alanine Metabolism	19700000	23700000	36000000	44600000	3620000	22000000	8180000	9080000	2900000	41500000	12700000	5480000	357000	22700000	2620000	3040000	5250000	49200000	67300000	7940000	40900000	45800000	37500000	29800000	5640000	20800000	3520000	13200000	3270000	5190000	6510000	62900000	94900000	7190000	2480000	8840000
N351	1073	4-Amino-nicotinic-acid	M-H	C6H6N2O2	137.036	8.85	7418-65-7	NA	NA	NA	NA	NA	9140000	10100000	12100000	14700000	9940000	5930000	8830000	8330000	14600000	7850000	14600000	7720000	6480000	11800000	6020000	12300000	12000000	9120000	7100000	8830000	11500000	10900000	4760000	13200000	7640000	10600000	16600000	9640000	9650000	12100000	10500000	9070000	9480000	8300000	10600000	10300000
P183	1073	4-Amino-nicotinic-acid	M+H	C6H6N2O2	139.05	8.88	7418-65-7	NA	NA	NA	NA	NA	72000000	60400000	86900000	89500000	76900000	75700000	53000000	58400000	88800000	57400000	94200000	51000000	41900000	81000000	48600000	78400000	71900000	69600000	71100000	72000000	85700000	79800000	47500000	87500000	47400000	72300000	96200000	79500000	65700000	83600000	75200000	57900000	63400000	59100000	70500000	66100000
P70	276	4-Guanidinobutyric-acid	M+H	C5H11N3O2	146.092	13.97	463-00-3	HMDB03464	Amino Acids, Peptides, and Analogues	Amino Acids and Derivatives	15728	Purine Metabolism	13400000	54200000	31700000	27700000	36000000	25600000	45400000	22800000	42800000	20300000	23400000	23800000	178000000	28400000	22500000	65000000	41500000	30000000	21100000	27700000	37900000	31300000	413000000	20500000	27200000	38100000	33400000	52200000	26200000	33300000	45900000	16600000	13300000	16300000	25500000	27600000
N331	786	4-Hydroxy-3-methoxyphenylglycol-sulfate	M-H	C9H12O7S	263.023	6.55	71324-20-4	HMDB03332	Aromatic Homomonocyclic Compounds	Phenols and Derivatives	89644	NA	261000	1240000	349000	512000	1440000	140000	1510000	1210000	1390000	307000	621000	1320000	355000	1590000	512000	1350000	1370000	991000	298000	1060000	784000	213000	72200	321000	473000	297000	1190000	640000	1970000	1130000	1120000	344000	266000	473000	1660000	551000
N294	294	4-Hydroxybenzaldehyde	M-H	C7H6O2	121.029	2.17	123-08-0	HMDB11718	Aromatic Homomonocyclic Compounds	Benzaldehydes	17597	NA	10200000	11000000	10500000	11700000	10900000	9440000	9300000	8800000	9520000	9290000	13500000	10300000	12500000	10900000	12100000	10700000	10200000	11100000	10700000	9760000	11900000	9010000	8880000	10700000	10700000	10300000	15700000	11800000	13900000	12400000	12800000	8530000	10600000	11600000	12900000	11200000
P23	677 | 1071 | 1079	4-Imidazoleacrylic-acid | 5-Aminopyridine-3-carboxylic-acid | 6-Aminopyridine-3-carboxylic-acid	M+H	C6H6N2O2	139.05	10.92	104-98-3 | 24242-19-1 | 3167-49-5	HMDB00301 | NA | NA	Aromatic Heteromonocyclic Compounds | NA | NA	Azoles | NA | NA	30817 | NA | NA	Ammonia Recycling | Pyrimidine Metabolism | Pyrimidine Metabolism	79300000	59000000	63900000	67400000	72700000	229000000	35300000	70800000	47400000	65600000	86800000	75700000	59100000	70500000	139000000	67800000	89200000	80600000	81100000	86900000	55700000	74600000	59900000	78500000	74300000	60500000	58600000	69800000	42100000	56200000	79000000	34700000	85400000	53600000	44400000	39400000
N29	888	4-Methyl-2-oxovaleric-acid	M-H	C6H10O3	129.056	1.96	816-66-0	HMDB00695	Lipids	Fatty Acids and Conjugates	48430	Valine, Leucine and Isoleucine Metabolism	9950000	14300000	11900000	8060000	27600000	13200000	11400000	9130000	19200000	14800000	31400000	18800000	9220000	22600000	7110000	19100000	12500000	16000000	15200000	21600000	21500000	12700000	15500000	19700000	11600000	14000000	36200000	11900000	10400000	23100000	21400000	13500000	13800000	12300000	14400000	14400000
N283	399	4-Nitrophenol	M-H	C6H5NO3	138.02	2.02	100-02-7	HMDB01232	Aromatic Homomonocyclic Compounds	Phenols and Derivatives	16836	NA	2100000	5170000	3800000	5500000	4150000	3400000	3620000	3720000	2590000	3010000	3420000	4860000	7900000	4870000	3270000	3200000	4390000	2930000	3550000	2910000	2260000	4590000	4380000	4830000	5690000	7070000	4460000	2580000	1770000	4090000	8650000	3710000	3770000	4890000	4060000	6070000
N33	678	4-Pyridoxic-acid	M-H	C8H9NO4	182.046	1.9	82-82-6	HMDB00017	Aromatic Heteromonocyclic Compounds	Pyridines and Derivatives	17405	Vitamin B6 Metabolism	180000000	117000000	176000000	136000000	117000000	127000000	153000000	151000000	144000000	208000000	153000000	109000000	79100000	142000000	118000000	196000000	114000000	397000000	212000000	137000000	157000000	155000000	116000000	146000000	67500000	137000000	155000000	113000000	160000000	145000000	111000000	147000000	186000000	159000000	147000000	182000000
P7	678	4-Pyridoxic-acid	M+H	C8H9NO4	184.06	1.89	82-82-6	HMDB00017	Aromatic Heteromonocyclic Compounds	Pyridines and Derivatives	17405	Vitamin B6 Metabolism	30800000	33500000	34900000	30500000	31900000	26800000	38000000	43700000	26700000	37600000	36500000	33600000	29500000	26500000	30300000	34000000	24100000	40600000	37300000	26900000	24100000	27700000	36400000	26800000	22800000	30200000	23700000	26300000	38300000	32100000	32100000	26800000	45900000	40100000	35000000	48700000
N199	653	5-Aminoimidazole-4-carboxamide-1b-D-ribofuranosyl-5-monophosphate	M-H	C9H15N4O8P	337.055	15.56	NA	NA	NA	NA	NA	NA	7380000	8600000	3420000	3460000	7690000	5460000	7660000	7040000	8540000	8110000	8650000	7690000	4430000	11300000	5270000	7530000	7310000	11900000	7370000	10300000	4220000	8090000	3000000	6190000	3190000	5160000	8610000	6430000	8360000	8700000	7190000	5710000	5600000	7330000	8550000	6920000
P105	653	5-Aminoimidazole-4-carboxamide-1b-D-ribofuranosyl-5-monophosphate	M+H	C9H15N4O8P	339.07	15.55	NA	NA	NA	NA	NA	NA	5570000	6340000	1580000	2320000	5470000	2770000	5720000	4050000	6790000	5570000	6420000	5600000	3230000	9940000	3620000	4080000	5170000	8450000	5390000	7480000	2450000	6160000	1950000	4620000	2060000	3400000	6400000	3690000	5960000	6350000	4900000	3840000	4170000	5900000	5650000	4440000
N124	679 | 96 | 912 | 889	5-Aminolevulinic-acid | cis-4-hydroxy-D-proline | trans-3-Hydroxy-L-proline | trans-4-hydroxy-L-proline	M-H	C5H9NO3	130.051	13.75	106-60-5 | 2584-71-6 | NA | 51-35-4	HMDB01149 | HMDB60460 | HMDB59659 | HMDB00725	Amino Acids, Peptides, and Analogues | Aliphatic heteromonocyclic compounds | Aliphatic heteromonocyclic compounds | Amino Acids, Peptides, and Analogues	Amino Acids and Derivatives | Carboxylic Acids and Derivatives | Carboxylic Acids and Derivatives | Amino Acids and Derivatives	17549 | 16231 | 16889 | 18095	Glycine, serine and threonine metabolism | Arginine and Proline Metabolism | Arginine and Proline Metabolism | Arginine and Proline Metabolism	51800000	97000000	42400000	45300000	108000000	50200000	131000000	65000000	137000000	62200000	76500000	78900000	53800000	118000000	36500000	189000000	160000000	220000000	70100000	72000000	53900000	59000000	16500000	60800000	78500000	51500000	98500000	83900000	74300000	72400000	64400000	40800000	42900000	51900000	106000000	54200000
N137	679 | 96 | 912 | 889	5-Aminolevulinic-acid | cis-4-hydroxy-D-proline | trans-3-Hydroxy-L-proline | trans-4-hydroxy-L-proline	M-H	C5H9NO3	130.051	14.31	106-60-5 | 2584-71-6 | NA | 51-35-4	HMDB01149 | HMDB60460 | HMDB59659 | HMDB00725	Amino Acids, Peptides, and Analogues | Aliphatic heteromonocyclic compounds | Aliphatic heteromonocyclic compounds | Amino Acids, Peptides, and Analogues	Amino Acids and Derivatives | Carboxylic Acids and Derivatives | Carboxylic Acids and Derivatives | Amino Acids and Derivatives	17549 | 16231 | 16889 | 18095	Glycine, serine and threonine metabolism | Arginine and Proline Metabolism | Arginine and Proline Metabolism | Arginine and Proline Metabolism	6490000	10400000	15200000	9770000	11000000	6650000	10300000	7900000	12100000	8490000	13300000	9070000	5950000	12500000	6040000	16500000	11700000	16700000	10200000	7010000	8010000	7480000	9730000	7670000	9450000	8730000	12700000	11100000	7610000	13000000	9830000	8070000	6590000	6630000	11200000	6740000
P67	679 | 96 | 912 | 889	5-Aminolevulinic-acid | cis-4-hydroxy-D-proline | trans-3-Hydroxy-L-proline | trans-4-hydroxy-L-proline	M+H	C5H9NO3	132.065	13.74	106-60-5 | 2584-71-6 | NA | 51-35-4	HMDB01149 | HMDB60460 | HMDB59659 | HMDB00725	Amino Acids, Peptides, and Analogues | Aliphatic heteromonocyclic compounds | Aliphatic heteromonocyclic compounds | Amino Acids, Peptides, and Analogues	Amino Acids and Derivatives | Carboxylic Acids and Derivatives | Carboxylic Acids and Derivatives | Amino Acids and Derivatives	17549 | 16231 | 16889 | 18095	Glycine, serine and threonine metabolism | Arginine and Proline Metabolism | Arginine and Proline Metabolism | Arginine and Proline Metabolism	31600000	62900000	36600000	24600000	60400000	29600000	67200000	31300000	80200000	36400000	41800000	38700000	14800000	86400000	18200000	91300000	57100000	151000000	42800000	49800000	37300000	52400000	6180000	37300000	21700000	27900000	41400000	40300000	41900000	37600000	32900000	19300000	34000000	28000000	47100000	34700000
P78	679 | 96 | 912 | 889	5-Aminolevulinic-acid | cis-4-hydroxy-D-proline | trans-3-Hydroxy-L-proline | trans-4-hydroxy-L-proline	M+H	C5H9NO3	132.065	14.34	106-60-5 | 2584-71-6 | NA | 51-35-4	HMDB01149 | HMDB60460 | HMDB59659 | HMDB00725	Amino Acids, Peptides, and Analogues | Aliphatic heteromonocyclic compounds | Aliphatic heteromonocyclic compounds | Amino Acids, Peptides, and Analogues	Amino Acids and Derivatives | Carboxylic Acids and Derivatives | Carboxylic Acids and Derivatives | Amino Acids and Derivatives	17549 | 16231 | 16889 | 18095	Glycine, serine and threonine metabolism | Arginine and Proline Metabolism | Arginine and Proline Metabolism | Arginine and Proline Metabolism	70200000	87100000	117000000	90000000	96600000	52400000	81100000	54000000	87700000	73200000	95600000	86300000	61800000	103000000	47800000	97100000	84100000	113000000	67300000	84600000	57600000	68400000	97800000	68800000	55200000	56800000	107000000	82700000	60000000	103000000	93400000	77800000	55800000	65300000	87300000	59800000
N42	1071 | 1079	5-Aminopyridine-3-carboxylic-acid | 6-Aminopyridine-3-carboxylic-acid	M-H	C6H6N2O2	137.036	10.41	24242-19-1 | 3167-49-5	NA | NA	NA | NA	NA | NA	NA | NA	Pyrimidine Metabolism | Pyrimidine Metabolism	9580000	8330000	6100000	5070000	6220000	7520000	8130000	6870000	7580000	8860000	6180000	10100000	5060000	8370000	4170000	7210000	6950000	11000000	8040000	6550000	7640000	7460000	3830000	7290000	3300000	6210000	7830000	5690000	8620000	6650000	6460000	5650000	5910000	6990000	7020000	6270000
P17	1071 | 1079	5-Aminopyridine-3-carboxylic-acid | 6-Aminopyridine-3-carboxylic-acid	M+H	C6H6N2O2	139.05	10.44	24242-19-1 | 3167-49-5	NA | NA	NA | NA	NA | NA	NA | NA	Pyrimidine Metabolism | Pyrimidine Metabolism	80100000	57400000	60300000	66400000	70500000	71300000	33400000	63800000	64600000	65400000	62400000	51100000	50800000	79300000	57600000	67900000	58400000	82400000	74800000	69600000	76500000	77100000	47100000	64600000	31800000	61000000	60300000	67400000	71200000	70800000	64700000	62500000	72400000	63700000	62800000	56500000
P96	972 | 175	5-AMP | dGMP	M+H	C10H14N5O7P	348.07	15.29	61-19-8 | 902-04-5	HMDB00045 | HMDB01044	Nucleosides, Nucleotides, and Analogues | Nucleosides, Nucleotides, and Analogues	Purine Nucleotides | Purine Nucleotides	16027 | 16192	Alanine Metabolism | Purine Metabolism	47000000	109000000	25000000	13100000	71900000	37100000	86900000	49200000	37300000	57600000	59000000	67800000	52800000	94900000	50400000	83000000	135000000	97800000	45900000	70500000	24300000	38400000	31600000	51400000	59000000	56900000	51800000	38700000	44700000	48400000	51100000	48600000	40900000	35800000	68100000	30600000
P154	404	5-Deoxy-5-methylthio-adenosine	M+H	C11H15N5O3S	298.097	2.86	2457-80-9	HMDB01173	Nucleosides, Nucleotides, and Analogues	Purine Nucleosides and Analogues	17509	Spermidine and Spermine Biosynthesis	31800000	73400000	45000000	53500000	188000000	182000000	208000000	120000000	385000000	166000000	222000000	50900000	122000000	251000000	136000000	199000000	209000000	412000000	140000000	120000000	119000000	171000000	117000000	262000000	184000000	25700000	121000000	244000000	104000000	185000000	15700000	111000000	72300000	38300000	180000000	64800000
N60	407	6-Biopterin	M-H	C9H11N5O3	236.079	11.28	22150-76-1	HMDB00468	Aromatic Heteropolycyclic Compounds	Pteridines and Derivatives	63931	Nicotinate and Nicotinamide Metabolism	9870000	4450000	7070000	9350000	6930000	6880000	6440000	4350000	3830000	7650000	15100000	8870000	3120000	9130000	7510000	5420000	3110000	8640000	6580000	11200000	6790000	4900000	3900000	6010000	13300000	14600000	16900000	9990000	11900000	7540000	15400000	9320000	9770000	15400000	6210000	13500000
P33	407	6-Biopterin	M+H	C9H11N5O3	238.094	11.29	22150-76-1	HMDB00468	Aromatic Heteropolycyclic Compounds	Pteridines and Derivatives	63931	Nicotinate and Nicotinamide Metabolism	9290000	4430000	7830000	8630000	6920000	6130000	6100000	3400000	3150000	6320000	15800000	8910000	1540000	9540000	6770000	4670000	3030000	9810000	7560000	9550000	6280000	5350000	1380000	4900000	9690000	12500000	15900000	11100000	11500000	7930000	14700000	8470000	8640000	13800000	4830000	15300000
N59	409	7-8-Dihydro-L-biopterin	M-H	C9H13N5O3	238.095	11.1	6779-87-9	HMDB00038	Aromatic Heteropolycyclic Compounds	Pteridines and Derivatives	64277	Catecholamine Biosynthesis	1050000	766000	688000	1130000	1010000	502000	842000	756000	812000	1120000	821000	592000	264000	1050000	583000	1030000	1200000	3010000	1030000	1170000	784000	871000	304000	1010000	155000	391000	1210000	630000	848000	919000	511000	935000	958000	416000	1230000	912000
N87	409	7-8-Dihydro-L-biopterin	M-H	C9H13N5O3	238.095	12.29	6779-87-9	HMDB00038	Aromatic Heteropolycyclic Compounds	Pteridines and Derivatives	64277	Catecholamine Biosynthesis	1400000	1720000	2900000	1260000	1870000	1460000	1350000	1300000	2040000	1280000	2420000	1580000	872000	1930000	1470000	1460000	1740000	1260000	1090000	1920000	1270000	1980000	1020000	1840000	1060000	1620000	1950000	1670000	2140000	1770000	1720000	806000	1250000	1510000	1920000	1980000
P30	409	7-8-Dihydro-L-biopterin	M+H	C9H13N5O3	240.109	11.17	6779-87-9	HMDB00038	Aromatic Heteropolycyclic Compounds	Pteridines and Derivatives	64277	Catecholamine Biosynthesis	316000000	263000000	244000000	310000000	317000000	242000000	299000000	266000000	286000000	356000000	262000000	237000000	196000000	278000000	219000000	308000000	304000000	545000000	295000000	299000000	264000000	318000000	181000000	260000000	118000000	191000000	266000000	197000000	306000000	284000000	214000000	290000000	303000000	222000000	320000000	238000000
N28	1190	9-12-dioxo-dodecanoic-acid	M-H	C12H20O4	227.129	1.94	NA	NA	NA	NA	NA	NA	9300000	6410000	7110000	9750000	8480000	10200000	7560000	4850000	6790000	14400000	7760000	5720000	3830000	5460000	6800000	2450000	2340000	15600000	6570000	6430000	6310000	12900000	29000000	7320000	4320000	8170000	7800000	4020000	6950000	7580000	11200000	7090000	9260000	8910000	4690000	9380000
P1	664 | 424	9-cis-Retinal | trans-Retinal	M+H	C20H28O	285.221	1.37	514-85-2 | 116-31-4	HMDB06218 | HMDB01358	Lipids | Lipids	Prenol Lipids | Prenol Lipids	527124 | 17898	Retinol Metabolism | Retinol Metabolism	10700000	10200000	8300000	12800000	9690000	7260000	12300000	7060000	7320000	10700000	13900000	12400000	7880000	8600000	6300000	7360000	4730000	14200000	9630000	7530000	7950000	7550000	26600000	5600000	8240000	11600000	18200000	9930000	11800000	16400000	18800000	7650000	12600000	14600000	14200000	22600000
N65	1032	9-Methyluric-acid	M-H	C6H6N4O3	181.037	11.49	55441-71-9	HMDB01973	Aromatic Heteropolycyclic Compounds	Imidazopyrimidines	NA	NA	79300000	96200000	78700000	82800000	76300000	74200000	123000000	87000000	23400000	89500000	47200000	116000000	59300000	77500000	83100000	98200000	81100000	137000000	119000000	89400000	87800000	109000000	54700000	45400000	27600000	31400000	86500000	76300000	89600000	98200000	98900000	120000000	98000000	126000000	143000000	108000000
P8	86	Acetyl-L-carnitin	M+H	C9H17NO4	204.123	10.01	3040-38-8	HMDB00201	Lipids	Fatty Acid Esters	73024	Oxidation of Branched Chain Fatty Acids	265000000	275000000	306000000	338000000	195000000	252000000	123000000	123000000	99800000	287000000	336000000	143000000	85400000	197000000	211000000	109000000	141000000	516000000	252000000	164000000	283000000	256000000	743000000	325000000	115000000	344000000	222000000	381000000	211000000	234000000	210000000	302000000	263000000	201000000	133000000	251000000
N327	111	Adenine	M-H	C5H5N5	134.047	6.13	73-24-5	HMDB00034	Aromatic Heteropolycyclic Compounds	Imidazopyrimidines	16708	Purine Metabolism	1330000000	1110000000	722000000	683000000	1010000000	858000000	339000000	743000000	675000000	1560000000	459000000	796000000	528000000	1460000000	954000000	895000000	1290000000	2860000000	1440000000	1490000000	498000000	1070000000	749000000	841000000	686000000	918000000	870000000	1030000000	1050000000	649000000	909000000	1160000000	1440000000	841000000	1050000000	706000000
P166	111	Adenine	M+H	C5H5N5	136.062	6.26	73-24-5	HMDB00034	Aromatic Heteropolycyclic Compounds	Imidazopyrimidines	16708	Purine Metabolism	2590000000	1960000000	1990000000	1820000000	2380000000	2310000000	1820000000	1620000000	2620000000	2810000000	2400000000	1470000000	1170000000	3060000000	1630000000	2390000000	2180000000	5480000000	2970000000	2450000000	3160000000	2560000000	1410000000	2540000000	1540000000	1780000000	1800000000	2330000000	2160000000	1950000000	1460000000	2250000000	2630000000	1550000000	2300000000	1560000000
N328	6	Adenosine	M-H	C10H13N5O4	266.089	6.15	58-61-7	HMDB00050	Nucleosides, Nucleotides, and Analogues	Purine Nucleosides and Analogues	16335	Purine Metabolism	15300000	11600000	6380000	6470000	10200000	8050000	1400000	7680000	4860000	17200000	2250000	8340000	4880000	15300000	9550000	7890000	12600000	33000000	14700000	16400000	1610000	10700000	7660000	7090000	6170000	8800000	8420000	10600000	10600000	3930000	9580000	11400000	15700000	8250000	10600000	6270000
P165	6	Adenosine	M+H	C10H13N5O4	268.104	6.02	58-61-7	HMDB00050	Nucleosides, Nucleotides, and Analogues	Purine Nucleosides and Analogues	16335	Purine Metabolism	6080000000	4690000000	2800000000	2650000000	4350000000	3510000000	687000000	3160000000	2230000000	6580000000	1080000000	3530000000	2150000000	5890000000	4040000000	3440000000	4930000000	10700000000	5990000000	6400000000	914000000	4540000000	3020000000	3020000000	2680000000	3670000000	3160000000	4560000000	4890000000	2350000000	4040000000	4440000000	6480000000	3540000000	4370000000	2770000000
N191	140	Adenosine-diphosphate-ribose	M-H	C15H23N5O14P2	558.064	15.4	20762-30-5	HMDB01178	Nucleosides, Nucleotides, and Analogues	Purine Nucleotides	16960	Glutamate Metabolism	16800000	4970000	3060000	4250000	3100000	3660000	3720000	10500000	4910000	18000000	5960000	14400000	8140000	6380000	32100000	4600000	6730000	160000000	6510000	8940000	5460000	11300000	51500000	3990000	19400000	4250000	4110000	3510000	6660000	2600000	2410000	6490000	10000000	8200000	3780000	4340000
P102	140	Adenosine-diphosphate-ribose	M+H	C15H23N5O14P2	560.079	15.41	20762-30-5	HMDB01178	Nucleosides, Nucleotides, and Analogues	Purine Nucleotides	16960	Glutamate Metabolism	10500000	2280000	2080000	3600000	1250000	2850000	2930000	8660000	4160000	13300000	4550000	14100000	8170000	3970000	24600000	3130000	3970000	94700000	4450000	6100000	3370000	8530000	41900000	2890000	19100000	3550000	2940000	2330000	4380000	1420000	1810000	4950000	7630000	6810000	1970000	3480000
N198	419	Adenosine-5-diphosphoglucose	M-H	C16H25N5O15P2	588.075	15.56	2140-58-1	HMDB06557	Nucleosides, Nucleotides, and Analogues	Purine Nucleotides	15751	NA	3520000	3080000	1420000	547000	1870000	3970000	2720000	3250000	5120000	5070000	4140000	2200000	2660000	3240000	2010000	7340000	5660000	4150000	5530000	2330000	1130000	6230000	1610000	2600000	2050000	2200000	3190000	1530000	2710000	3260000	2170000	2960000	2050000	3220000	5550000	1950000
P107	419	Adenosine-5-diphosphoglucose	M+H	C16H25N5O15P2	590.09	15.57	2140-58-1	HMDB06557	Nucleosides, Nucleotides, and Analogues	Purine Nucleotides	15751	NA	1870000	2170000	166000	354000	1060000	2260000	1730000	1790000	2980000	2890000	2500000	1600000	1320000	1610000	950000	4800000	3510000	1720000	3390000	1380000	330000	4640000	520000	1790000	1090000	1790000	1740000	586000	821000	1410000	1120000	1570000	806000	1750000	3450000	1020000
N62	684 | 713	Adonitol | Arabitol	M-H	C5H12O5	151.061	11.32	488-81-3 | 7643-75-6	HMDB00508 | HMDB01851	Carbohydrates and Carbohydrate Conjugates | Carbohydrates and Carbohydrate Conjugates	Sugar Alcohols | Sugar Alcohols	15963 | 18403	NA | NA	23300000	23600000	27400000	17200000	14300000	16500000	18000000	18700000	26000000	16900000	21400000	14000000	7650000	26700000	9950000	20700000	18300000	55200000	22100000	18500000	27000000	20200000	7410000	20400000	7250000	18900000	27700000	16400000	17300000	13400000	11600000	21700000	18500000	13600000	12900000	19700000
N200	178	ADP	M-H	C10H15N5O10P2	426.022	15.58	58-64-0	HMDB01341	Nucleosides, Nucleotides, and Analogues	Purine Nucleotides	16761	Alanine Metabolism	63000000	58400000	45000000	46600000	48200000	48300000	60700000	39100000	67500000	66700000	73500000	43400000	27100000	78700000	39200000	60000000	72900000	106000000	57700000	72600000	44800000	59600000	41300000	53800000	36400000	44800000	67000000	61100000	63500000	51200000	48700000	46300000	55000000	51600000	66100000	45600000
N249	178	ADP	M-H	C10H15N5O10P2	426.022	16.86	58-64-0	HMDB01341	Nucleosides, Nucleotides, and Analogues	Purine Nucleotides	16761	Alanine Metabolism	87000000	25600000	52300000	78200000	30300000	40400000	38500000	23100000	55700000	60500000	40800000	22500000	19200000	45000000	29500000	29000000	42400000	49600000	51100000	56200000	56700000	49000000	17300000	41700000	23400000	51700000	48800000	12800000	72400000	29600000	20300000	34100000	62300000	38400000	35300000	38300000
P106	178	ADP	M+H	C10H15N5O10P2	428.037	15.57	58-64-0	HMDB01341	Nucleosides, Nucleotides, and Analogues	Purine Nucleotides	16761	Alanine Metabolism	60000000	62800000	47300000	50800000	53400000	45400000	71000000	37600000	63400000	70600000	77900000	53400000	28000000	91100000	39700000	62800000	76100000	108000000	64000000	78200000	50300000	62100000	38800000	57100000	37800000	48100000	70000000	62300000	63200000	55100000	59200000	49400000	62300000	53700000	74700000	49300000
P140	178	ADP	M+H	C10H15N5O10P2	428.037	16.87	58-64-0	HMDB01341	Nucleosides, Nucleotides, and Analogues	Purine Nucleotides	16761	Alanine Metabolism	92600000	34200000	63500000	93800000	38400000	47600000	63700000	29300000	68800000	76600000	50200000	32900000	24700000	64800000	37400000	38100000	63000000	72900000	69900000	78700000	77200000	59600000	19800000	56000000	31800000	56300000	58100000	17500000	91500000	41700000	27900000	44500000	84800000	57300000	50500000	49200000
N353	953	5-Aminoimidazole-4-carboxamide-1b-D-ribofuranoside	M-H	C9H14N4O5	257.089	8.98	3031-94-5	HMDB01517	Nucleosides, Nucleotides, and Analogues	Imidazole Nucleosides and Nucleotides	18406	Purine Metabolism	2680000	1970000	2490000	1660000	1600000	2090000	2590000	2320000	2700000	3820000	2890000	2690000	1730000	2660000	1810000	1920000	1210000	4450000	2840000	3020000	3000000	4260000	1440000	1850000	969000	1820000	2470000	1160000	3250000	2550000	1910000	3200000	2650000	2920000	2000000	2830000
P187	953	5-Aminoimidazole-4-carboxamide-1b-D-ribofuranoside	M+H	C9H14N4O5	259.104	8.99	3031-94-5	HMDB01517	Nucleosides, Nucleotides, and Analogues	Imidazole Nucleosides and Nucleotides	18406	Purine Metabolism	6610000	4720000	4530000	2970000	2490000	3670000	6820000	5480000	5540000	9470000	6560000	7000000	4240000	7730000	5550000	4340000	2640000	15500000	6650000	7270000	6980000	10800000	3210000	4220000	1350000	3290000	5440000	969000	6980000	6720000	3580000	8440000	6670000	5920000	3680000	6340000
N136	29 | 339	Alanine | Alanine	M-H	C3H7NO2	88.0404	14.31	56-41-7 | 107-95-9	HMDB00161 | HMDB00056	Amino Acids, Peptides, and Analogues | Amino Acids, Peptides, and Analogues	Amino Acids and Derivatives | Amino Acids and Derivatives	16977 | 16958	Alanine Metabolism | Aspartate Metabolism	31600000	20500000	29000000	32300000	21600000	19400000	18200000	20700000	30400000	29400000	37000000	23400000	13100000	36700000	15900000	26600000	22000000	50200000	30700000	28800000	24700000	29300000	18900000	25500000	16600000	38000000	34000000	28000000	25000000	20200000	18000000	17100000	25100000	18100000	11600000	27200000
N172	29 | 339	Alanine | Alanine	M-H	C3H7NO2	88.0404	15.28	56-41-7 | 107-95-9	HMDB00161 | HMDB00056	Amino Acids, Peptides, and Analogues | Amino Acids, Peptides, and Analogues	Amino Acids and Derivatives | Amino Acids and Derivatives	16977 | 16958	Alanine Metabolism | Aspartate Metabolism	35100000	37500000	56500000	57900000	52700000	38400000	54300000	38100000	61100000	53900000	58000000	45400000	36500000	37200000	44000000	79900000	66200000	78600000	57200000	42300000	55800000	38500000	31100000	51100000	36000000	45400000	62600000	58200000	54000000	37500000	40900000	43100000	53800000	46800000	49100000	58000000
P79	29 | 339	Alanine | Alanine	M+H	C3H7NO2	90.055	14.3	56-41-7 | 107-95-9	HMDB00161 | HMDB00056	Amino Acids, Peptides, and Analogues | Amino Acids, Peptides, and Analogues	Amino Acids and Derivatives | Amino Acids and Derivatives	16977 | 16958	Alanine Metabolism | Aspartate Metabolism	190000000	107000000	188000000	173000000	124000000	120000000	121000000	77600000	105000000	194000000	163000000	111000000	79500000	126000000	94900000	117000000	118000000	214000000	180000000	107000000	128000000	184000000	99100000	137000000	69800000	192000000	155000000	135000000	127000000	98000000	107000000	167000000	136000000	128000000	94900000	147000000
N26	423	Aldosterone	M-H	C21H28O5	359.186	1.76	52-39-1	HMDB00037	Lipids	Steroids and Steroid Derivatives	27584	Steroidogenesis	3950000	2400000	9100000	2920000	1240000	7330000	1190000	314000	182000	1880000	723000	233000	94400	202000	686000	783000	417000	5420000	5520000	2150000	2860000	9120000	0	7810000	70200	8210000	2550000	1440000	4560000	1410000	2200000	2750000	1200000	6950000	1100000	5350000
N158	425	Allantoic-acid	M-H	C4H8N4O4	175.047	14.95	99-16-1	HMDB01209	Amino Acids, Peptides, and Analogues	Amino Acids and Derivatives	30837	Purine Metabolism	3800000	3120000	4340000	3410000	5010000	4720000	3940000	3360000	4020000	4810000	6070000	3530000	2640000	4340000	3180000	4440000	3880000	8330000	4310000	5410000	3730000	3690000	2710000	5600000	3430000	4340000	4960000	4280000	4130000	4200000	3390000	5040000	3370000	4750000	5570000	4470000
N98	426	Allantoin	M-H	C4H6N4O3	157.037	12.61	97-59-6	HMDB00462	Aliphatic Heteromonocyclic Compounds	Imidazolidines	15676	Purine Metabolism	227000000	191000000	198000000	230000000	237000000	235000000	175000000	218000000	193000000	258000000	266000000	203000000	148000000	224000000	197000000	246000000	218000000	385000000	230000000	240000000	199000000	208000000	246000000	241000000	197000000	207000000	195000000	174000000	245000000	217000000	211000000	243000000	199000000	251000000	253000000	253000000
N145	113	Alpha-D-Aminoadipic-acid	M-H	C6H11NO4	160.061	14.64	542-32-5	HMDB00510	Amino Acids, Peptides, and Analogues	Amino Acids and Derivatives	37024	Lysine Metabolism	17100000	14200000	14900000	16600000	15000000	15700000	15600000	13000000	18300000	19200000	15300000	12200000	9090000	21200000	10300000	21100000	20900000	29400000	18700000	19100000	16200000	16100000	7160000	21900000	11100000	14100000	24200000	12600000	24000000	15300000	15700000	15700000	17700000	16200000	20400000	31300000
N176	113	Alpha-D-Aminoadipic-acid	M-H	C6H11NO4	160.061	15.36	542-32-5	HMDB00510	Amino Acids, Peptides, and Analogues	Amino Acids and Derivatives	37024	Lysine Metabolism	29800000	27300000	24800000	43700000	21300000	16400000	31400000	16900000	19100000	20600000	30300000	31900000	20600000	28100000	10900000	39300000	41100000	48900000	28700000	20100000	20900000	21500000	56600000	22800000	17900000	27600000	31000000	35100000	18100000	18300000	32100000	19600000	23200000	16700000	17000000	16600000
N232	113	Alpha-D-Aminoadipic-acid	M-H	C6H11NO4	160.061	16.37	542-32-5	HMDB00510	Amino Acids, Peptides, and Analogues	Amino Acids and Derivatives	37024	Lysine Metabolism	8900000	8470000	9110000	9600000	9720000	7700000	11700000	6000000	9060000	13100000	10300000	8660000	6490000	12300000	4660000	11000000	14600000	16500000	8130000	11100000	6550000	9660000	5590000	14300000	5510000	8620000	12800000	8040000	8860000	8640000	7340000	9370000	8410000	7190000	10600000	11500000
N2	686	Arachidic-acid	M-H	C20H40O2	311.296	1.34	506-30-9	HMDB02212	Lipids	Fatty Acids and Conjugates	28822	NA	90400000	60200000	55000000	93800000	69500000	96100000	60300000	75300000	63500000	91400000	40700000	48900000	74500000	97000000	63900000	81700000	62700000	102000000	69600000	105000000	73800000	67000000	53700000	106000000	66300000	79800000	82600000	64100000	106000000	83400000	81800000	73700000	114000000	96500000	96100000	70500000
N266	35	Arginine	M-H	C6H14N4O2	173.104	17.19	74-79-3	HMDB00517	Amino Acids, Peptides, and Analogues	Amino Acids and Derivatives	16467	Aspartate Metabolism	2580000	2850000	3470000	3160000	2360000	6160000	298000	3070000	5100000	4030000	2770000	4820000	4890000	2460000	2910000	5450000	2670000	4520000	3940000	3960000	668000	8700000	2860000	3510000	3330000	3160000	2820000	2500000	2160000	2760000	1820000	3830000	1450000	4110000	2420000	3240000
P145	35	Arginine	M+H	C6H14N4O2	175.119	17.05	74-79-3	HMDB00517	Amino Acids, Peptides, and Analogues	Amino Acids and Derivatives	16467	Aspartate Metabolism	101000000	144000000	142000000	133000000	168000000	334000000	46200000	184000000	219000000	168000000	100000000	264000000	271000000	121000000	141000000	326000000	179000000	140000000	203000000	193000000	48500000	476000000	110000000	188000000	203000000	123000000	87600000	131000000	64100000	161000000	114000000	185000000	76800000	211000000	136000000	171000000
P146	35	Arginine	M+H	C6H14N4O2	175.119	17.36	74-79-3	HMDB00517	Amino Acids, Peptides, and Analogues	Amino Acids and Derivatives	16467	Aspartate Metabolism	106000000	123000000	112000000	124000000	141000000	229000000	56900000	142000000	172000000	141000000	96100000	202000000	206000000	122000000	113000000	257000000	129000000	163000000	158000000	158000000	62500000	327000000	105000000	150000000	150000000	117000000	82500000	110000000	149000000	117000000	102000000	153000000	85400000	165000000	123000000	141000000
P133	687	Argininosuccinic-acid	M+H	C10H18N4O6	291.13	16.44	2387-71-5	HMDB00052	Amino Acids, Peptides, and Analogues	Amino Acids and Derivatives	15682	Aspartate Metabolism	41700000	17200000	36200000	42900000	23200000	37100000	23800000	24400000	25800000	42400000	25600000	38000000	35800000	23000000	37700000	27600000	19900000	123000000	38300000	39300000	25700000	39300000	21300000	25900000	14100000	23300000	24000000	26400000	29400000	23500000	21300000	43800000	45200000	45600000	22200000	41700000
N128	33 | 1089	Asparagine | Gly-Gly	M-H	C4H8N2O3	131.046	13.98	70-47-3 | 556-50-3	HMDB00168 | HMDB11733	Amino Acids, Peptides, and Analogues | Amino Acids, Peptides, and Analogues	Amino Acids and Derivatives | Peptides	17196 | 17201	Aspartate Metabolism | Dipeptide	113000000	129000000	177000000	180000000	163000000	149000000	162000000	173000000	420000000	149000000	285000000	181000000	203000000	229000000	120000000	331000000	448000000	246000000	171000000	170000000	168000000	159000000	164000000	157000000	288000000	148000000	199000000	110000000	137000000	168000000	135000000	149000000	156000000	148000000	200000000	139000000
N160	33 | 1089	Asparagine | Gly-Gly	M-H	C4H8N2O3	131.046	15.01	70-47-3 | 556-50-3	HMDB00168 | HMDB11733	Amino Acids, Peptides, and Analogues | Amino Acids, Peptides, and Analogues	Amino Acids and Derivatives | Peptides	17196 | 17201	Aspartate Metabolism | Dipeptide	7690000	6950000	6540000	6970000	6610000	8080000	6620000	8520000	10200000	7080000	11300000	5770000	9510000	8210000	6600000	9550000	8560000	6300000	7280000	9300000	7570000	7120000	10500000	8910000	115000	8340000	7290000	5990000	7620000	5180000	4150000	6220000	4790000	6540000	5280000	7160000
P72	33 | 1089	Asparagine | Gly-Gly	M+H	C4H8N2O3	133.061	13.99	70-47-3 | 556-50-3	HMDB00168 | HMDB11733	Amino Acids, Peptides, and Analogues | Amino Acids, Peptides, and Analogues	Amino Acids and Derivatives | Peptides	17196 | 17201	Aspartate Metabolism | Dipeptide	282000000	249000000	390000000	330000000	303000000	275000000	281000000	215000000	483000000	327000000	476000000	245000000	206000000	419000000	205000000	422000000	376000000	476000000	377000000	350000000	362000000	326000000	182000000	284000000	209000000	263000000	342000000	121000000	292000000	325000000	271000000	281000000	384000000	272000000	308000000	268000000
P91	33 | 1089	Asparagine | Gly-Gly	M+H	C4H8N2O3	133.061	14.79	70-47-3 | 556-50-3	HMDB00168 | HMDB11733	Amino Acids, Peptides, and Analogues | Amino Acids, Peptides, and Analogues	Amino Acids and Derivatives | Peptides	17196 | 17201	Aspartate Metabolism | Dipeptide	41000000	38600000	44300000	39400000	47300000	29600000	36400000	24400000	55000000	42300000	50300000	29900000	20200000	54800000	22500000	58900000	45800000	104000000	52500000	45800000	42000000	42500000	11200000	35600000	18700000	27500000	35300000	23500000	43200000	42000000	32300000	27500000	47000000	30400000	33300000	36000000
N159	578	Aspartylglycosamine	M-H	C12H21N3O8	334.126	15.01	2776-93-4	HMDB00489	Amino Acids, Peptides, and Analogues	Amino Acids and Derivatives	17261	Amino Sugar Metabolism	8340000	7450000	9510000	12200000	8020000	6810000	6550000	8220000	10800000	9120000	9220000	7930000	6490000	7910000	7950000	9850000	10600000	12900000	10000000	8860000	6760000	8560000	9150000	7090000	8270000	7010000	7330000	8360000	8740000	7690000	7270000	8330000	8300000	8730000	11000000	10500000
N194	578	Aspartylglycosamine	M-H	C12H21N3O8	334.126	15.52	2776-93-4	HMDB00489	Amino Acids, Peptides, and Analogues	Amino Acids and Derivatives	17261	Amino Sugar Metabolism	650000	546000	1320000	739000	1190000	1530000	827000	1570000	2030000	1440000	1780000	1510000	1590000	736000	1150000	2100000	1530000	921000	1520000	919000	792000	1590000	669000	1190000	742000	577000	1190000	1140000	668000	1040000	694000	1280000	1140000	1020000	1310000	963000
N111	1160	Asp-Phe	M-H	C13H16N2O5	279.099	13.31	NA	HMDB28760	NA	NA	NA	NA	8050000	9650000	9630000	6730000	13000000	6210000	7860000	7660000	10300000	11800000	16000000	11600000	6750000	8650000	4040000	17900000	15100000	49300000	16800000	8020000	5250000	11900000	3730000	5150000	3250000	3740000	12500000	11000000	6270000	6990000	4660000	6080000	9920000	4280000	8790000	6090000
N238	55 | 182	ATP | dGTP	M-H	C10H16N5O13P3	505.988	16.49	56-65-5 | 2564-35-4	HMDB00538 | HMDB01440	Nucleosides, Nucleotides, and Analogues | Nucleosides, Nucleotides, and Analogues	Purine Nucleotides | Purine Nucleotides	15422 | 16497	Alanine Metabolism | Purine Metabolism	6160000	3760000	6330000	5440000	3850000	4370000	3940000	2950000	6650000	5660000	8090000	3080000	1330000	7440000	3240000	4010000	3610000	7640000	4550000	5860000	8440000	3420000	4260000	5350000	3150000	6500000	7620000	5170000	6100000	5100000	5040000	3200000	6670000	4490000	4560000	5190000
N90	295	Azelaic-acid	M-H	C9H16O4	187.098	12.43	123-99-9	HMDB00784	Organic Acids and Derivatives	Carboxylic Acids and Derivatives	48131	NA	36900000	36900000	38000000	26600000	29100000	41200000	38400000	31800000	26800000	40500000	35600000	36900000	37600000	36700000	38700000	41000000	38400000	55600000	38100000	34800000	33300000	36400000	38200000	41200000	38500000	45100000	36600000	43100000	41700000	30800000	42200000	37300000	30600000	40200000	45000000	45700000
N1	435	Behenic-acid	M-H	C22H44O2	339.327	1.32	112-85-6	HMDB00944	Lipids	Fatty Acids and Conjugates	28941	NA	9380000	14600000	12800000	12300000	11900000	12200000	6630000	15400000	13500000	9970000	8000000	10900000	23300000	14900000	7830000	15800000	12400000	10200000	7280000	15900000	8060000	8170000	7550000	8720000	23100000	10800000	16000000	13600000	14000000	14100000	11000000	10800000	12600000	13900000	16000000	16600000
N358	439	Betaine	M-H	C5H11NO2	116.072	9.63	107-43-7	HMDB00043	Amino Acids, Peptides, and Analogues	Amino Acids and Derivatives	17750	Betaine Metabolism	181000000	59900000	173000000	122000000	47700000	107000000	32800000	48100000	61300000	178000000	118000000	60200000	57800000	65800000	90900000	71100000	81900000	289000000	192000000	239000000	234000000	132000000	79600000	139000000	30400000	140000000	104000000	90300000	206000000	91200000	67100000	106000000	118000000	185000000	52100000	168000000
N51	439 | 30	Betaine | Valine	M-H	C5H11NO2	116.072	11.02	107-43-7 | 72-18-4	HMDB00043 | HMDB00883	Amino Acids, Peptides, and Analogues | Amino Acids, Peptides, and Analogues	Amino Acids and Derivatives | Amino Acids and Derivatives	17750 | 16414	Betaine Metabolism | Valine, Leucine and Isoleucine Metabolism	596000000	672000000	822000000	552000000	643000000	589000000	609000000	494000000	934000000	749000000	1030000000	606000000	442000000	881000000	424000000	1040000000	834000000	1530000000	951000000	752000000	744000000	767000000	365000000	621000000	440000000	630000000	943000000	630000000	620000000	622000000	511000000	619000000	788000000	616000000	668000000	643000000
P190	439	Betaine	M+H	C5H11NO2	118.086	9.66	107-43-7	HMDB00043	Amino Acids, Peptides, and Analogues	Amino Acids and Derivatives	17750	Betaine Metabolism	117000000000	58800000000	112000000000	94800000000	51200000000	87500000000	35500000000	50800000000	62100000000	110000000000	99300000000	64300000000	56900000000	68500000000	77700000000	64300000000	72800000000	133000000000	119000000000	128000000000	136000000000	99700000000	68400000000	103000000000	36400000000	101000000000	86200000000	80100000000	119000000000	83500000000	65500000000	85800000000	94100000000	116000000000	51000000000	103000000000
P24	439 | 30	Betaine | Valine	M+H	C5H11NO2	118.086	11.01	107-43-7 | 72-18-4	HMDB00043 | HMDB00883	Amino Acids, Peptides, and Analogues | Amino Acids, Peptides, and Analogues	Amino Acids and Derivatives | Amino Acids and Derivatives	17750 | 16414	Betaine Metabolism | Valine, Leucine and Isoleucine Metabolism	2360000000	2470000000	3530000000	2100000000	2520000000	2390000000	2260000000	1950000000	3580000000	3020000000	4200000000	2330000000	1630000000	3350000000	1800000000	3620000000	2910000000	4730000000	3770000000	2840000000	3110000000	3040000000	1210000000	2390000000	1680000000	2300000000	3140000000	2600000000	2320000000	2430000000	2000000000	2420000000	3070000000	2330000000	2440000000	2290000000
N50	1138	beta-Pseudouridine	M-H	C9H12N2O6	243.062	10.96	1445-07-4	HMDB00767	Carbohydrates and Carbohydrate Conjugates	Glycosyl Compounds	17802	Pyrimidine Metabolism	42700000	36600000	47300000	34600000	43400000	45400000	35700000	36900000	52900000	44000000	41100000	34100000	28700000	44500000	32800000	44500000	43200000	71000000	42500000	39000000	51300000	42100000	34100000	41700000	30800000	42700000	39600000	38600000	53500000	43200000	42200000	38200000	44200000	43900000	38100000	41500000
N72	1138	beta-Pseudouridine	M-H	C9H12N2O6	243.062	11.73	1445-07-4	HMDB00767	Carbohydrates and Carbohydrate Conjugates	Glycosyl Compounds	17802	Pyrimidine Metabolism	28200000	41900000	27200000	28600000	50200000	34900000	39600000	42200000	60400000	29500000	40700000	29200000	17800000	60900000	30300000	53800000	62300000	104000000	37000000	51200000	39100000	41000000	15800000	42400000	29200000	23600000	42200000	44300000	45100000	36000000	41100000	19600000	37500000	30000000	42600000	34000000
N89	1138	beta-Pseudouridine	M-H	C9H12N2O6	243.062	12.37	1445-07-4	HMDB00767	Carbohydrates and Carbohydrate Conjugates	Glycosyl Compounds	17802	Pyrimidine Metabolism	3530000	7620000	3260000	3430000	8320000	4900000	7840000	6430000	9350000	3460000	4690000	5470000	3070000	11500000	4560000	10200000	9780000	11700000	4710000	6530000	4030000	4380000	1480000	6020000	4220000	2250000	6890000	8280000	7640000	6200000	6300000	2520000	3510000	3930000	6580000	3840000
N35	62	Biotin	M-H	C10H16N2O3S	243.081	10.22	58-85-5	HMDB00030	Aliphatic Heteropolycyclic Compounds	Thienoimidazolidines	15956	Alanine Metabolism	4300000	2710000	5210000	6810000	2860000	3440000	1950000	2400000	6090000	3590000	3950000	1080000	848000	4760000	2060000	3710000	3310000	2920000	4500000	3600000	7740000	2880000	2610000	4650000	2250000	4130000	5790000	3720000	4540000	5190000	4120000	3810000	4860000	3320000	4260000	4640000
P12	62	Biotin	M+H	C10H16N2O3S	245.095	10.27	58-85-5	HMDB00030	Aliphatic Heteropolycyclic Compounds	Thienoimidazolidines	15956	Alanine Metabolism	23200000	15500000	27100000	36900000	15600000	17700000	13900000	14500000	35100000	23600000	26100000	6570000	6450000	27200000	10400000	21400000	19600000	22500000	27900000	19900000	47100000	15300000	15800000	23400000	14600000	24300000	35200000	19600000	34800000	30300000	23400000	23200000	25600000	18500000	25700000	24300000
N17	45	Capric-acid	M-H	C10H20O2	171.139	1.65	334-48-5	HMDB00511	Lipids	Fatty Acids and Conjugates	30813	Fatty Acid Biosynthesis	17500000	18900000	17600000	13000000	17000000	13300000	13600000	9910000	21900000	24900000	19800000	14600000	26400000	23600000	9980000	16100000	23100000	14600000	19200000	15800000	15300000	18400000	11700000	17400000	16300000	16900000	27500000	20700000	12100000	16100000	37500000	16300000	14200000	14700000	15400000	13300000
N285	44	Caproic-acid	M-H	C6H12O2	115.076	2.04	142-62-1	HMDB00535	Lipids	Fatty Acids and Conjugates	30776	Fatty Acid Biosynthesis	25400000	27100000	25100000	21000000	20100000	32500000	22000000	23200000	32000000	32000000	23500000	30100000	60400000	33800000	16900000	25300000	20700000	29800000	28900000	25500000	22800000	28400000	22200000	30100000	22100000	31400000	32300000	34200000	19000000	24400000	28900000	33900000	24800000	51700000	22800000	28300000
N31	1199	Caprylolyglycine	M-H	C10H19NO3	200.129	1.9	14246-53-8	HMDB00832	Amino Acids, Peptides, and Analogues	Amino Acids and Derivatives	74099	Unassigned	7980000	25400000	12900000	7760000	22000000	10800000	17900000	18800000	12500000	8940000	17100000	16700000	14100000	26600000	12000000	18500000	21200000	22500000	12500000	15700000	15400000	9050000	12600000	15900000	11500000	11800000	30200000	20500000	12400000	20300000	30800000	12700000	9180000	10700000	15400000	14600000
N96	92	Carnitine	M-H	C7H15NO3	160.098	12.57	541-15-1	HMDB00062	Aliphatic Acyclic Compounds	Alkylamines	11060	Carnitine Synthesis	3370000	2460000	3070000	3210000	1620000	2300000	2200000	1260000	1740000	3420000	3550000	1400000	1540000	2150000	1390000	2180000	3090000	4960000	3360000	2680000	3040000	3560000	2810000	2780000	1400000	2890000	2850000	2180000	2940000	2230000	1870000	3050000	2980000	2500000	1400000	2510000
P49	92	Carnitine	M+H	C7H15NO3	162.113	12.58	541-15-1	HMDB00062	Aliphatic Acyclic Compounds	Alkylamines	11060	Carnitine Synthesis	43000000000	36300000000	41400000000	39800000000	33400000000	34600000000	29400000000	20200000000	28900000000	43000000000	46500000000	24900000000	22700000000	35400000000	22800000000	35500000000	37600000000	65700000000	47100000000	39500000000	40900000000	46000000000	34200000000	41900000000	21700000000	40500000000	36500000000	33200000000	36300000000	37600000000	28500000000	36900000000	43800000000	33500000000	24800000000	36600000000
N101	39	Chlorogenic-acid	M-H	C16H18O9	353.088	12.69	327-97-9	HMDB03164	Aromatic Homomonocyclic Compounds	Cyclic Alcohols and Derivatives	16112	NA	272000000	408000000	270000000	296000000	523000000	320000000	407000000	399000000	368000000	281000000	380000000	375000000	206000000	456000000	270000000	559000000	395000000	722000000	306000000	449000000	345000000	316000000	49400000	433000000	172000000	276000000	555000000	412000000	319000000	384000000	304000000	229000000	256000000	304000000	382000000	322000000
N170	96 | 889	cis-4-hydroxy-D-proline | trans-4-hydroxy-L-proline	M-H	C5H9NO3	130.051	15.21	2584-71-6 | 51-35-4	HMDB60460 | HMDB00725	Aliphatic heteromonocyclic compounds | Amino Acids, Peptides, and Analogues	Carboxylic Acids and Derivatives | Amino Acids and Derivatives	16231 | 18095	Arginine and Proline Metabolism | Arginine and Proline Metabolism	10300000	8570000	12300000	19200000	14700000	19500000	10800000	7160000	13800000	22100000	16700000	10200000	4090000	14400000	14000000	16300000	19100000	17800000	19300000	15800000	16500000	12100000	18600000	13600000	12600000	12700000	77500000	6050000	15700000	10900000	10600000	11200000	15100000	10300000	14300000	7390000
N12	448	cis-5-8-11-14-17-Eicosapentaenoic-acid	M-H	C20H30O2	301.217	1.4	10417-94-4	HMDB01999	Lipids	Fatty Acids and Conjugates	28364	Alpha Linolenic Acid and Linoleic Acid Metabolism	321000000	266000000	331000000	179000000	253000000	429000000	272000000	331000000	450000000	473000000	243000000	229000000	217000000	413000000	295000000	397000000	382000000	552000000	427000000	364000000	423000000	524000000	123000000	454000000	179000000	397000000	263000000	361000000	342000000	271000000	290000000	386000000	241000000	323000000	433000000	303000000
N3	449	cis-8-11-14-Eicosatrienoic-acid	M-H	C20H34O2	305.249	1.38	1783-84-2	HMDB02925	Lipids	Fatty Acids and Conjugates	53486	Alpha Linolenic Acid and Linoleic Acid Metabolism	668000000	683000000	553000000	327000000	517000000	1090000000	522000000	532000000	766000000	1050000000	528000000	463000000	485000000	828000000	405000000	1050000000	838000000	1240000000	972000000	721000000	903000000	976000000	650000000	1200000000	396000000	737000000	600000000	691000000	425000000	561000000	481000000	927000000	573000000	588000000	648000000	559000000
N274	450 | 305	cis-Aconitic-acid | trans-Aconitic-acid	M-H	C6H6O6	173.009	17.62	585-84-2 | 4023-65-8	HMDB00072 | HMDB00958	Organic Acids and Derivatives | Organic Acids and Derivatives	Carboxylic Acids and Derivatives | Carboxylic Acids and Derivatives	32805 | 32806	Citrate cycle (TCA cycle) | Citrate cycle (TCA cycle)	20400000	12100000	11300000	86900000	34200000	10500000	52500000	10400000	18500000	47400000	19300000	29700000	34200000	63200000	43700000	40400000	60600000	80500000	27600000	76800000	21900000	78800000	102000000	11300000	31000000	11300000	23400000	17600000	62200000	24200000	57600000	27300000	65200000	45800000	91500000	11700000
N167	451 | 516 | 540 | 562	Citraconic-acid | Glutaconic-acid | Itaconic-acid | Mesaconic-acid	M-H	C5H6O4	129.019	15.19	498-23-7 | 1724-02-3 | 97-65-4 | 498-24-8	HMDB00634 | HMDB00620 | HMDB02092 | HMDB00749	Lipids | Lipids | Organic Acids and Derivatives | Lipids	Fatty Acids and Conjugates | Fatty Acids and Conjugates | Carboxylic Acids and Derivatives | Fatty Acids and Conjugates	17626 | 15670 | 30838 | 16600	Valine, Leucine and Isoleucine Metabolism | Unassigned | C5-Branched dibasic acid metabolism | Unassigned	135000000	52700000	87200000	135000000	108000000	55200000	26100000	60200000	89100000	92900000	62900000	37700000	42500000	79400000	62800000	42200000	93800000	49400000	99600000	74000000	77000000	130000000	57300000	107000000	22800000	66200000	92600000	94800000	148000000	88000000	102000000	51400000	95600000	59800000	83500000	86500000
N203	451	Citraconic-acid	M-H	C5H6O4	129.019	15.63	498-23-7	HMDB00634	Lipids	Fatty Acids and Conjugates	17626	Valine, Leucine and Isoleucine Metabolism	191000000	211000000	222000000	218000000	244000000	195000000	182000000	154000000	183000000	213000000	248000000	137000000	96000000	262000000	127000000	211000000	220000000	255000000	241000000	196000000	227000000	225000000	131000000	227000000	139000000	195000000	284000000	200000000	249000000	192000000	190000000	189000000	214000000	171000000	179000000	173000000
N244	14 | 46	Citric-acid | Isocitric-acid	M-H	C6H8O7	191.02	16.63	77-92-9 | 320-77-4	HMDB00094 | HMDB00193	Organic Acids and Derivatives | Organic Acids and Derivatives	Carboxylic Acids and Derivatives | Carboxylic Acids and Derivatives	30769 | 30887	Citrate cycle (TCA cycle) | Citrate cycle (TCA cycle)	84500000	68400000	64500000	63800000	98400000	55200000	35200000	42400000	73600000	57800000	47400000	34100000	31700000	78300000	49000000	56000000	90900000	85300000	64800000	63000000	57100000	86000000	16100000	67100000	20800000	39900000	71700000	62600000	116000000	76400000	75500000	24300000	64400000	39600000	77600000	62200000
N275	14 | 46	Citric-acid | Isocitric-acid	M-H	C6H8O7	191.02	17.62	77-92-9 | 320-77-4	HMDB00094 | HMDB00193	Organic Acids and Derivatives | Organic Acids and Derivatives	Carboxylic Acids and Derivatives | Carboxylic Acids and Derivatives	30769 | 30887	Citrate cycle (TCA cycle) | Citrate cycle (TCA cycle)	476000000	272000000	260000000	2210000000	774000000	218000000	1750000000	221000000	334000000	1180000000	416000000	802000000	932000000	1690000000	1190000000	988000000	1700000000	2510000000	580000000	2030000000	641000000	1980000000	2360000000	256000000	811000000	232000000	488000000	415000000	1600000000	502000000	1560000000	633000000	1760000000	1180000000	2500000000	245000000
N119	694	Creatine	M-H	C4H9N3O2	130.062	13.56	57-00-1	HMDB00064	Amino Acids, Peptides, and Analogues	Amino Acids and Derivatives	16919	Arginine and Proline Metabolism	27600000	18600000	17100000	33400000	36000000	23300000	33100000	21600000	34700000	25400000	32900000	17500000	14300000	28200000	16500000	42400000	54700000	51400000	30200000	20200000	27300000	23700000	31200000	25000000	22600000	28500000	45600000	33000000	28700000	26300000	20700000	38800000	26200000	25600000	32000000	25200000
P64	694	Creatine	M+H	C4H9N3O2	132.077	13.61	57-00-1	HMDB00064	Amino Acids, Peptides, and Analogues	Amino Acids and Derivatives	16919	Arginine and Proline Metabolism	17400000000	10000000000	13300000000	18200000000	15300000000	13300000000	14800000000	9610000000	12900000000	14100000000	16100000000	8870000000	6030000000	14200000000	8720000000	15300000000	18700000000	22800000000	17500000000	12800000000	15700000000	13200000000	15300000000	13800000000	8370000000	16800000000	20400000000	14400000000	13600000000	16000000000	12800000000	20500000000	18000000000	14600000000	15000000000	13600000000
N332	997	Creatinine	M-H	C4H7N3O	112.052	6.61	60-27-5	HMDB00562	Aliphatic Heteromonocyclic Compounds	Lactams	16737	Arginine and Proline Metabolism	16200000	13700000	16900000	16200000	16900000	12900000	17300000	12300000	18300000	12800000	18200000	13300000	8750000	21500000	11300000	19400000	18800000	32400000	14100000	18800000	19800000	12400000	8670000	14600000	9950000	16100000	16600000	13600000	14900000	17200000	19300000	12000000	12200000	14200000	16400000	15000000
P168	997	Creatinine	M+H	C4H7N3O	114.066	6.54	60-27-5	HMDB00562	Aliphatic Heteromonocyclic Compounds	Lactams	16737	Arginine and Proline Metabolism	620000000	442000000	602000000	565000000	642000000	508000000	525000000	445000000	643000000	409000000	601000000	461000000	280000000	670000000	355000000	635000000	518000000	840000000	500000000	621000000	688000000	476000000	271000000	506000000	333000000	484000000	440000000	521000000	535000000	610000000	642000000	358000000	450000000	464000000	540000000	476000000
N147	1001	Cyclic-ADP-ribose	M-H	C15H21N5O13P2	540.054	14.72	119340-53-3	NA	NA	NA	NA	NA	20900000	9430000	16800000	17400000	10900000	16100000	5800000	10800000	18700000	20300000	15100000	8410000	7470000	11600000	12400000	11400000	12100000	22600000	17200000	15100000	16800000	18100000	10200000	14500000	8930000	18800000	15700000	12700000	18300000	11900000	13000000	15800000	16400000	15500000	13600000	16400000
N209	127 | 259	Cystathionine | L-Cystathionine	M-H	C7H14N2O4S	221.06	15.73	535-34-2 | 56-88-2	HMDB00455 | HMDB00099	Amino Acids, Peptides, and Analogues | Amino Acids, Peptides, and Analogues	Amino Acids and Derivatives | Amino Acids and Derivatives	NA | 17482	NA | Homocysteine Degradation	3990000	12800000	14500000	11100000	8340000	10500000	7690000	9030000	17500000	7040000	12400000	14800000	9350000	13000000	6130000	11800000	10100000	16300000	10500000	16600000	8320000	11400000	5380000	8640000	4890000	13700000	15400000	10200000	9140000	13700000	12300000	6960000	11400000	11500000	10600000	13500000
P111	127 | 259	Cystathionine | L-Cystathionine	M+H	C7H14N2O4S	223.075	15.72	535-34-2 | 56-88-2	HMDB00455 | HMDB00099	Amino Acids, Peptides, and Analogues | Amino Acids, Peptides, and Analogues	Amino Acids and Derivatives | Amino Acids and Derivatives	NA | 17482	NA | Homocysteine Degradation	8250000	24200000	25400000	19100000	16200000	20000000	18700000	15600000	34800000	13400000	26000000	29100000	14500000	28900000	12100000	26500000	23500000	33800000	21000000	38400000	17900000	22300000	10200000	17500000	8320000	22100000	30500000	19400000	20200000	26000000	21500000	12200000	22900000	20700000	21300000	24100000
N37	10	Cytidine	M-H	C9H13N3O5	242.078	10.24	65-46-3	HMDB00089	Nucleosides, Nucleotides, and Analogues	Pyrimidine Nucleosides and Analogues	17562	Pyrimidine Metabolism	51100000	33900000	58300000	77300000	36500000	40700000	27900000	31900000	74300000	45900000	51000000	18100000	14200000	55800000	23500000	50400000	46400000	41400000	57100000	43400000	89500000	35200000	32700000	54800000	35900000	50500000	70600000	43300000	58900000	62100000	49000000	45900000	51400000	42300000	52700000	53200000
P11	10	Cytidine	M+H	C9H13N3O5	244.093	10.23	65-46-3	HMDB00089	Nucleosides, Nucleotides, and Analogues	Pyrimidine Nucleosides and Analogues	17562	Pyrimidine Metabolism	260000000	171000000	302000000	386000000	180000000	198000000	150000000	161000000	364000000	252000000	265000000	82900000	73200000	294000000	124000000	219000000	216000000	239000000	300000000	216000000	472000000	179000000	160000000	283000000	173000000	258000000	361000000	215000000	330000000	338000000	250000000	250000000	264000000	230000000	269000000	274000000
P22	10	Cytidine	M+H	C9H13N3O5	244.093	10.74	65-46-3	HMDB00089	Nucleosides, Nucleotides, and Analogues	Pyrimidine Nucleosides and Analogues	17562	Pyrimidine Metabolism	21500000	32900000	12200000	35500000	26100000	27800000	21500000	36700000	79500000	47400000	47800000	51500000	16400000	45100000	12700000	123000000	97300000	129000000	55800000	15900000	21300000	30000000	52100000	29700000	77600000	24500000	26800000	55500000	38500000	35700000	17500000	27300000	43200000	17300000	19000000	22300000
N206	463	Cytidine-5-diphosphocholine	M-H	C14H26N4O11P2	487.1	15.69	987-78-0	HMDB01413	Nucleosides, Nucleotides, and Analogues	Pyrimidine Nucleotides	16436	Phospholipid Biosynthesis	19900000	15100000	16000000	19400000	12000000	15700000	17200000	17000000	19300000	16700000	22600000	12800000	8240000	17100000	14700000	18700000	16400000	25700000	17700000	22100000	18100000	21100000	6730000	14500000	9020000	16700000	16300000	12700000	22800000	15300000	13700000	15300000	15500000	16500000	15100000	19000000
P112	463	Cytidine-5-diphosphocholine	M+H	C14H26N4O11P2	489.115	15.7	987-78-0	HMDB01413	Nucleosides, Nucleotides, and Analogues	Pyrimidine Nucleotides	16436	Phospholipid Biosynthesis	280000000	229000000	242000000	262000000	187000000	229000000	269000000	231000000	260000000	263000000	285000000	212000000	121000000	281000000	214000000	275000000	231000000	409000000	278000000	366000000	248000000	333000000	81200000	230000000	134000000	251000000	219000000	197000000	348000000	238000000	202000000	235000000	242000000	262000000	218000000	299000000
P136	463	Cytidine-5-diphosphocholine	M+H	C14H26N4O11P2	489.115	16.5	987-78-0	HMDB01413	Nucleosides, Nucleotides, and Analogues	Pyrimidine Nucleotides	16436	Phospholipid Biosynthesis	4440000	3380000	2790000	2990000	2830000	2300000	2840000	2820000	3270000	2670000	2280000	1800000	326000	4700000	2100000	3900000	5210000	5600000	3360000	5810000	2220000	4310000	50200	3010000	1030000	2170000	1720000	1960000	5820000	3310000	3140000	1140000	2620000	3180000	2070000	4330000
P178	142	Cytosine	M+H	C4H5N3O	112.05	8.59	71-30-7	HMDB00630	Aromatic Heteromonocyclic Compounds	Diazines	16040	Pyrimidine Metabolism	99800000	85100000	108000000	118000000	79400000	78500000	83300000	62200000	118000000	90100000	106000000	46400000	40200000	135000000	59300000	109000000	124000000	119000000	106000000	92500000	162000000	71500000	104000000	81900000	78900000	68900000	116000000	97700000	92500000	113000000	88000000	87700000	117000000	79400000	109000000	83400000
N79	659	Arabitol	M-H	C5H12O5	151.061	11.8	488-82-4	HMDB00568	Carbohydrates and Carbohydrate Conjugates	Sugar Alcohols	893310	NA	26600000	26700000	31300000	19500000	16300000	19700000	20900000	21200000	29300000	20700000	23900000	15900000	8700000	29100000	11300000	23700000	20300000	62300000	26800000	21400000	30600000	23900000	8300000	23600000	8200000	21300000	31000000	18500000	21000000	15400000	13200000	25100000	22000000	16200000	14600000	23200000
N168	959 | 992	Galacturonic-acid | D-Glucuronic-acid	M-H	C6H10O7	193.035	15.19	14982-50-4 | 6556-12-3	HMDB02545 | HMDB00127	Carbohydrates and Carbohydrate Conjugates | Carbohydrates and Carbohydrate Conjugates	Sugar Acids and Derivatives | Sugar Acids and Derivatives	47962 | 24298	Unassigned | Inositol Metabolism	72900000	67900000	79900000	102000000	75700000	87200000	58800000	104000000	92700000	92700000	109000000	60800000	46900000	73100000	61000000	127000000	112000000	140000000	97500000	84800000	96800000	110000000	57600000	83600000	66300000	105000000	102000000	150000000	101000000	86200000	70800000	85700000	66200000	103000000	53400000	123000000
N208	959 | 478 | 992	Galacturonic-acid | D-Galacturonic-acid | D-Glucuronic-acid	M-H	C6H10O7	193.035	15.73	14982-50-4 | 14982-50-4 | 6556-12-3	HMDB02545 | HMDB02545 | HMDB00127	Carbohydrates and Carbohydrate Conjugates | Carbohydrates and Carbohydrate Conjugates | Carbohydrates and Carbohydrate Conjugates	Sugar Acids and Derivatives | Sugar Acids and Derivatives | Sugar Acids and Derivatives	47962 | 47962 | 24298	Unassigned | Unassigned | Inositol Metabolism	185000000	146000000	174000000	287000000	130000000	223000000	96900000	193000000	246000000	169000000	318000000	164000000	132000000	170000000	176000000	152000000	320000000	212000000	174000000	306000000	333000000	352000000	179000000	285000000	125000000	287000000	373000000	228000000	245000000	211000000	264000000	187000000	144000000	278000000	103000000	327000000
N102	468	Ribonic-acid-gamma-lactone	M-H	C5H8O5	147.03	12.69	5336-08-03	HMDB01900	Aliphatic heteromonocyclic compounds	Gamma butyrolactone	NA	NA	32900000	37600000	33000000	36700000	57000000	31700000	39500000	48500000	26400000	31400000	44500000	44100000	26700000	35700000	36500000	61400000	31000000	90600000	30300000	46300000	35800000	39100000	10700000	36000000	13400000	29900000	54900000	29200000	63300000	39200000	31800000	29400000	35700000	32200000	41600000	40900000
N162	469 | 155 | 64 | 759	Trehalose | Isomaltose | Sucrose | Lactose	M-H	C12H22O11	341.109	15.05	99-20-7 | 499-40-1 | 57-50-1 | 63-42-3	HMDB00975 | HMDB02923 | HMDB00258 | HMDB00186	Carbohydrates and Carbohydrate Conjugates | Carbohydrates and Carbohydrate Conjugates | Carbohydrates and Carbohydrate Conjugates | Carbohydrates and Carbohydrate Conjugates	Disaccharides | Disaccharides | Disaccharides | Disaccharides	16551 | 28189 | 17992 | 36219	Trehalose Degradation | Glycogen Metabolism | Starch and Sucrose Metabolism | Lactose Synthesis	124000000	130000000	89500000	108000000	129000000	119000000	147000000	119000000	155000000	103000000	105000000	109000000	83900000	127000000	83600000	168000000	136000000	211000000	113000000	121000000	114000000	128000000	44100000	159000000	86200000	93200000	148000000	135000000	145000000	138000000	111000000	121000000	109000000	108000000	174000000	125000000
N225	469 | 155 | 159 | 759	Trehalose | Isomaltose | Melibiose | Lactose	M-H	C12H22O11	341.109	16.28	99-20-7 | 499-40-1 | 585-99-9 | 63-42-3	HMDB00975 | HMDB02923 | HMDB00048 | HMDB00186	Carbohydrates and Carbohydrate Conjugates | Carbohydrates and Carbohydrate Conjugates | Carbohydrates and Carbohydrate Conjugates | Carbohydrates and Carbohydrate Conjugates	Disaccharides | Disaccharides | Disaccharides | Disaccharides	16551 | 28189 | 28053 | 36219	Trehalose Degradation | Glycogen Metabolism | Galactose Metabolism | Lactose Synthesis	122000000	266000000	89600000	153000000	301000000	210000000	387000000	222000000	243000000	160000000	90000000	199000000	171000000	291000000	169000000	358000000	339000000	414000000	250000000	240000000	259000000	268000000	89300000	311000000	207000000	64600000	163000000	228000000	303000000	279000000	211000000	225000000	176000000	222000000	345000000	188000000
N197	803	D-2-Hydroxyglutaric-acid	M-H	C5H8O5	147.03	15.54	2889-31-8	HMDB00606	Organic Acids and Derivatives	Hydroxy Acids and Derivatives	32796	Fatty Acid Biosynthesis	662000000	680000000	724000000	789000000	672000000	677000000	596000000	515000000	618000000	725000000	810000000	444000000	328000000	852000000	420000000	694000000	739000000	848000000	800000000	660000000	760000000	764000000	437000000	781000000	446000000	635000000	949000000	661000000	758000000	628000000	638000000	617000000	708000000	561000000	614000000	581000000
N49	470	D-Ala-D-Ala	M-H	C6H12N2O3	159.077	10.96	923-16-0	HMDB03459	Amino Acids, Peptides, and Analogues	Peptides	16576	Dipeptide	9400000	8360000	4680000	6340000	7800000	7160000	8250000	8960000	7610000	13100000	9780000	14500000	9330000	6390000	7000000	9600000	9050000	34300000	8560000	6260000	7000000	10300000	6870000	7330000	5680000	5160000	4920000	6270000	6060000	4600000	6080000	7020000	9300000	6590000	6370000	6690000
N68	470	D-Ala-D-Ala	M-H	C6H12N2O3	159.077	11.67	923-16-0	HMDB03459	Amino Acids, Peptides, and Analogues	Peptides	16576	Dipeptide	6050000	4390000	2260000	3340000	3960000	4740000	4530000	5820000	4070000	7520000	4820000	7760000	5020000	2500000	4890000	4940000	5180000	16800000	5190000	3060000	3770000	6070000	5110000	3830000	4260000	2920000	1880000	3870000	2960000	1830000	3220000	3840000	4340000	4950000	3100000	3830000
N92	470	D-Ala-D-Ala	M-H	C6H12N2O3	159.077	12.47	923-16-0	HMDB03459	Amino Acids, Peptides, and Analogues	Peptides	16576	Dipeptide	1590000	2360000	2850000	2090000	2790000	2360000	3150000	1260000	2530000	1990000	2440000	1610000	1390000	2080000	1590000	3250000	3260000	3460000	2300000	2450000	2060000	3630000	2190000	3270000	1880000	1890000	2620000	2320000	1610000	2020000	1870000	1910000	1630000	2190000	2080000	1710000
P48	470	D-Ala-D-Ala	M+H	C6H12N2O3	161.092	12.44	923-16-0	HMDB03459	Amino Acids, Peptides, and Analogues	Peptides	16576	Dipeptide	7770000	16200000	23300000	19100000	21800000	17900000	30500000	14200000	28800000	12400000	28000000	13200000	9510000	21400000	10500000	30600000	21000000	35500000	15200000	25300000	17900000	28300000	2850000	32100000	14600000	13200000	25200000	22300000	11600000	13300000	15000000	15100000	12700000	14700000	17500000	13700000
N113	471 | 20 | 31	D-allo-Threonine | L-Homoserine | Threonine	M-H	C4H9NO3	118.051	13.32	24830-94-2 | 672-15-1 | 72-19-5	HMDB04041 | HMDB00719 | HMDB00167	Amino Acids, Peptides, and Analogues | Amino Acids, Peptides, and Analogues | Amino Acids, Peptides, and Analogues	Amino Acids and Derivatives | Amino Acids and Derivatives | Amino Acids and Derivatives	28718 | 15699 | 16857	Glycine, serine and threonine metabolism | Methionine Metabolism | Glycine, serine and threonine metabolism	539000000	579000000	691000000	628000000	680000000	544000000	653000000	620000000	892000000	593000000	928000000	608000000	551000000	736000000	534000000	944000000	804000000	817000000	691000000	660000000	661000000	677000000	376000000	603000000	590000000	619000000	905000000	676000000	651000000	623000000	576000000	554000000	548000000	593000000	659000000	609000000
P58	471 | 20 | 31	D-allo-Threonine | L-Homoserine | Threonine	M+H	C4H9NO3	120.066	13.28	24830-94-2 | 672-15-1 | 72-19-5	HMDB04041 | HMDB00719 | HMDB00167	Amino Acids, Peptides, and Analogues | Amino Acids, Peptides, and Analogues | Amino Acids, Peptides, and Analogues	Amino Acids and Derivatives | Amino Acids and Derivatives | Amino Acids and Derivatives	28718 | 15699 | 16857	Glycine, serine and threonine metabolism | Methionine Metabolism | Glycine, serine and threonine metabolism	698000000	766000000	984000000	716000000	836000000	750000000	735000000	708000000	1160000000	829000000	1250000000	761000000	567000000	1040000000	581000000	1110000000	991000000	1230000000	993000000	861000000	879000000	894000000	429000000	775000000	594000000	706000000	1090000000	858000000	744000000	881000000	673000000	714000000	819000000	742000000	790000000	770000000
P66	144	dAMP	M+H	C10H14N5O6P	332.075	13.74	653-63-4	HMDB00905	Nucleosides, Nucleotides, and Analogues	Purine Nucleotides	17713	Purine Metabolism	8670000	9560000	12800000	9200000	15100000	9450000	9760000	3060000	21600000	11000000	31500000	2910000	3530000	28400000	5910000	24700000	22200000	6280000	18600000	12500000	16200000	12500000	23300000	16500000	10800000	10700000	24100000	11800000	14700000	21500000	17900000	7410000	14600000	8090000	13300000	10300000
N82	325	D-Arabinose	M-H	C5H10O5	149.046	12.1	147-81-9	HMDB29942	Carbohydrates and Carbohydrate Conjugates	Monosaccharides	46983	Unassigned	6580000	12900000	9680000	7740000	12200000	9100000	9730000	10400000	8810000	7520000	10300000	10200000	8540000	12900000	7920000	12500000	11700000	13600000	8710000	10200000	8710000	8860000	6090000	11300000	8750000	7920000	11600000	11300000	10900000	10500000	11400000	8640000	7340000	8040000	9620000	9730000
N166	262	Dehydroascorbic-acid	M-H	C6H6O6	173.009	15.17	490-83-5	HMDB01264	Carbohydrates and Carbohydrate Conjugates	Monosaccharides	17242	Ascorbate and Aldarate Metabolism	11600000	5630000	4090000	6570000	6450000	7580000	5300000	5860000	6660000	7170000	7160000	4340000	3530000	8080000	5670000	8500000	8940000	6150000	6240000	5600000	6180000	6220000	4700000	6220000	6220000	4050000	6340000	7190000	10100000	7750000	8200000	3260000	5790000	3730000	5780000	3680000
N287	48	Deoxycholic-acid	M-H	C24H40O4	391.285	2.05	83-44-3	HMDB00626	Lipids	Steroids and Steroid Derivatives	28834	Bile Acid Biosynthesis	131000000	111000000	112000000	122000000	73800000	104000000	114000000	79900000	50500000	153000000	78100000	40000000	28300000	126000000	62500000	147000000	313000000	85100000	133000000	59200000	132000000	142000000	9340000	46900000	86300000	43800000	260000000	35800000	96400000	48600000	190000000	72500000	66700000	116000000	163000000	59900000
N300	48	Deoxycholic-acid	M-H	C24H40O4	391.285	2.72	83-44-3	HMDB00626	Lipids	Steroids and Steroid Derivatives	28834	Bile Acid Biosynthesis	36900000	15400000	36600000	38600000	8470000	27000000	35200000	10400000	8650000	20700000	18300000	4730000	4310000	13700000	9240000	19100000	47100000	13700000	17000000	9840000	28000000	20400000	1820000	5940000	12700000	5540000	71400000	9930000	27900000	14600000	21100000	18500000	7830000	28400000	18700000	17200000
N366	145	Deoxycytidine	M-H	C9H13N3O4	226.083	9.95	951-77-9	HMDB00014	Nucleosides, Nucleotides, and Analogues	Pyrimidine Nucleosides and Analogues	15698	Pyrimidine Metabolism	9440000	9930000	9150000	7260000	7400000	7070000	7320000	5590000	13200000	8830000	12900000	7500000	4080000	11500000	3860000	10300000	8900000	14200000	8780000	9770000	7810000	9940000	2650000	5910000	3430000	10900000	9380000	7740000	6700000	7620000	6230000	5260000	7300000	7020000	5990000	6930000
P192	145	Deoxycytidine	M+H	C9H13N3O4	228.098	9.99	951-77-9	HMDB00014	Nucleosides, Nucleotides, and Analogues	Pyrimidine Nucleosides and Analogues	15698	Pyrimidine Metabolism	18000000	24400000	16500000	15100000	17600000	16800000	20700000	16100000	25800000	18300000	21300000	19000000	8180000	25900000	9200000	22500000	20000000	27200000	15500000	16500000	13900000	18200000	6960000	13100000	7970000	21000000	16000000	18100000	14700000	16800000	15800000	10400000	14000000	13600000	13300000	31300000
N343	146	Deoxyinosine	M-H	C10H12N4O4	251.079	8.34	890-38-0	HMDB00071	Nucleosides, Nucleotides, and Analogues	Purine Nucleosides and Analogues	28997	Purine Metabolism	6700000	6540000	6920000	5550000	8780000	5570000	6950000	5390000	7350000	7620000	13100000	5500000	3120000	9980000	4300000	9760000	9940000	13300000	8140000	6250000	9170000	6020000	11800000	5840000	6700000	4090000	10300000	8510000	6300000	10700000	6850000	6090000	5820000	6610000	7860000	5980000
N185	477 | 700 | 490 | 1186 | 281 | 416	D-Fructose-1-phosphate | D-Fructose-6-phosphate | D-Mannose-6-phosphate | Galactose-1-phosphate | Glucose-1-phosphate | Mannose-1-phosphate	M-H	C6H13O9P	259.022	15.44	15978-08-2 | 643-13-0 | 3672-15-9 | 2255-14-3 | 59-56-3 | 27251-84-9	HMDB01076 | HMDB00124 | HMDB01078 | HMDB00645 | HMDB01586 | HMDB06330	Carbohydrates and Carbohydrate Conjugates | Carbohydrates and Carbohydrate Conjugates | Carbohydrates and Carbohydrate Conjugates | Carbohydrates and Carbohydrate Conjugates | Carbohydrates and Carbohydrate Conjugates | Carbohydrates and Carbohydrate Conjugates	Monosaccharides | Monosaccharides | Monosaccharides | Monosaccharides | Monosaccharides | Monosaccharides	704854 | 15946 | 49728 | 17973 | 16077 | 35374	Fructose and Mannose Degradation | Glutamate Metabolism | Fructose and Mannose Degradation | Nucleotide Sugars Metabolism | Nucleotide Sugars Metabolism | Fructose and Mannose Degradation	5090000	9720000	4380000	4170000	6190000	6530000	8670000	6160000	5750000	7890000	5380000	7760000	4920000	8350000	3890000	8960000	5860000	12300000	6230000	6230000	6610000	8470000	2920000	7260000	5110000	5300000	5910000	4140000	5890000	7840000	4670000	8320000	6740000	6230000	7200000	7580000
N221	477 | 700 | 490 | 1186 | 281 | 65 | 416	D-Fructose-1-phosphate | D-Fructose-6-phosphate | D-Mannose-6-phosphate | Galactose-1-phosphate | Glucose-1-phosphate | Glucose-6-PO4 | Mannose-1-phosphate	M-H	C6H13O9P	259.022	16.06	15978-08-2 | 643-13-0 | 3672-15-9 | 2255-14-3 | 59-56-3 | 56-73-5 | 27251-84-9	HMDB01076 | HMDB00124 | HMDB01078 | HMDB00645 | HMDB01586 | HMDB01401 | HMDB06330	Carbohydrates and Carbohydrate Conjugates | Carbohydrates and Carbohydrate Conjugates | Carbohydrates and Carbohydrate Conjugates | Carbohydrates and Carbohydrate Conjugates | Carbohydrates and Carbohydrate Conjugates | Carbohydrates and Carbohydrate Conjugates | Carbohydrates and Carbohydrate Conjugates	Monosaccharides | Monosaccharides | Monosaccharides | Monosaccharides | Monosaccharides | Monosaccharides | Monosaccharides	704854 | 15946 | 49728 | 17973 | 16077 | 4170 | 35374	Fructose and Mannose Degradation | Glutamate Metabolism | Fructose and Mannose Degradation | Nucleotide Sugars Metabolism | Nucleotide Sugars Metabolism | Nucleotide Sugars Metabolism | Fructose and Mannose Degradation	168000000	447000000	169000000	148000000	469000000	166000000	401000000	305000000	155000000	142000000	197000000	320000000	260000000	399000000	213000000	268000000	334000000	355000000	153000000	262000000	172000000	158000000	224000000	173000000	263000000	161000000	276000000	293000000	207000000	217000000	235000000	142000000	147000000	170000000	164000000	168000000
N245	477 | 700 | 490 | 1186 | 281 | 65 | 416	D-Fructose-1-phosphate | D-Fructose-6-phosphate | D-Mannose-6-phosphate | Galactose-1-phosphate | Glucose-1-phosphate | Glucose-6-PO4 | Mannose-1-phosphate	M-H	C6H13O9P	259.022	16.65	15978-08-2 | 643-13-0 | 3672-15-9 | 2255-14-3 | 59-56-3 | 56-73-5 | 27251-84-9	HMDB01076 | HMDB00124 | HMDB01078 | HMDB00645 | HMDB01586 | HMDB01401 | HMDB06330	Carbohydrates and Carbohydrate Conjugates | Carbohydrates and Carbohydrate Conjugates | Carbohydrates and Carbohydrate Conjugates | Carbohydrates and Carbohydrate Conjugates | Carbohydrates and Carbohydrate Conjugates | Carbohydrates and Carbohydrate Conjugates | Carbohydrates and Carbohydrate Conjugates	Monosaccharides | Monosaccharides | Monosaccharides | Monosaccharides | Monosaccharides | Monosaccharides | Monosaccharides	704854 | 15946 | 49728 | 17973 | 16077 | 4170 | 35374	Fructose and Mannose Degradation | Glutamate Metabolism | Fructose and Mannose Degradation | Nucleotide Sugars Metabolism | Nucleotide Sugars Metabolism | Nucleotide Sugars Metabolism | Fructose and Mannose Degradation	121000000	346000000	96900000	109000000	402000000	95800000	330000000	182000000	105000000	98600000	136000000	204000000	200000000	292000000	152000000	211000000	263000000	210000000	90800000	180000000	113000000	99200000	212000000	99800000	213000000	121000000	173000000	160000000	117000000	125000000	154000000	88300000	92800000	98200000	109000000	97900000
P143	477 | 490 | 1186 | 281 | 65 | 416	D-Fructose-1-phosphate | D-Mannose-6-phosphate | Galactose-1-phosphate | Glucose-1-phosphate | Glucose-6-PO4 | Mannose-1-phosphate	M+H	C6H13O9P	261.037	16.91	15978-08-2 | 3672-15-9 | 2255-14-3 | 59-56-3 | 56-73-5 | 27251-84-9	HMDB01076 | HMDB01078 | HMDB00645 | HMDB01586 | HMDB01401 | HMDB06330	Carbohydrates and Carbohydrate Conjugates | Carbohydrates and Carbohydrate Conjugates | Carbohydrates and Carbohydrate Conjugates | Carbohydrates and Carbohydrate Conjugates | Carbohydrates and Carbohydrate Conjugates | Carbohydrates and Carbohydrate Conjugates	Monosaccharides | Monosaccharides | Monosaccharides | Monosaccharides | Monosaccharides | Monosaccharides	704854 | 49728 | 17973 | 16077 | 4170 | 35374	Fructose and Mannose Degradation | Fructose and Mannose Degradation | Nucleotide Sugars Metabolism | Nucleotide Sugars Metabolism | Nucleotide Sugars Metabolism | Fructose and Mannose Degradation	8120000	5330000	7660000	8530000	15300000	5160000	5120000	5390000	10600000	8870000	8650000	4200000	4390000	9430000	3750000	9800000	8250000	7570000	7810000	7370000	8520000	5620000	5610000	6650000	4470000	7190000	9470000	5510000	7220000	6800000	6640000	6690000	7290000	5710000	8160000	7320000
N211	701	D-Glucosamine-6-phosphate	M-H	C6H14NO8P	258.038	15.77	3616-42-0	HMDB01254	Carbohydrates and Carbohydrate Conjugates	Monosaccharides	15873	Glutamate Metabolism	30400000	45200000	39600000	46800000	43500000	33200000	47000000	40300000	36100000	30400000	39600000	39700000	27600000	48000000	32600000	38700000	35400000	48400000	34600000	39500000	37200000	36500000	31800000	33000000	18300000	32900000	31600000	37500000	33900000	35400000	29400000	28300000	34100000	32800000	27500000	34200000
N223	701	D-Glucosamine-6-phosphate	M-H	C6H14NO8P	258.038	16.16	3616-42-0	HMDB01254	Carbohydrates and Carbohydrate Conjugates	Monosaccharides	15873	Glutamate Metabolism	18400000	72300000	17300000	23100000	84900000	18600000	63000000	33000000	14800000	18400000	25800000	40200000	33700000	56400000	29200000	33600000	46700000	33000000	15200000	38000000	18800000	18000000	49400000	19200000	45300000	24000000	32800000	26100000	22500000	22700000	33900000	16200000	16200000	19200000	15100000	18200000
P115	701	D-Glucosamine-6-phosphate	M+H	C6H14NO8P	260.053	15.92	3616-42-0	HMDB01254	Carbohydrates and Carbohydrate Conjugates	Monosaccharides	15873	Glutamate Metabolism	6520000	19900000	12100000	13600000	21400000	10700000	24200000	14100000	10200000	10300000	14800000	15500000	10300000	21800000	12100000	14600000	13800000	19400000	11300000	17600000	12800000	12400000	14600000	12200000	13500000	10700000	14900000	13800000	13100000	5350000	10900000	9220000	12500000	10900000	8180000	11400000
P122	701	D-Glucosamine-6-phosphate	M+H	C6H14NO8P	260.053	16.17	3616-42-0	HMDB01254	Carbohydrates and Carbohydrate Conjugates	Monosaccharides	15873	Glutamate Metabolism	2200000	19300000	2060000	3720000	21100000	155000	15600000	7350000	3220000	3010000	4260000	8510000	6650000	13800000	5510000	7500000	13400000	9900000	3370000	7790000	4820000	4660000	8060000	4980000	10800000	2900000	4770000	6690000	5480000	12500000	7060000	2870000	2390000	3750000	4560000	3090000
N129	247 | 24	D-Glutamine | L-Glutamine	M-H	C5H10N2O3	145.062	13.98	5959-95-5 | 56-85-9	HMDB03423 | HMDB00641	Amino Acids, Peptides, and Analogues | Amino Acids, Peptides, and Analogues	Amino Acids and Derivatives | Amino Acids and Derivatives	17061 | 18050	Glutamate Metabolism | Aspartate Metabolism	966000000	929000000	795000000	1300000000	692000000	1280000000	1390000000	1110000000	1060000000	1060000000	1410000000	1380000000	1290000000	1530000000	1240000000	1170000000	1980000000	2020000000	913000000	1270000000	930000000	1540000000	907000000	1990000000	2370000000	1450000000	432000000	1290000000	970000000	1090000000	894000000	811000000	478000000	1190000000	938000000	1280000000
P69	247 | 24	D-Glutamine | L-Glutamine	M+H	C5H10N2O3	147.076	13.97	5959-95-5 | 56-85-9	HMDB03423 | HMDB00641	Amino Acids, Peptides, and Analogues | Amino Acids, Peptides, and Analogues	Amino Acids and Derivatives | Amino Acids and Derivatives	17061 | 18050	Glutamate Metabolism | Aspartate Metabolism	8870000000	7620000000	7700000000	10200000000	5900000000	9540000000	10500000000	6970000000	6160000000	9110000000	9570000000	8910000000	7610000000	10700000000	9630000000	6900000000	8470000000	12500000000	7690000000	10400000000	8200000000	11500000000	5790000000	14000000000	9840000000	10800000000	4000000000	7530000000	8350000000	8720000000	8160000000	7310000000	5250000000	9650000000	6970000000	10100000000
N73	480	D-Glyceric-acid	M-H	C3H6O4	105.019	11.76	473-81-4	HMDB00139	Carbohydrates and Carbohydrate Conjugates	Sugar Acids and Derivatives	32398	Glycerolipid Metabolism	59000000	49100000	55800000	70500000	51300000	62400000	63400000	45700000	47700000	65100000	72900000	57000000	28900000	65600000	37100000	65600000	39300000	176000000	57300000	80800000	81600000	81600000	77200000	70600000	48400000	73500000	70100000	63200000	71800000	53800000	44200000	72600000	58200000	72300000	46900000	70200000
P113	175	dGMP	M+H	C10H14N5O7P	348.07	15.88	902-04-5	HMDB01044	Nucleosides, Nucleotides, and Analogues	Purine Nucleotides	16192	Purine Metabolism	28400000	33100000	12200000	10500000	30000000	21000000	62100000	27800000	30100000	32600000	31200000	49100000	25400000	60200000	32000000	56300000	53400000	95200000	30900000	37300000	15300000	29900000	20700000	19100000	22400000	15300000	25900000	39700000	28800000	26600000	18400000	21000000	29200000	19100000	36100000	19700000
N195	1213 | 15	Diglycolic-acid | Malic-acid	M-H	C4H6O5	133.014	15.52	NA | 6915-15-7	NA | HMDB00744	NA | Organic Acids and Derivatives	NA | Carboxylic Acids and Derivatives	NA | 6650	Unassigned | Citrate cycle (TCA cycle)	28900000	29400000	19800000	25100000	30200000	24400000	34000000	24500000	26700000	28400000	47000000	33900000	22100000	54200000	26000000	36200000	35400000	54400000	39200000	42000000	24000000	29500000	16300000	40500000	51100000	25500000	36300000	32500000	42100000	25900000	43200000	20000000	21300000	27100000	29600000	30600000
N220	1213 | 15	Diglycolic-acid | Malic-acid	M-H	C4H6O5	133.014	16.06	NA | 6915-15-7	NA | HMDB00744	NA | Organic Acids and Derivatives	NA | Carboxylic Acids and Derivatives	NA | 6650	Unassigned | Citrate cycle (TCA cycle)	4840000000	1880000000	3840000000	6090000000	2850000000	3720000000	3320000000	2210000000	3910000000	4540000000	3160000000	2740000000	2150000000	3260000000	3150000000	4260000000	3070000000	7470000000	4860000000	4630000000	4270000000	4570000000	3720000000	3810000000	2370000000	3500000000	3660000000	4020000000	4560000000	2990000000	2970000000	4150000000	4790000000	4300000000	3250000000	4450000000
P126	702	Dihydrofolic-acid	M+H	C19H21N7O6	444.163	16.23	4033-27-6	HMDB01056	Aromatic Heteropolycyclic Compounds	Pteridines and Derivatives	15633	Folate Metabolism	19900000	17000000	21900000	14400000	12900000	13100000	12900000	13300000	15200000	20400000	11600000	13800000	9400000	22300000	11000000	17200000	16200000	28900000	15400000	26500000	21900000	18300000	4500000	11800000	2520000	11200000	12200000	12000000	19200000	12700000	10000000	13500000	19000000	13700000	15700000	13700000
N210	279	Dihydroxyacetone-phosphate	M-H	C3H7O6P	168.991	15.75	57-04-5	HMDB01473	Organophosphorus Compounds	Organic Phosphoric Acids and Derivatives	16108	Fructose and Mannose Degradation	50400000	318000000	24700000	25000000	188000000	34800000	334000000	93100000	37400000	43400000	62000000	172000000	131000000	488000000	92100000	217000000	453000000	326000000	51400000	183000000	33200000	59600000	324000000	33900000	110000000	28800000	60200000	160000000	42200000	41600000	39600000	31100000	41800000	42600000	205000000	35700000
N233	279	Dihydroxyacetone-phosphate	M-H	C3H7O6P	168.991	16.3	57-04-5	HMDB01473	Organophosphorus Compounds	Organic Phosphoric Acids and Derivatives	16108	Fructose and Mannose Degradation	6680000	13300000	5970000	6190000	6640000	8200000	7660000	5510000	6410000	7000000	6660000	8840000	4890000	8570000	3830000	8070000	7180000	11000000	6440000	6630000	5030000	7640000	9180000	5150000	4270000	6480000	9590000	7990000	5350000	6830000	6210000	6230000	6780000	5770000	5950000	5840000
N189	966 | 975 | 225 | 18	Dimethyl-oxalate | Erythrono-1-4-lactone | Methylmalonic-acid | Succinic-acid	M-H	C4H6O4	117.019	15.46	553-90-2 | 17675-99-9 | 516-05-2 | 110-15-6	NA | HMDB00349 | HMDB00202 | HMDB00254	NA | Aliphatic Heteromonocyclic Compounds | Organic Acids and Derivatives | Organic Acids and Derivatives	NA | Lactones | Carboxylic Acids and Derivatives | Carboxylic Acids and Derivatives	6859 | 290972 | 30860 | 15741	Unassigned | Unassigned | Vitamin K Metabolism | Citrate cycle (TCA cycle)	30600000	26700000	23300000	37500000	27100000	31500000	29000000	26800000	29700000	38300000	24000000	28600000	23100000	23600000	22400000	39300000	32400000	57900000	26900000	30600000	27400000	43600000	18800000	24400000	30000000	23200000	17200000	29100000	41600000	17800000	26500000	17800000	30800000	22100000	22900000	25300000
N140	487 | 88	DL-3-Aminoisobutyric-acid | Aminobutyric-acid	M-H	C4H9NO2	102.056	14.47	144-90-1 | 56-12-2	HMDB03911 | HMDB00112	Amino Acids, Peptides, and Analogues | Amino Acids, Peptides, and Analogues	Amino Acids and Derivatives | Amino Acids and Derivatives	27389 | 16865	Pyrimidine Metabolism | Glutamate Metabolism	15000000	13400000	16900000	16700000	26700000	13600000	18700000	18100000	20700000	17500000	22500000	14800000	13200000	20500000	12400000	29500000	20900000	39300000	15700000	20600000	17100000	14400000	14200000	16400000	11000000	14300000	40900000	20400000	19100000	15000000	13600000	19200000	21900000	12900000	22300000	16000000
P81	487 | 88	DL-3-Aminoisobutyric-acid | Aminobutyric-acid	M+H	C4H9NO2	104.071	14.48	144-90-1 | 56-12-2	HMDB03911 | HMDB00112	Amino Acids, Peptides, and Analogues | Amino Acids, Peptides, and Analogues	Amino Acids and Derivatives | Amino Acids and Derivatives	27389 | 16865	Pyrimidine Metabolism | Glutamate Metabolism	980000000	949000000	1050000000	995000000	1450000000	1030000000	1110000000	1310000000	1530000000	1160000000	1070000000	1110000000	932000000	1250000000	906000000	1850000000	1380000000	1780000000	1610000000	1210000000	1020000000	1220000000	1090000000	1150000000	1020000000	997000000	1500000000	1370000000	1130000000	940000000	833000000	1000000000	1300000000	982000000	1100000000	1060000000
N347	243 | 287	D-Lactic-acid | Glyceraldehyde	M-H	C3H6O3	89.0244	8.71	10326-41-7 | 56-82-6	HMDB01311 | HMDB01051	Organic Acids and Derivatives | Aliphatic Acyclic Compounds	Hydroxy Acids and Derivatives | Alcohols and Polyols	341 | 5445	Pyruvaldehyde Degradation | Fructose and Mannose Degradation	16000000000	19600000000	14600000000	17400000000	17100000000	16600000000	16600000000	14600000000	18300000000	18300000000	21600000000	15200000000	9930000000	21000000000	10500000000	20400000000	17600000000	34000000000	18100000000	18300000000	16600000000	21500000000	9370000000	17800000000	9540000000	16600000000	19200000000	13800000000	14200000000	17100000000	13400000000	14700000000	14800000000	14400000000	14700000000	16100000000
N14	1220	DL-alpha-Hydroxystearic-acid	M-H	C18H36O3	299.259	1.53	NA	NA	NA	NA	NA	NA	47000000	31400000	38900000	62500000	42000000	40100000	26800000	30400000	27900000	36700000	29800000	26300000	15300000	32300000	41300000	27400000	27500000	86900000	24800000	37500000	36500000	32300000	31500000	38100000	23400000	44200000	35900000	17400000	53300000	30400000	28000000	14600000	52000000	47300000	26400000	53000000
N341	899 | 187	DL-p-Hydroxyphenyllactic-acid | Homovanillic-acid	M-H	C9H10O4	181.051	8.15	306-23-0 | 306-08-1	HMDB00755 | HMDB00118	Aromatic Homomonocyclic Compounds | Aromatic Homomonocyclic Compounds	Benzyl Alcohols and Derivatives | Phenols and Derivatives	17385 | 545959	Phenylalanine and Tyrosine Metabolism | Phenylalanine and Tyrosine Metabolism	166000000	276000000	98700000	138000000	129000000	172000000	143000000	126000000	146000000	129000000	170000000	147000000	67200000	183000000	98900000	158000000	135000000	356000000	186000000	156000000	163000000	269000000	107000000	151000000	60800000	184000000	203000000	122000000	135000000	194000000	141000000	107000000	191000000	128000000	143000000	169000000
N359	216 | 25 | 34 | 1003	DL-Leucine | Isoleucine | Leucine | L-Norleucine	M-H	C6H13NO2	130.087	9.63	5699-54-7 | 73-32-5 | 61-90-5 | 327-57-1	HMDB03640 | HMDB00172 | HMDB00687 | HMDB01645	Amino Acids, Peptides, and Analogues | Amino Acids, Peptides, and Analogues | Amino Acids, Peptides, and Analogues | Amino Acids, Peptides, and Analogues	Amino Acids and Derivatives | Amino Acids and Derivatives | Amino Acids and Derivatives | Amino Acids and Derivatives	15604 | 17191 | 15603 | 18347	Valine, Leucine and Isoleucine Metabolism | Valine, Leucine and Isoleucine Metabolism | Valine, Leucine and Isoleucine Metabolism | Xenobiotics	867000000	926000000	1200000000	777000000	910000000	857000000	888000000	718000000	1350000000	1160000000	1410000000	827000000	650000000	1210000000	650000000	1430000000	1150000000	2410000000	1360000000	1180000000	1070000000	1150000000	572000000	896000000	646000000	945000000	1320000000	878000000	884000000	918000000	737000000	907000000	1190000000	917000000	1000000000	999000000
P189	216 | 25 | 34 | 1003	DL-Leucine | Isoleucine | Leucine | L-Norleucine	M+H	C6H13NO2	132.102	9.64	5699-54-7 | 73-32-5 | 61-90-5 | 327-57-1	HMDB03640 | HMDB00172 | HMDB00687 | HMDB01645	Amino Acids, Peptides, and Analogues | Amino Acids, Peptides, and Analogues | Amino Acids, Peptides, and Analogues | Amino Acids, Peptides, and Analogues	Amino Acids and Derivatives | Amino Acids and Derivatives | Amino Acids and Derivatives | Amino Acids and Derivatives	15604 | 17191 | 15603 | 18347	Valine, Leucine and Isoleucine Metabolism | Valine, Leucine and Isoleucine Metabolism | Valine, Leucine and Isoleucine Metabolism | Xenobiotics	1370000000	1670000000	1840000000	1260000000	1900000000	1390000000	1900000000	1340000000	2800000000	1560000000	2440000000	1550000000	1110000000	2210000000	1050000000	2540000000	1900000000	3050000000	2020000000	1680000000	1710000000	1740000000	950000000	1380000000	1370000000	1390000000	2000000000	1510000000	1310000000	1600000000	1280000000	1370000000	1870000000	1400000000	1850000000	1420000000
N367	289 | 292	DL-Tryptophan | L-Tryptophan	M-H	C11H12N2O2	203.083	9.98	54-12-6 | 73-22-3	HMDB30396 | HMDB00929	Amino Acids, Peptides, and Analogues | Amino Acids, Peptides, and Analogues	Amino Acids and Derivatives | Amino Acids and Derivatives	27897 | 16828	Tryptophan Metabolism | Tryptophan Metabolism	307000000	309000000	393000000	282000000	333000000	309000000	322000000	263000000	496000000	391000000	547000000	288000000	237000000	451000000	236000000	505000000	438000000	752000000	440000000	416000000	388000000	422000000	226000000	317000000	233000000	279000000	453000000	290000000	334000000	366000000	256000000	296000000	386000000	308000000	357000000	311000000
P191	289 | 292	DL-Tryptophan | L-Tryptophan	M+H	C11H12N2O2	205.097	9.99	54-12-6 | 73-22-3	HMDB30396 | HMDB00929	Amino Acids, Peptides, and Analogues | Amino Acids, Peptides, and Analogues	Amino Acids and Derivatives | Amino Acids and Derivatives	27897 | 16828	Tryptophan Metabolism | Tryptophan Metabolism	413000000	496000000	567000000	420000000	531000000	453000000	552000000	406000000	845000000	586000000	894000000	482000000	354000000	784000000	335000000	854000000	752000000	1190000000	667000000	576000000	540000000	631000000	331000000	473000000	377000000	405000000	774000000	459000000	453000000	566000000	390000000	468000000	584000000	439000000	568000000	457000000
N103	978 | 1187	D-Mannitol | Dulcitol	M-H	C6H14O6	181.072	12.78	69-65-8 | 608-66-2	HMDB00765 | HMDB00107	Lipids | Lipids	Fatty Alcohols | Fatty Alcohols	16899 | 16813	Fructose and Mannose Degradation | Galactose Metabolism	197000000	141000000	149000000	78100000	77800000	123000000	128000000	121000000	201000000	125000000	72000000	77200000	58200000	143000000	83200000	152000000	96900000	231000000	207000000	113000000	256000000	109000000	33500000	175000000	38300000	75000000	133000000	77200000	169000000	74100000	62600000	141000000	102000000	111000000	70600000	101000000
P94	489	D-Mannitol-1-phosphate	M+H	C6H15O9P	263.053	15.18	15806-48-1	HMDB01530	Carbohydrates and Carbohydrate Conjugates	Monosaccharides	16298	NA	15400000	18300000	19800000	17100000	8810000	16700000	16400000	16300000	5630000	12200000	14300000	16300000	5410000	20400000	11800000	9120000	14300000	9730000	15900000	17000000	23700000	19200000	10400000	25700000	5210000	20700000	15000000	8940000	16800000	11600000	12200000	11900000	17300000	16900000	12500000	17900000
N360	1065 | 28 | 1095	D-Penicillamine | Methionine | S-ethyl-L-cysteine	M-H	C5H11NO2S	148.044	9.71	52-67-5 | 63-68-3 | 2629-59-6	HMDB14997 | HMDB00696 | NA	Amino Acids, Peptides, and Analogues | Amino Acids, Peptides, and Analogues | NA	Amino Acids and Derivatives | Amino Acids and Derivatives | NA	50868 | 16643 | NA	Xenobiotics | Betaine Metabolism | NA	355000000	273000000	427000000	362000000	324000000	302000000	247000000	268000000	454000000	400000000	511000000	266000000	234000000	393000000	234000000	474000000	445000000	659000000	462000000	459000000	405000000	377000000	194000000	321000000	181000000	305000000	470000000	236000000	402000000	324000000	258000000	301000000	349000000	351000000	307000000	379000000
P193	1065 | 28	D-Penicillamine | Methionine	M+H	C5H11NO2S	150.058	9.9	52-67-5 | 63-68-3	HMDB14997 | HMDB00696	Amino Acids, Peptides, and Analogues | Amino Acids, Peptides, and Analogues	Amino Acids and Derivatives | Amino Acids and Derivatives	50868 | 16643	Xenobiotics | Betaine Metabolism	1390000000	1780000000	1850000000	1650000000	2300000000	1460000000	1940000000	1720000000	3090000000	1700000000	2780000000	1760000000	1380000000	2730000000	1120000000	3030000000	2700000000	2990000000	1960000000	1570000000	1480000000	1820000000	913000000	1490000000	1370000000	1290000000	2600000000	1520000000	1260000000	1840000000	1560000000	1550000000	1850000000	1290000000	2030000000	1430000000
P31	1065 | 28	D-Penicillamine | Methionine	M+H	C5H11NO2S	150.058	11.19	52-67-5 | 63-68-3	HMDB14997 | HMDB00696	Amino Acids, Peptides, and Analogues | Amino Acids, Peptides, and Analogues	Amino Acids and Derivatives | Amino Acids and Derivatives	50868 | 16643	Xenobiotics | Betaine Metabolism	14900000	16100000	24200000	15000000	26200000	16900000	19300000	14800000	29700000	14800000	23800000	14500000	9730000	27400000	11600000	35500000	24200000	57300000	24300000	17500000	17700000	21100000	3440000	11400000	9680000	13800000	21600000	16100000	21400000	20000000	14300000	11200000	16700000	14300000	19300000	18400000
N47	352	D-Pyroglutamic-acid	M-H	C5H7NO3	128.035	10.61	4042-36-8	HMDB00805	Aliphatic Heteromonocyclic Compounds	Pyrrolidines	16010	Glutamate Metabolism	855000000	801000000	866000000	1050000000	768000000	871000000	994000000	787000000	812000000	953000000	1050000000	888000000	580000000	1170000000	739000000	1050000000	967000000	1950000000	963000000	1070000000	890000000	981000000	677000000	1300000000	918000000	1030000000	739000000	948000000	843000000	759000000	714000000	774000000	752000000	852000000	725000000	962000000
N78	352	D-Pyroglutamic-acid	M-H	C5H7NO3	128.035	11.84	4042-36-8	HMDB00805	Aliphatic Heteromonocyclic Compounds	Pyrrolidines	16010	Glutamate Metabolism	31100000	22300000	34300000	34700000	24300000	35200000	19600000	23400000	25200000	31600000	37100000	26200000	14600000	32200000	23400000	28100000	17700000	46800000	32600000	31300000	36600000	33800000	14500000	35100000	9870000	25700000	36400000	23900000	47400000	25700000	22400000	28100000	34000000	27300000	28200000	22100000
P28	352	D-Pyroglutamic-acid	M+H	C5H7NO3	130.05	11.13	4042-36-8	HMDB00805	Aliphatic Heteromonocyclic Compounds	Pyrrolidines	16010	Glutamate Metabolism	325000000	373000000	485000000	452000000	469000000	372000000	427000000	304000000	449000000	252000000	479000000	460000000	214000000	602000000	264000000	453000000	346000000	457000000	343000000	481000000	418000000	408000000	109000000	531000000	286000000	421000000	403000000	520000000	374000000	351000000	374000000	229000000	313000000	331000000	433000000	409000000
N224	104	D-Raffinose	M-H	C18H32O16	503.162	16.26	512-69-6	HMDB03213	Carbohydrates and Carbohydrate Conjugates	Trisaccharides	397485	Galactose Metabolism	78400000	165000000	59800000	103000000	178000000	129000000	239000000	140000000	152000000	102000000	62200000	126000000	107000000	184000000	103000000	227000000	205000000	270000000	158000000	153000000	162000000	166000000	54900000	197000000	129000000	46800000	110000000	140000000	182000000	166000000	127000000	143000000	108000000	139000000	213000000	120000000
N257	104	D-Raffinose	M-H	C18H32O16	503.162	16.9	512-69-6	HMDB03213	Carbohydrates and Carbohydrate Conjugates	Trisaccharides	397485	Galactose Metabolism	28700000	169000000	24000000	61800000	217000000	110000000	266000000	130000000	110000000	64100000	22300000	106000000	112000000	166000000	95900000	229000000	230000000	241000000	126000000	130000000	152000000	163000000	38100000	169000000	142000000	15200000	54400000	109000000	185000000	191000000	130000000	104000000	72300000	118000000	219000000	86000000
N193	494 | 152 | 495 | 497	D-Ribose-1-phosphate | D-Ribose-5-phosphate | D-Ribulose-5-phosphate | D-Xylulose-5-phosphate	M-H	C5H11O8P	229.012	15.4	14075-00-4 | 3615-55-2 | 4151-19-3 | 4212-65-1	HMDB01489 | HMDB01548 | HMDB00618 | HMDB00868	Carbohydrates and Carbohydrate Conjugates | Carbohydrates and Carbohydrate Conjugates | Carbohydrates and Carbohydrate Conjugates | Carbohydrates and Carbohydrate Conjugates	Monosaccharides | Monosaccharides | Monosaccharides | Monosaccharides	16300 | 52742 | 17797 | 16332	Purine Metabolism | Purine Metabolism | Pentose Phosphate Pathway | Pentose Phosphate Pathway	603000000	514000000	243000000	210000000	419000000	285000000	508000000	306000000	347000000	537000000	261000000	291000000	168000000	666000000	334000000	437000000	497000000	1360000000	553000000	663000000	446000000	426000000	144000000	308000000	244000000	349000000	450000000	372000000	583000000	315000000	272000000	417000000	435000000	454000000	429000000	344000000
N216	494 | 152 | 495 | 497	D-Ribose-1-phosphate | D-Ribose-5-phosphate | D-Ribulose-5-phosphate | D-Xylulose-5-phosphate	M-H	C5H11O8P	229.012	15.93	14075-00-4 | 3615-55-2 | 4151-19-3 | 4212-65-1	HMDB01489 | HMDB01548 | HMDB00618 | HMDB00868	Carbohydrates and Carbohydrate Conjugates | Carbohydrates and Carbohydrate Conjugates | Carbohydrates and Carbohydrate Conjugates | Carbohydrates and Carbohydrate Conjugates	Monosaccharides | Monosaccharides | Monosaccharides | Monosaccharides	16300 | 52742 | 17797 | 16332	Purine Metabolism | Purine Metabolism | Pentose Phosphate Pathway | Pentose Phosphate Pathway	274000000	326000000	182000000	222000000	298000000	189000000	293000000	224000000	190000000	260000000	178000000	240000000	236000000	382000000	266000000	265000000	320000000	532000000	247000000	328000000	213000000	250000000	435000000	184000000	232000000	186000000	222000000	235000000	263000000	199000000	168000000	230000000	280000000	242000000	271000000	213000000
N260	1142	D-Saccharic-acid	M-H	C6H10O8	209.03	17.02	25525-21-7	HMDB00663	Carbohydrates and Carbohydrate Conjugates	Sugar Acids and Derivatives	16002	Ascorbate and Aldarate Metabolism	46700000	64800000	45300000	59100000	92000000	69800000	103000000	58000000	55800000	51900000	70200000	51800000	35600000	98800000	63300000	85900000	77000000	136000000	62400000	99100000	123000000	77100000	28400000	117000000	44300000	55500000	90000000	65800000	114000000	91400000	55300000	54700000	55600000	68700000	87200000	68400000
N235	1182	D-Sedoheptulose-7-phosphate	M-H	C7H15O10P	289.033	16.3	2646-35-7	HMDB01068	Carbohydrates and Carbohydrate Conjugates	Disaccharides	15721	Pentose Phosphate Pathway	143000000	93800000	133000000	162000000	143000000	103000000	73900000	65100000	111000000	111000000	95100000	50800000	53600000	83100000	77900000	57100000	68900000	78200000	93500000	96600000	111000000	87500000	63600000	129000000	94100000	175000000	247000000	73500000	189000000	135000000	136000000	120000000	101000000	124000000	54200000	116000000
N254	1182	D-Sedoheptulose-7-phosphate	M-H	C7H15O10P	289.033	16.8	2646-35-7	HMDB01068	Carbohydrates and Carbohydrate Conjugates	Disaccharides	15721	Pentose Phosphate Pathway	10100000	8180000	7920000	8360000	14200000	6760000	7110000	3840000	8940000	7320000	5310000	3380000	3400000	7350000	5110000	5230000	6680000	5820000	7150000	6360000	6510000	5590000	3350000	8540000	7080000	11000000	17200000	5170000	16400000	9910000	10300000	6740000	6220000	8150000	5000000	7680000
P2	496	D-Sphingosine	M+H	C18H37NO2	300.29	1.64	NA	NA	NA	NA	NA	NA	61600000	35600000	65900000	44800000	34000000	78400000	32600000	31200000	53000000	77700000	40300000	33900000	28100000	71900000	24100000	65800000	52600000	94700000	93500000	49600000	68200000	116000000	59000000	78300000	27800000	65100000	44000000	53500000	50800000	42200000	28900000	60800000	55800000	49100000	38900000	38600000
N357	324 | 80	D-Threitol | Erythritol	M-H	C4H10O4	121.051	9.55	2418-52-2 | 149-32-6	HMDB04136 | HMDB02994	Carbohydrates and Carbohydrate Conjugates | Carbohydrates and Carbohydrate Conjugates	Sugar Alcohols | Sugar Alcohols	48300 | 17113	Unassigned | Xenobiotics	2360000	2050000	2430000	1920000	1660000	1460000	2260000	1490000	2170000	3260000	2080000	1380000	904000	1990000	1170000	2270000	1720000	7110000	2620000	1920000	1690000	2390000	754000	2080000	969000	1750000	1870000	1420000	1570000	1550000	1110000	2440000	2250000	1620000	1500000	2650000
N116	109	D-Xylose	M-H	C5H10O5	149.046	13.42	58-86-6	HMDB00098	Carbohydrates and Carbohydrate Conjugates	Monosaccharides	53455	Pentose and glucuronate interconversions	13300000	14800000	4770000	14000000	20400000	12100000	23700000	9270000	23400000	13400000	18700000	14300000	9440000	25300000	12200000	25600000	20300000	27300000	14800000	10100000	16100000	15700000	5820000	19400000	14200000	12400000	12700000	17700000	19100000	11000000	13000000	13100000	8920000	11700000	16900000	14000000
N11	498 | 640	Elaidic-acid | trans-Vaccenic-acid	M-H	C18H34O2	281.249	1.4	112-79-8 | 693-72-1	HMDB00573 | HMDB03231	Lipids | Lipids	Fatty Acids and Conjugates | Fatty Acids and Conjugates	27997 | 50464	NA | NA	12300000000	14800000000	10700000000	5670000000	10300000000	20000000000	12300000000	10700000000	16900000000	21600000000	9500000000	10500000000	10900000000	18500000000	8190000000	26100000000	20900000000	21800000000	21200000000	14000000000	20200000000	23200000000	9560000000	27100000000	8870000000	12700000000	12700000000	14100000000	8830000000	10700000000	10300000000	18400000000	11700000000	11000000000	15300000000	10400000000
P68	541	Ergothioneine	M+H	C9H15N3O2S	230.096	13.74	497-30-3	HMDB03045	Amino Acids, Peptides, and Analogues	Amino Acids and Derivatives	4828	NA	113000000	104000000	83500000	102000000	96600000	62000000	75300000	71500000	72900000	135000000	98700000	72800000	58600000	90300000	93300000	75800000	91500000	224000000	125000000	195000000	183000000	134000000	60500000	146000000	52400000	81000000	54600000	87800000	118000000	107000000	91400000	55400000	65500000	60500000	68500000	73600000
N219	12 | 556	Fumaric-acid | Maleic-acid	M-H	C4H4O4	115.004	16.06	110-17-8 | 110-16-7	HMDB00134 | HMDB00176	Lipids | Lipids	Fatty Acids and Conjugates | Fatty Acids and Conjugates	18012 | 18300	Citrate cycle (TCA cycle) | Fatty Acid Biosynthesis	670000000	236000000	538000000	779000000	390000000	497000000	416000000	293000000	508000000	618000000	399000000	352000000	283000000	412000000	427000000	553000000	410000000	1040000000	637000000	636000000	545000000	598000000	475000000	484000000	293000000	454000000	448000000	552000000	629000000	402000000	407000000	520000000	657000000	569000000	438000000	597000000
N133	1053 | 831	Galactonic-acid | Gluconic-acid	M-H	C6H12O7	195.051	14.22	13382-27-9 | 526-95-4	HMDB00565 | HMDB00625	Carbohydrates and Carbohydrate Conjugates | Carbohydrates and Carbohydrate Conjugates	Sugar Acids and Derivatives | Sugar Acids and Derivatives	16534 | 33198	Fructose and Mannose Degradation | Xenobiotics	782000000	886000000	932000000	671000000	944000000	862000000	736000000	943000000	1700000000	775000000	1430000000	821000000	581000000	1180000000	524000000	1780000000	1360000000	2010000000	914000000	968000000	890000000	953000000	390000000	938000000	629000000	804000000	1190000000	998000000	941000000	930000000	863000000	558000000	831000000	680000000	891000000	886000000
N142	1053 | 831	Galactonic-acid | Gluconic-acid	M-H	C6H12O7	195.051	14.53	13382-27-9 | 526-95-4	HMDB00565 | HMDB00625	Carbohydrates and Carbohydrate Conjugates | Carbohydrates and Carbohydrate Conjugates	Sugar Acids and Derivatives | Sugar Acids and Derivatives	16534 | 33198	Fructose and Mannose Degradation | Xenobiotics	468000000	474000000	697000000	856000000	751000000	556000000	476000000	842000000	1190000000	537000000	859000000	560000000	449000000	562000000	535000000	852000000	854000000	696000000	505000000	606000000	736000000	568000000	528000000	577000000	532000000	705000000	836000000	1210000000	662000000	619000000	449000000	450000000	518000000	514000000	555000000	605000000
N6	707	gamma-Linolenic-acid	M-H	C18H30O2	277.217	1.44	506-26-3	HMDB03073	Lipids	Lineolic Acids and Derivatives	28661	Alpha Linolenic Acid and Linoleic Acid Metabolism	796000000	491000000	654000000	485000000	538000000	998000000	637000000	483000000	835000000	900000000	385000000	468000000	426000000	615000000	597000000	812000000	976000000	1180000000	872000000	771000000	1070000000	995000000	341000000	1050000000	336000000	805000000	654000000	721000000	852000000	543000000	605000000	923000000	726000000	806000000	810000000	744000000
N276	184	GDP	M-H	C10H15N5O11P2	442.017	17.68	146-91-8	HMDB01201	Nucleosides, Nucleotides, and Analogues	Purine Nucleotides	17552	Aspartate Metabolism	3430000	3230000	2750000	3340000	3000000	2890000	3250000	2320000	3460000	2830000	6010000	2450000	1210000	4610000	2390000	2660000	3300000	3740000	2540000	3320000	3870000	2430000	3150000	3420000	2550000	2750000	4460000	2520000	3330000	2920000	3250000	2170000	3210000	2850000	3160000	2840000
P150	184	GDP	M+H	C10H15N5O11P2	444.032	17.89	146-91-8	HMDB01201	Nucleosides, Nucleotides, and Analogues	Purine Nucleotides	17552	Aspartate Metabolism	5450000	9940000	1610000	5920000	6880000	5360000	10000000	3220000	7000000	6140000	7970000	8120000	4560000	9450000	4300000	9690000	7040000	11200000	6400000	5660000	8470000	8180000	4240000	3670000	5480000	3050000	4700000	4820000	5960000	7290000	5330000	4300000	3350000	6850000	7690000	5940000
N123	831	Gluconic-acid	M-H	C6H12O7	195.051	13.6	526-95-4	HMDB00625	Carbohydrates and Carbohydrate Conjugates	Sugar Acids and Derivatives	33198	Xenobiotics	10500000000	9460000000	9470000000	12000000000	9480000000	9980000000	8100000000	9120000000	14900000000	10900000000	14000000000	7200000000	4760000000	12000000000	6620000000	11600000000	13100000000	16700000000	11400000000	12000000000	12800000000	14700000000	4550000000	11000000000	6440000000	10800000000	12100000000	13300000000	12900000000	10000000000	7870000000	8270000000	8690000000	8880000000	5950000000	11000000000
N196	516 | 540 | 562	Glutaconic-acid | Itaconic-acid | Mesaconic-acid	M-H	C5H6O4	129.019	15.54	1724-02-3 | 97-65-4 | 498-24-8	HMDB00620 | HMDB02092 | HMDB00749	Lipids | Organic Acids and Derivatives | Lipids	Fatty Acids and Conjugates | Carboxylic Acids and Derivatives | Fatty Acids and Conjugates	15670 | 30838 | 16600	Unassigned | C5-Branched dibasic acid metabolism | Unassigned	178000000	206000000	209000000	199000000	232000000	192000000	174000000	146000000	168000000	194000000	243000000	129000000	89600000	251000000	124000000	207000000	195000000	247000000	236000000	179000000	216000000	196000000	113000000	221000000	127000000	192000000	279000000	186000000	202000000	178000000	177000000	186000000	205000000	162000000	172000000	162000000
N134	1086	Glycerol-3-phosphate	M-H	C3H9O6P	171.006	14.2	57-03-4	HMDB00126	Carbohydrates and Carbohydrate Conjugates	Monosaccharides	15978	Glycerol Phosphate Shuttle	83800000	203000000	124000000	106000000	135000000	161000000	146000000	275000000	435000000	168000000	343000000	332000000	106000000	254000000	86000000	469000000	397000000	389000000	258000000	93400000	121000000	199000000	203000000	140000000	308000000	83500000	76300000	306000000	61600000	181000000	51300000	121000000	188000000	106000000	138000000	95800000
N180	1086	Glycerol-3-phosphate	M-H	C3H9O6P	171.006	15.38	57-03-4	HMDB00126	Carbohydrates and Carbohydrate Conjugates	Monosaccharides	15978	Glycerol Phosphate Shuttle	767000000	301000000	236000000	131000000	176000000	158000000	208000000	115000000	596000000	228000000	191000000	124000000	75400000	513000000	156000000	201000000	250000000	310000000	422000000	202000000	616000000	205000000	251000000	185000000	155000000	193000000	267000000	531000000	272000000	192000000	122000000	214000000	277000000	149000000	148000000	131000000
P101	1086	Glycerol-3-phosphate	M+H	C3H9O6P	173.021	15.39	57-03-4	HMDB00126	Carbohydrates and Carbohydrate Conjugates	Monosaccharides	15978	Glycerol Phosphate Shuttle	55500000	19400000	17400000	11500000	10300000	10900000	15200000	6480000	37600000	14100000	13100000	6640000	4440000	31300000	10700000	12800000	14800000	22900000	30600000	12100000	44500000	15500000	17400000	15500000	10900000	12700000	16300000	39900000	16800000	14300000	8940000	15200000	20000000	10300000	9940000	9800000
N361	708	Glycyl-L-leucine	M-H	C8H16N2O3	187.109	9.71	869-19-2	HMDB00759	Amino Acids, Peptides, and Analogues	Peptides	185298	NA	28100000	21500000	21600000	31800000	25100000	27600000	15700000	34800000	35200000	54200000	39400000	40900000	39700000	25300000	24400000	46600000	34200000	114000000	44500000	36200000	27000000	53700000	17500000	26700000	12500000	22700000	22700000	13000000	21200000	17300000	13400000	25700000	38300000	25100000	22800000	29500000
N108	1109 | 1016	Gly-Pro | Pro-Gly	M-H	C7H12N2O3	171.077	13.05	704-15-4 | 2578-57-6	HMDB00721 | HMDB11178	Amino Acids, Peptides, and Analogues | Aliphatic heteromonocyclic compounds	Peptides | Carboxylic Acids and Derivatives	356660 | NA	Dipeptide | Dipeptide	16400000	26000000	20200000	21100000	35200000	17600000	22600000	18100000	36700000	16800000	33300000	25500000	19000000	32400000	33600000	47200000	36100000	33900000	26800000	18000000	14900000	25100000	5400000	15300000	15000000	15400000	44900000	28400000	21100000	27000000	24400000	15400000	17600000	17500000	48800000	18600000
N117	1109 | 1016	Gly-Pro | Pro-Gly	M-H	C7H12N2O3	171.077	13.44	704-15-4 | 2578-57-6	HMDB00721 | HMDB11178	Amino Acids, Peptides, and Analogues | Aliphatic heteromonocyclic compounds	Peptides | Carboxylic Acids and Derivatives	356660 | NA	Dipeptide | Dipeptide	17700000	21700000	16500000	15900000	28800000	18100000	25700000	18900000	33900000	15700000	28700000	22700000	20900000	26800000	18500000	40700000	35000000	29100000	23400000	20700000	16200000	22500000	5390000	15900000	17900000	15000000	29600000	28800000	22500000	18600000	13800000	13800000	11300000	15600000	16000000	15900000
N93	1109	Gly-Pro	M-H	C7H12N2O3	171.077	12.49	704-15-4	HMDB00721	Amino Acids, Peptides, and Analogues	Peptides	356660	Dipeptide	8650000	12300000	10700000	8390000	14200000	8510000	8870000	7980000	16500000	9050000	14900000	12200000	10200000	16600000	6580000	19400000	18400000	12200000	13200000	10100000	5210000	12000000	2550000	4970000	6770000	7360000	18700000	15000000	9030000	11800000	10600000	7280000	9240000	7850000	11700000	8420000
P57	1109 | 1016	Gly-Pro | Pro-Gly	M+H	C7H12N2O3	173.092	13.08	704-15-4 | 2578-57-6	HMDB00721 | HMDB11178	Amino Acids, Peptides, and Analogues | Aliphatic heteromonocyclic compounds	Peptides | Carboxylic Acids and Derivatives	356660 | NA	Dipeptide | Dipeptide	158000000	253000000	188000000	173000000	319000000	167000000	226000000	175000000	341000000	185000000	320000000	257000000	141000000	363000000	129000000	410000000	388000000	471000000	286000000	228000000	165000000	260000000	42400000	158000000	140000000	128000000	359000000	281000000	201000000	252000000	189000000	145000000	162000000	153000000	244000000	174000000
P62	1109 | 1016	Gly-Pro | Pro-Gly	M+H	C7H12N2O3	173.092	13.47	704-15-4 | 2578-57-6	HMDB00721 | HMDB11178	Amino Acids, Peptides, and Analogues | Aliphatic heteromonocyclic compounds	Peptides | Carboxylic Acids and Derivatives	356660 | NA	Dipeptide | Dipeptide	53900000	82100000	88700000	57900000	74200000	67600000	64600000	62600000	100000000	62900000	111000000	81200000	63700000	86100000	57100000	110000000	91800000	111000000	92500000	50600000	55000000	77900000	36500000	62200000	65100000	58500000	82900000	83300000	55700000	67800000	62600000	68100000	53600000	58900000	55300000	58600000
N231	185	GMP	M-H	C10H14N5O8P	362.051	16.35	85-32-5	HMDB01397	Nucleosides, Nucleotides, and Analogues	Purine Nucleotides	17345	Glutamate Metabolism	922000	37500	1710000	246000	168000	840000	710000	324000	2320000	2510000	2780000	426000	1440000	266000	433000	1870000	1120000	1020000	2390000	384000	4580000	1560000	4010000	345000	303000	24300000	472000	541000	239000	543000	445000	755000	849000	1230000	1260000	724000
N248	185	GMP	M-H	C10H14N5O8P	362.051	16.82	85-32-5	HMDB01397	Nucleosides, Nucleotides, and Analogues	Purine Nucleotides	17345	Glutamate Metabolism	31000000	87900000	7440000	4270000	69800000	23100000	91700000	48300000	18600000	27600000	76200000	90200000	59700000	87600000	49600000	88000000	106000000	92200000	33700000	57000000	4580000	31600000	69600000	19100000	27800000	24300000	53700000	85800000	23000000	37000000	37600000	25100000	27700000	27000000	71200000	23500000
P139	185	GMP	M+H	C10H14N5O8P	364.065	16.83	85-32-5	HMDB01397	Nucleosides, Nucleotides, and Analogues	Purine Nucleotides	17345	Glutamate Metabolism	30500000	100000000	7030000	3630000	85000000	25800000	111000000	54400000	20500000	29700000	80600000	107000000	67500000	106000000	55800000	106000000	117000000	107000000	40100000	68300000	3030000	36800000	67300000	24300000	34600000	22800000	56100000	101000000	25400000	45900000	43300000	27700000	32500000	33900000	84100000	26900000
P80	263	Guanidineacetic-acid	M+H	C3H7N3O2	118.061	14.42	352-97-6	HMDB00128	Amino Acids, Peptides, and Analogues	Amino Acids and Derivatives	16344	Arginine and Proline Metabolism	110000000	58600000	74900000	180000000	139000000	102000000	121000000	95800000	120000000	95000000	168000000	85900000	83200000	112000000	103000000	143000000	145000000	177000000	129000000	83800000	108000000	87400000	382000000	116000000	110000000	94900000	102000000	140000000	81600000	77400000	112000000	115000000	157000000	79400000	86200000	73600000
N190	282	Guanidinosuccinic-acid	M-H	C5H9N3O4	174.052	15.46	6133-30-8	HMDB03157	Amino Acids, Peptides, and Analogues	Amino Acids and Derivatives	17072	Purine Metabolism	32500000	42700000	43000000	31400000	44500000	41200000	29100000	43900000	36200000	33700000	35700000	24200000	25500000	39700000	43000000	52600000	35700000	67500000	34100000	57100000	47700000	47500000	4640000	43100000	23200000	45200000	41700000	18700000	60200000	34700000	32600000	32000000	18600000	55800000	50000000	55700000
P104	282	Guanidinosuccinic-acid	M+H	C5H9N3O4	176.067	15.45	6133-30-8	HMDB03157	Amino Acids, Peptides, and Analogues	Amino Acids and Derivatives	17072	Purine Metabolism	916000000	1060000000	911000000	605000000	1100000000	853000000	762000000	864000000	841000000	871000000	720000000	549000000	443000000	1100000000	941000000	1120000000	843000000	1550000000	897000000	1400000000	1160000000	1070000000	105000000	903000000	501000000	965000000	921000000	501000000	1470000000	796000000	681000000	734000000	528000000	1220000000	1060000000	1130000000
P16	1102	Guanine	M+H	C5H5N5O	152.057	10.42	73-40-5	HMDB00132	Aromatic Heteropolycyclic Compounds	Imidazopyrimidines	16235	Purine Metabolism	10600000	14600000	4260000	4120000	17600000	9450000	18800000	11600000	19500000	9080000	22000000	14500000	11800000	19400000	9950000	20900000	21700000	11100000	13800000	14700000	4040000	12900000	19300000	11200000	11100000	7780000	27100000	28200000	10500000	18300000	16700000	8050000	9400000	9250000	17200000	8340000
P36	1102	Guanine	M+H	C5H5N5O	152.057	11.48	73-40-5	HMDB00132	Aromatic Heteropolycyclic Compounds	Imidazopyrimidines	16235	Purine Metabolism	383000000	382000000	132000000	110000000	384000000	384000000	331000000	311000000	290000000	378000000	300000000	285000000	254000000	400000000	365000000	257000000	363000000	486000000	423000000	432000000	201000000	482000000	307000000	420000000	281000000	318000000	366000000	427000000	354000000	265000000	361000000	296000000	339000000	277000000	341000000	249000000
N66	5	Guanosine	M-H	C10H13N5O5	282.084	11.51	118-00-3	HMDB00133	Nucleosides, Nucleotides, and Analogues	Purine Nucleosides and Analogues	16750	Purine Metabolism	68100000	71500000	28400000	20600000	71600000	68800000	61800000	52300000	59700000	70900000	59900000	50500000	41300000	85000000	55700000	58100000	77300000	118000000	90800000	82600000	37200000	87200000	39800000	70600000	38800000	57300000	83800000	81200000	80600000	48900000	63200000	56100000	66900000	48800000	66900000	45000000
P38	5	Guanosine	M+H	C10H13N5O5	284.099	11.5	118-00-3	HMDB00133	Nucleosides, Nucleotides, and Analogues	Purine Nucleosides and Analogues	16750	Purine Metabolism	150000000	157000000	45800000	47500000	147000000	155000000	144000000	131000000	116000000	159000000	121000000	117000000	107000000	168000000	148000000	113000000	148000000	217000000	172000000	176000000	81400000	191000000	128000000	180000000	110000000	135000000	159000000	169000000	141000000	102000000	139000000	130000000	129000000	117000000	138000000	106000000
N279	710 | 711	Guanosine-5-diphospho-D-mannose | Guanosine-5-diphosphoglucose	M-H	C16H25N5O16P2	604.07	17.88	3123-67-9 | NA	HMDB01163 | NA	Nucleosides, Nucleotides, and Analogues | NA	Purine Nucleotides | NA	15820 | NA	Fructose and Mannose Degradation | NA	4370000	7960000	1500000	1070000	5260000	3930000	9000000	4060000	5850000	5550000	7030000	6260000	4540000	7200000	4950000	8580000	7010000	9910000	5170000	4910000	1600000	6790000	4640000	2800000	4130000	2510000	3770000	4500000	4800000	5440000	4390000	3660000	3090000	4650000	6590000	4140000
N270	523	Guanosine-5-diphospho-L-fucose	M-H	C16H25N5O15P2	588.075	17.55	15839-70-0	HMDB01095	Nucleosides, Nucleotides, and Analogues	Purine Nucleotides	17009	Fructose and Mannose Degradation	3350000	3240000	2910000	1920000	3740000	2890000	3520000	2330000	3560000	3370000	5010000	2810000	2500000	4620000	2810000	4560000	4910000	5020000	3630000	3470000	2190000	2560000	5020000	2470000	2690000	1840000	3390000	4250000	2890000	2970000	2680000	2460000	3210000	2700000	3840000	2440000
N20	264	Hexadecanedioic-acid	M-H	C16H30O4	285.207	1.69	505-54-4	HMDB00672	Organic Acids and Derivatives	Carboxylic Acids and Derivatives	73722	NA	1390000	2440000	1390000	1020000	4020000	2010000	2280000	1560000	2470000	5310000	1910000	452000	973000	2110000	1890000	1720000	1330000	2540000	1540000	1720000	1170000	2770000	1440000	1620000	2390000	3160000	2350000	1320000	1520000	2100000	3210000	874000	1180000	2260000	2210000	2790000
N286	264	Hexadecanedioic-acid	M-H	C16H30O4	285.207	2.05	505-54-4	HMDB00672	Organic Acids and Derivatives	Carboxylic Acids and Derivatives	73722	NA	10800000	10900000	5660000	7230000	8080000	9060000	9060000	7970000	7480000	7530000	8980000	5150000	5370000	9690000	3680000	8560000	6090000	15000000	10500000	3660000	8700000	8000000	5960000	9860000	3720000	6810000	15900000	14300000	6020000	9760000	11700000	8850000	9110000	8970000	9520000	6490000
N291	1141	Hexanoyl-glycine	M-H	C8H15NO3	172.098	2.05	24003-67-6	HMDB00701	Amino Acids, Peptides, and Analogues	Amino Acids and Derivatives	64390	NA	35200000	122000000	62500000	32300000	78800000	48400000	54800000	55100000	68600000	37900000	92600000	76700000	31300000	126000000	33600000	46300000	53700000	80400000	52600000	53200000	55500000	44000000	47800000	61500000	30400000	71700000	93000000	91200000	56100000	71900000	82200000	38100000	47900000	53100000	46600000	57500000
N297	1141 | 948 | 316	Hexanoyl-glycine | N-Acetyl-D-allo-isoleucine | N-Acetyl-L-leucine	M-H	C8H15NO3	172.098	2.64	24003-67-6 | 54831-20-8 | 1188-21-2	HMDB00701 | HMDB61684 | HMDB11756	Amino Acids, Peptides, and Analogues | NA | Amino Acids, Peptides, and Analogues	Amino Acids and Derivatives | NA | Amino Acids and Derivatives	64390 | NA | 17786	NA | NA | NA	10100000	24300000	16400000	8730000	15900000	7880000	13000000	10600000	14600000	6710000	17600000	11300000	6180000	23600000	6200000	9940000	13500000	24900000	9900000	11000000	11000000	8390000	12200000	12000000	5780000	15100000	24500000	20800000	12200000	19200000	18500000	8550000	7830000	10400000	9200000	14000000
N318	117	Hippuric-acid	M-H	C9H9NO3	178.051	4.27	495-69-2	HMDB00714	Amino Acids, Peptides, and Analogues	Amino Acids and Derivatives	18089	NA	4240000	3560000	4330000	8930000	5780000	2780000	2800000	11200000	4850000	4680000	4360000	4690000	2520000	4830000	3560000	4700000	28500000	13600000	3370000	3070000	5190000	6090000	3500000	4570000	7060000	3420000	11200000	3230000	5410000	4100000	6060000	3060000	3110000	5030000	7690000	8090000
N115	22	Histidine	M-H	C6H9N3O2	154.062	13.36	71-00-1	HMDB00177	Amino Acids, Peptides, and Analogues	Amino Acids and Derivatives	15971	Ammonia Recycling	5440000000	5350000000	4730000000	4720000000	7040000000	4210000000	6610000000	5190000000	7490000000	4510000000	6360000000	5350000000	4280000000	7190000000	4880000000	8340000000	7630000000	6860000000	5220000000	6160000000	5660000000	4760000000	2670000000	5420000000	3660000000	4710000000	7120000000	5980000000	6530000000	4890000000	5350000000	4240000000	3970000000	4990000000	5840000000	4970000000
P60	22	Histidine	M+H	C6H9N3O2	156.077	13.35	71-00-1	HMDB00177	Amino Acids, Peptides, and Analogues	Amino Acids and Derivatives	15971	Ammonia Recycling	35700000000	40000000000	34300000000	31300000000	41500000000	31400000000	40100000000	32300000000	44300000000	35500000000	42600000000	37400000000	25400000000	51500000000	29400000000	47400000000	45100000000	56000000000	40000000000	41800000000	39100000000	34700000000	17500000000	38800000000	24700000000	31600000000	43200000000	36500000000	37800000000	36800000000	35200000000	31300000000	34300000000	34000000000	35500000000	34100000000
N323	218	Hydroxyphenylpyruvic-acid	M-H	C9H8O4	179.035	5.66	156-39-8	HMDB00707	Aromatic Homomonocyclic Compounds	Benzyl Alcohols and Derivatives	15999	Phenylalanine and Tyrosine Metabolism	2300000	9710000	2790000	5300000	7530000	2790000	2950000	2740000	4730000	1810000	5870000	4890000	2720000	5870000	1110000	6210000	4220000	5780000	2030000	2200000	2710000	3930000	2450000	3230000	1060000	1880000	6770000	4530000	2910000	5990000	3300000	2210000	2890000	1680000	4210000	1910000
N352	986	Hypoxanthine	M-H	C5H4N4O	135.031	8.87	68-94-0	HMDB00157	Aromatic Heteropolycyclic Compounds	Imidazopyrimidines	17368	Purine Metabolism	4750000000	4700000000	5960000000	6250000000	5660000000	4070000000	4060000000	3800000000	7250000000	4290000000	6890000000	3850000000	2750000000	6430000000	3200000000	5910000000	6190000000	5390000000	4510000000	5190000000	6130000000	4640000000	2960000000	6050000000	3890000000	5090000000	8760000000	5210000000	5020000000	5830000000	5480000000	4010000000	4450000000	3870000000	5400000000	4960000000
P182	986	Hypoxanthine	M+H	C5H4N4O	137.046	8.86	68-94-0	HMDB00157	Aromatic Heteropolycyclic Compounds	Imidazopyrimidines	17368	Purine Metabolism	33600000000	30000000000	37500000000	39300000000	38100000000	29900000000	26800000000	27000000000	44300000000	27600000000	43900000000	27000000000	18300000000	40700000000	21300000000	37000000000	34200000000	31100000000	31000000000	34100000000	40000000000	32600000000	18900000000	38700000000	25900000000	31400000000	45000000000	36000000000	30300000000	39000000000	34600000000	25200000000	31400000000	26500000000	33600000000	30500000000
N71	219	Imidazoleacetic-acid	M-H	C5H6N2O2	125.036	11.73	645-65-8	HMDB02024	Aromatic Heteromonocyclic Compounds	Azoles	16974	Histidine Metabolism	6130000	4380000	7920000	8340000	3630000	6030000	5940000	6380000	7220000	10200000	13300000	4680000	4280000	8920000	5280000	6210000	5880000	12200000	7570000	10100000	6200000	7030000	8520000	10000000	3590000	8120000	8210000	6830000	6710000	6960000	6330000	5840000	5610000	7210000	6000000	5360000
P37	219	Imidazoleacetic-acid	M+H	C5H6N2O2	127.05	11.52	645-65-8	HMDB02024	Aromatic Heteromonocyclic Compounds	Azoles	16974	Histidine Metabolism	13200000	25000000	12500000	20300000	13700000	9500000	17700000	12900000	18200000	10300000	13200000	16000000	8320000	23700000	15300000	16400000	15800000	18000000	9250000	19100000	17100000	8740000	6500000	12500000	11100000	17400000	21300000	16500000	20500000	16100000	19700000	8010000	11700000	12700000	18500000	11100000
N54	283	Imidazolelactic-acid	M-H	C6H8N2O3	155.046	11.08	876-19-7	HMDB02320	Aromatic Heteromonocyclic Compounds	Azoles	27487	Histidine Metabolism	60300000	249000000	73900000	89300000	141000000	60800000	120000000	112000000	149000000	55000000	126000000	121000000	94500000	185000000	64100000	150000000	124000000	75200000	50000000	124000000	92300000	52900000	45600000	79200000	87800000	71000000	154000000	127000000	119000000	178000000	129000000	37200000	52900000	70000000	125000000	68500000
N76	283	Imidazolelactic-acid	M-H	C6H8N2O3	155.046	11.78	876-19-7	HMDB02320	Aromatic Heteromonocyclic Compounds	Azoles	27487	Histidine Metabolism	26000000	28100000	42700000	34700000	26100000	23400000	19900000	22000000	38500000	27200000	48200000	30400000	13100000	50900000	28000000	33600000	36300000	99000000	32800000	45800000	39100000	30500000	27400000	29700000	43500000	37700000	34000000	29900000	27200000	30600000	34500000	23800000	32300000	34800000	34900000	37400000
P27	283	Imidazolelactic-acid	M+H	C6H8N2O3	157.061	11.11	876-19-7	HMDB02320	Aromatic Heteromonocyclic Compounds	Azoles	27487	Histidine Metabolism	261000000	1060000000	319000000	402000000	679000000	268000000	521000000	520000000	716000000	220000000	577000000	563000000	420000000	939000000	301000000	649000000	573000000	388000000	209000000	562000000	443000000	217000000	178000000	339000000	390000000	271000000	671000000	637000000	450000000	866000000	576000000	162000000	215000000	302000000	558000000	283000000
N324	221	Indolelactic-acid	M-H	C11H11NO3	204.067	5.83	1821-52-9	HMDB00671	Aromatic Heteropolycyclic Compounds	Indoles	24813	NA	11100000	14400000	8740000	10500000	7030000	14000000	10500000	6410000	7630000	9970000	8410000	7540000	3240000	10200000	6950000	7910000	7730000	28700000	11500000	12700000	14800000	20400000	9470000	10100000	3610000	12000000	12100000	7700000	10600000	9860000	8640000	9340000	13000000	9360000	7440000	10700000
N306	1149	Indoxyl-sulfate	M-H	C8H7NO4S	212.002	3.23	487-94-5	HMDB00682	Aromatic Heteropolycyclic Compounds	Indoles	43355	Tryptophan Metabolism	27600000	47000000	86700000	40800000	48100000	33000000	122000000	50200000	89500000	27700000	149000000	40800000	59800000	131000000	24000000	211000000	134000000	55500000	37500000	38700000	63800000	46200000	39400000	60900000	97300000	69300000	96300000	201000000	35500000	95700000	50300000	20000000	29200000	21900000	63200000	42800000
N43	54	Inosine	M-H	C10H12N4O5	267.074	10.43	58-63-9	HMDB00195	Nucleosides, Nucleotides, and Analogues	Purine Nucleosides and Analogues	17596	Purine Metabolism	4830000000	4120000000	3080000000	3090000000	4000000000	3480000000	3990000000	3290000000	4180000000	4450000000	3290000000	2850000000	2250000000	4980000000	3190000000	4000000000	4290000000	8210000000	4620000000	4810000000	4820000000	4620000000	2130000000	3760000000	2870000000	3670000000	4140000000	3490000000	4970000000	3470000000	3290000000	3770000000	3810000000	3820000000	3760000000	3480000000
N70	54	Inosine	M-H	C10H12N4O5	267.074	11.73	58-63-9	HMDB00195	Nucleosides, Nucleotides, and Analogues	Purine Nucleosides and Analogues	17596	Purine Metabolism	193000000	158000000	90900000	93500000	158000000	127000000	139000000	115000000	137000000	188000000	85000000	90100000	66100000	193000000	120000000	141000000	185000000	323000000	177000000	189000000	151000000	190000000	62100000	136000000	113000000	118000000	132000000	118000000	253000000	118000000	126000000	117000000	137000000	135000000	141000000	129000000
P14	54	Inosine	M+H	C10H12N4O5	269.088	10.41	58-63-9	HMDB00195	Nucleosides, Nucleotides, and Analogues	Purine Nucleosides and Analogues	17596	Purine Metabolism	2940000000	2790000000	1990000000	2200000000	2580000000	2330000000	2850000000	2350000000	2610000000	3030000000	2320000000	2210000000	1820000000	3260000000	2260000000	2610000000	2870000000	4440000000	3050000000	3040000000	3080000000	2900000000	1730000000	2640000000	2120000000	2450000000	2750000000	2340000000	3180000000	2390000000	2180000000	2800000000	2460000000	2660000000	2370000000	2360000000
N240	530	Inosine-5-monophosphate	M-H	C10H13N4O8P	347.04	16.51	131-99-7	HMDB00175	Nucleosides, Nucleotides, and Analogues	Purine Nucleotides	17202	Aspartate Metabolism	44000000	178000000	5160000	2020000	133000000	51800000	203000000	85600000	26000000	38200000	116000000	173000000	132000000	223000000	101000000	190000000	276000000	147000000	51300000	108000000	2520000	34500000	56900000	28800000	39600000	26200000	166000000	177000000	35100000	61800000	63100000	67200000	31400000	75800000	101000000	32900000
P135	530	Inosine-5-monophosphate	M+H	C10H13N4O8P	349.054	16.52	131-99-7	HMDB00175	Nucleosides, Nucleotides, and Analogues	Purine Nucleotides	17202	Aspartate Metabolism	20000000	90500000	2070000	612000	71100000	24600000	112000000	40200000	12500000	17900000	57700000	91500000	61400000	128000000	46900000	100000000	141000000	76700000	27200000	57500000	510000	16600000	23200000	15000000	20300000	11400000	78600000	87000000	18200000	34200000	32500000	35000000	15700000	38800000	52800000	15800000
P118	155 | 64 | 759	Isomaltose | Sucrose | Lactose	M+H	C12H22O11	343.123	15	499-40-1 | 57-50-1 | 63-42-3	HMDB02923 | HMDB00258 | HMDB00186	Carbohydrates and Carbohydrate Conjugates | Carbohydrates and Carbohydrate Conjugates | Carbohydrates and Carbohydrate Conjugates	Disaccharides | Disaccharides | Disaccharides	28189 | 17992 | 36219	Glycogen Metabolism | Starch and Sucrose Metabolism | Lactose Synthesis	8870000	11900000	4980000	6500000	10800000	6560000	13600000	7870000	11000000	5010000	6880000	8370000	4350000	10800000	4820000	11700000	7950000	15300000	8900000	8860000	8180000	7650000	1050000	11100000	4390000	4950000	7970000	10400000	8800000	11200000	6500000	9130000	6910000	6090000	14300000	7850000
P127	155 | 159 | 759	Isomaltose | Melibiose | Lactose	M+H	C12H22O11	343.123	16.25	499-40-1 | 585-99-9 | 63-42-3	HMDB02923 | HMDB00048 | HMDB00186	Carbohydrates and Carbohydrate Conjugates | Carbohydrates and Carbohydrate Conjugates | Carbohydrates and Carbohydrate Conjugates	Disaccharides | Disaccharides | Disaccharides	28189 | 28053 | 36219	Glycogen Metabolism | Galactose Metabolism | Lactose Synthesis	7250000	16400000	5510000	9060000	20700000	12900000	24500000	14600000	15000000	10100000	5340000	13100000	10200000	19000000	9220000	23500000	21600000	25100000	16300000	16000000	17800000	17400000	4150000	19000000	13200000	2390000	8980000	16100000	19600000	20600000	14000000	13500000	12000000	14900000	24400000	11100000
P55	304	KMBA	M+H	C5H8O3S	149.027	13.03	NA	NA	NA	NA	NA	NA	45400000	33400000	76600000	34500000	33200000	57400000	141000000	61000000	70300000	82400000	178000000	107000000	39800000	80800000	93300000	138000000	27300000	217000000	82200000	86100000	178000000	48900000	27400000	67000000	164000000	121000000	103000000	79700000	86900000	48900000	39100000	50600000	36300000	73700000	44700000	74800000
N246	542	Tartaric-acid	M-H	C4H6O6	149.009	16.75	87-69-4	HMDB00956	Organic Acids and Derivatives	Carboxylic Acids and Derivatives	15671	Xenobiotics	11500000	36800000	22600000	52400000	23100000	37700000	40700000	15600000	13800000	9050000	18600000	25300000	15800000	26800000	27200000	30000000	30200000	27500000	14400000	35900000	26300000	49400000	18600000	22600000	15500000	13600000	17900000	20100000	24700000	22600000	23900000	11400000	39100000	23700000	25200000	25400000
P77	716	L-a-Glycerophosphorylcholine	M+H	C8H20NO6P	258.11	14.19	28319-77-9	HMDB00086	Lipids	Glycerophospholipids	16870	Retinol Metabolism	18500000000	28700000000	21100000000	18400000000	22000000000	25800000000	23600000000	31000000000	38800000000	30600000000	39800000000	37900000000	16100000000	31500000000	15700000000	44200000000	39300000000	49900000000	37100000000	16900000000	19900000000	30100000000	26100000000	23100000000	31400000000	15700000000	14800000000	34300000000	14000000000	24900000000	10700000000	23400000000	28900000000	19000000000	19800000000	17300000000
N345	946	L-Alanyl-L-proline	M-H	C8H14N2O3	185.093	8.38	NA	HMDB28695	Organic Acids and Derivatives	Carboxylic Acids and Derivatives	NA	NA	1410000	1760000	1720000	820000	2500000	1300000	804000	1070000	2780000	1030000	2530000	2260000	1770000	2270000	911000	2440000	3300000	1900000	980000	1530000	198000	1170000	373000	460000	2170000	2150000	3220000	3660000	1250000	1790000	2020000	870000	688000	773000	2050000	1120000
N109	544	L-Anserine	M-H	C10H16N4O3	239.115	13.07	584-85-0	HMDB00194	Amino Acids, Peptides, and Analogues	Peptidomimetics	18323	Beta-Alanine Metabolism	17300000	22900000	16900000	17500000	29100000	25300000	26900000	17000000	27100000	10400000	18700000	15600000	11800000	27800000	16700000	27600000	27000000	20900000	17800000	23200000	20300000	14300000	10300000	14900000	11900000	21600000	78100000	23400000	24900000	28200000	19300000	17000000	12600000	40900000	29100000	25700000
P56	544	L-Anserine	M+H	C10H16N4O3	241.13	13.08	584-85-0	HMDB00194	Amino Acids, Peptides, and Analogues	Peptidomimetics	18323	Beta-Alanine Metabolism	226000000	294000000	229000000	242000000	357000000	338000000	346000000	225000000	334000000	164000000	247000000	225000000	130000000	415000000	179000000	347000000	353000000	360000000	301000000	315000000	291000000	211000000	120000000	223000000	153000000	259000000	960000000	311000000	303000000	370000000	222000000	254000000	185000000	530000000	351000000	332000000
N282	789	L-Ascorbic-acid-2-sulfate	M-H	C6H8O9S	254.982	19.65	NA	HMDB60649	Organic Acids and Derivatives	Organic sulfuric acids and derivatives	NA	Ascorbate and Aldarate Metabolism	10300000	9230000	9730000	10600000	10100000	9000000	12800000	7170000	15200000	9530000	8910000	7990000	4470000	16000000	6790000	8840000	9080000	23400000	8220000	16700000	14100000	9550000	2510000	13200000	4940000	10800000	13300000	7380000	10600000	9570000	7770000	7100000	7410000	11700000	10700000	10600000
N171	266	L-Aspartic-acid	M-H	C4H7NO4	132.03	15.26	56-84-8	HMDB00191	Amino Acids, Peptides, and Analogues	Amino Acids and Derivatives	17053	Aspartate Metabolism	730000000	390000000	908000000	1020000000	727000000	586000000	910000000	612000000	1020000000	735000000	860000000	621000000	576000000	698000000	624000000	1210000000	922000000	1220000000	900000000	716000000	856000000	548000000	492000000	641000000	509000000	620000000	1020000000	1000000000	799000000	560000000	551000000	728000000	854000000	740000000	912000000	787000000
P95	266	L-Aspartic-acid	M+H	C4H7NO4	134.045	15.27	56-84-8	HMDB00191	Amino Acids, Peptides, and Analogues	Amino Acids and Derivatives	17053	Aspartate Metabolism	133000000	71500000	134000000	166000000	134000000	104000000	156000000	94800000	170000000	126000000	149000000	95200000	75400000	133000000	95300000	196000000	159000000	261000000	163000000	130000000	146000000	107000000	64700000	114000000	73100000	99400000	167000000	182000000	133000000	109000000	97200000	103000000	145000000	121000000	146000000	131000000
N146	91	L-Citrulline	M-H	C6H13N3O3	174.088	14.6	372-75-8	HMDB00904	Amino Acids, Peptides, and Analogues	Amino Acids and Derivatives	16349	Aspartate Metabolism	5760000	10800000	11700000	11800000	6900000	6170000	4640000	5590000	8880000	3690000	9430000	6320000	4740000	6900000	5620000	7510000	6700000	6490000	7620000	7150000	7600000	4660000	9470000	6740000	6440000	10600000	12600000	8530000	6460000	8990000	8250000	6690000	6020000	6780000	9750000	8380000
P84	91	L-Citrulline	M+H	C6H13N3O3	176.103	14.57	372-75-8	HMDB00904	Amino Acids, Peptides, and Analogues	Amino Acids and Derivatives	16349	Aspartate Metabolism	248000000	415000000	369000000	322000000	263000000	239000000	231000000	159000000	233000000	205000000	267000000	200000000	138000000	293000000	210000000	206000000	237000000	332000000	327000000	287000000	306000000	280000000	183000000	274000000	126000000	365000000	393000000	258000000	288000000	306000000	314000000	251000000	250000000	264000000	275000000	312000000
N215	546	L-Cysteic-acid	M-H	C3H7NO5S	167.997	15.91	498-40-8	HMDB02757	Amino Acids, Peptides, and Analogues	Amino Acids and Derivatives	21260	Taurine and Hypotaurine Metabolism	5790000	4180000	15700000	7060000	3930000	6860000	5640000	6370000	6700000	8140000	10100000	6140000	3930000	6930000	9200000	2920000	2800000	12700000	5540000	5990000	14700000	8420000	5550000	6790000	12200000	14900000	5790000	5050000	7100000	4240000	4880000	5390000	6070000	6990000	5090000	8390000
N202	26	L-Cysteine	M-H	C3H7NO2S	120.013	15.63	52-90-4	HMDB00574	Amino Acids, Peptides, and Analogues	Amino Acids and Derivatives	17561	Cysteine Metabolism	1560000	28100	3560000	755000	142000	1870000	1120000	2500000	2090000	2420000	3650000	2350000	2200000	702000	2850000	1280000	250000	487000	1950000	1570000	2180000	907000	2170000	2070000	1010000	2500000	2880000	1400000	2170000	1230000	1240000	1830000	1260000	3030000	892000	2700000
N350	547	L-Cysteinesulfinic-acid	M-H	C3H7NO4S	152.002	8.81	1115-65-7	HMDB00996	Amino Acids, Peptides, and Analogues	Amino Acids and Derivatives	41721	Cysteine Metabolism	311000000	275000000	413000000	264000000	150000000	409000000	170000000	189000000	62500000	320000000	281000000	255000000	116000000	251000000	298000000	152000000	83900000	460000000	254000000	351000000	274000000	257000000	200000000	341000000	74100000	533000000	233000000	119000000	461000000	257000000	374000000	315000000	395000000	409000000	196000000	420000000
N204	267	L-Cystine	M-H	C6H12N2O4S2	239.017	15.63	56-89-3	HMDB00192	Amino Acids, Peptides, and Analogues	Amino Acids and Derivatives	16283	Cysteine Metabolism	7020000	0	16100000	3560000	85500	8000000	6500000	11000000	9950000	12700000	17300000	11200000	11300000	3850000	13600000	5410000	2220000	3080000	8900000	7500000	11600000	3630000	10800000	11000000	5840000	11200000	15100000	6580000	10100000	4910000	5160000	9760000	4790000	14400000	5040000	11400000
P108	267	L-Cystine	M+H	C6H12N2O4S2	241.031	15.68	56-89-3	HMDB00192	Amino Acids, Peptides, and Analogues	Amino Acids and Derivatives	16283	Cysteine Metabolism	10100000	0	17400000	2770000	0	8180000	10700000	11100000	12100000	15800000	22900000	14100000	10400000	8070000	15400000	7140000	3240000	6160000	11500000	11300000	14600000	4340000	12800000	12000000	4740000	11100000	19500000	8600000	15400000	5170000	4220000	10300000	5200000	15300000	7290000	13600000
N354	34 | 1003	Leucine | L-Norleucine	M-H	C6H13NO2	130.087	9.14	61-90-5 | 327-57-1	HMDB00687 | HMDB01645	Amino Acids, Peptides, and Analogues | Amino Acids, Peptides, and Analogues	Amino Acids and Derivatives | Amino Acids and Derivatives	15603 | 18347	Valine, Leucine and Isoleucine Metabolism | Xenobiotics	2450000000	2460000000	3220000000	2260000000	2740000000	2330000000	2490000000	2120000000	4060000000	3070000000	5730000000	2470000000	1920000000	3600000000	1770000000	4260000000	3690000000	6030000000	3620000000	3050000000	2910000000	3190000000	1520000000	2510000000	1850000000	2420000000	3890000000	2420000000	2270000000	2640000000	2070000000	2470000000	3000000000	2410000000	2790000000	2530000000
P188	34 | 1003	Leucine | L-Norleucine	M+H	C6H13NO2	132.102	9.15	61-90-5 | 327-57-1	HMDB00687 | HMDB01645	Amino Acids, Peptides, and Analogues | Amino Acids, Peptides, and Analogues	Amino Acids and Derivatives | Amino Acids and Derivatives	15603 | 18347	Valine, Leucine and Isoleucine Metabolism | Xenobiotics	5600000000	5220000000	7160000000	4900000000	6160000000	5380000000	5380000000	4640000000	8770000000	6520000000	11700000000	5560000000	3940000000	7890000000	3700000000	8710000000	7230000000	11500000000	7950000000	6620000000	6340000000	7300000000	2900000000	5500000000	3970000000	5100000000	7860000000	5640000000	4810000000	6070000000	4520000000	5060000000	6930000000	5190000000	5800000000	5340000000
N313	1061	Leu-Pro	M-H	C11H20N2O3	227.14	3.6	87178-63-0	HMDB11175	NA	NA	NA	NA	17900000	24700000	20300000	16100000	28400000	17100000	24200000	19600000	32000000	19300000	35300000	26800000	19700000	28100000	13400000	33600000	32700000	48400000	27800000	20000000	15800000	23700000	7270000	15400000	17400000	16200000	38100000	39200000	16300000	22400000	21800000	13500000	17500000	15400000	22400000	18400000
P158	1061	Leu-Pro	M+H	C11H20N2O3	229.155	3.59	87178-63-0	HMDB11175	NA	NA	NA	NA	66900000	73800000	76900000	60400000	96000000	57300000	81700000	61300000	99300000	67300000	111000000	76500000	59600000	89700000	41200000	152000000	128000000	168000000	96700000	64600000	54500000	84300000	27000000	47700000	65100000	51300000	130000000	133000000	63800000	74200000	73100000	44500000	56900000	49200000	77800000	55500000
N143	222	L-Glutamic-acid	M-H	C5H9NO4	146.046	14.64	56-86-0	HMDB00148	Amino Acids, Peptides, and Analogues	Amino Acids and Derivatives	16015	Alanine Metabolism	39100000	38600000	58400000	37200000	51400000	51100000	47400000	41400000	80200000	50200000	58900000	35600000	36100000	51000000	28200000	81300000	77500000	71900000	57800000	46200000	50300000	44500000	26000000	52000000	37700000	46200000	63500000	55500000	37000000	49000000	34900000	38300000	36400000	30000000	50400000	43000000
N173	222	L-Glutamic-acid	M-H	C5H9NO4	146.046	15.28	56-86-0	HMDB00148	Amino Acids, Peptides, and Analogues	Amino Acids and Derivatives	16015	Alanine Metabolism	1750000000	1120000000	2560000000	1100000000	2250000000	1080000000	1590000000	1160000000	2690000000	1780000000	1690000000	1380000000	1130000000	2400000000	910000000	2720000000	1910000000	2600000000	2350000000	1780000000	2240000000	893000000	759000000	1230000000	656000000	1100000000	2600000000	1700000000	2280000000	899000000	918000000	1940000000	2630000000	1310000000	2070000000	1220000000
P129	222	L-Glutamic-acid	M+H	C5H9NO4	148.06	16.32	56-86-0	HMDB00148	Amino Acids, Peptides, and Analogues	Amino Acids and Derivatives	16015	Alanine Metabolism	26900000	21500000	33400000	13800000	50100000	14900000	25000000	16800000	45900000	22500000	21800000	17900000	13600000	39100000	12000000	50200000	31400000	57700000	27300000	25100000	27800000	14100000	5630000	15800000	8110000	15100000	31900000	30300000	48000000	16700000	14800000	25900000	36500000	16200000	33800000	18600000
P86	222	L-Glutamic-acid	M+H	C5H9NO4	148.06	14.73	56-86-0	HMDB00148	Amino Acids, Peptides, and Analogues	Amino Acids and Derivatives	16015	Alanine Metabolism	115000000	67400000	150000000	67900000	68200000	125000000	71800000	41400000	52300000	137000000	63500000	31200000	33000000	65400000	40300000	37400000	47800000	154000000	147000000	98200000	126000000	101000000	36400000	122000000	27900000	95900000	64700000	48500000	65100000	68600000	71100000	81600000	82000000	53500000	43800000	77000000
P98	222	L-Glutamic-acid	M+H	C5H9NO4	148.06	15.29	56-86-0	HMDB00148	Amino Acids, Peptides, and Analogues	Amino Acids and Derivatives	16015	Alanine Metabolism	2760000000	1730000000	3470000000	1580000000	3580000000	1550000000	2490000000	1670000000	4100000000	2880000000	2570000000	2050000000	1630000000	3760000000	1380000000	3960000000	3010000000	4240000000	3800000000	2660000000	3220000000	1350000000	1110000000	1660000000	989000000	1580000000	3930000000	2790000000	3380000000	1420000000	1380000000	2890000000	4150000000	1910000000	3090000000	1710000000
N268	811	L-Glutathione-oxidized	M-H	C20H32N6O12S2	611.145	17.49	27025-41-8	HMDB03337	Amino Acids, Peptides, and Analogues	Peptides	17858	Glutamate Metabolism	1660000000	1970000000	1810000000	1680000000	2180000000	1960000000	2060000000	1970000000	2370000000	1780000000	2010000000	1620000000	1550000000	2450000000	1550000000	1960000000	2440000000	3530000000	1890000000	2110000000	1920000000	1870000000	1560000000	2070000000	1200000000	1510000000	1830000000	1820000000	1740000000	1970000000	1560000000	1640000000	1650000000	1480000000	2060000000	1580000000
P148	811	L-Glutathione-oxidized	M+H	C20H32N6O12S2	613.159	17.48	27025-41-8	HMDB03337	Amino Acids, Peptides, and Analogues	Peptides	17858	Glutamate Metabolism	1680000000	2070000000	1940000000	1830000000	2300000000	1940000000	2410000000	1940000000	2550000000	1900000000	2270000000	1770000000	1440000000	2880000000	1580000000	2050000000	2660000000	3960000000	2090000000	2500000000	2200000000	2080000000	1470000000	2270000000	1260000000	1600000000	1830000000	1870000000	1880000000	2280000000	1690000000	1710000000	1920000000	1590000000	2330000000	1660000000
P159	1069	L-Histidine-methyl-ester	M+H	C7H11N3O2	170.092	3.59	7389-87-9	NA	NA	NA	NA	NA	44200000	42900000	45900000	37200000	51300000	40900000	89600000	68300000	68700000	44600000	159000000	60900000	30400000	64500000	50400000	48600000	54000000	116000000	66400000	45600000	112000000	38700000	25500000	86100000	25000000	33500000	69600000	54500000	46700000	36500000	43400000	25300000	63000000	35000000	44100000	46900000
N5	550	Lignoceric-acid	M-H	C24H48O2	367.358	1.3	557-59-5	HMDB02003	Lipids	Fatty Acids and Conjugates	28866	Beta Oxidation of Very Long Chain Fatty Acids	2510000	4200000	4950000	2480000	3860000	3070000	1820000	3810000	2620000	2550000	1070000	6300000	9130000	3330000	2680000	4300000	3290000	1030000	1750000	3510000	763000	1940000	4480000	131000	8140000	3380000	5450000	5500000	1180000	3510000	5220000	2700000	3560000	5500000	5500000	5650000
P184	50	L-Kynurenine	M+H	C10H12N2O3	209.092	8.93	343-65-7	HMDB00684	Amino Acids, Peptides, and Analogues	Amino Acids and Derivatives	16946	Tryptophan Metabolism	78700000	44800000	140000000	48700000	24100000	80100000	31000000	36600000	122000000	87000000	35400000	36300000	13700000	66300000	31700000	71300000	48300000	171000000	152000000	60800000	96100000	64600000	22700000	60100000	4720000	43500000	88500000	78800000	71000000	53900000	45800000	116000000	95200000	105000000	35000000	116000000
N130	950	L-Pyroglutamic-acid	M-H	C5H7NO3	128.035	13.98	98-79-3	HMDB00267	Aliphatic Heteromonocyclic Compounds	Pyrrolidines	18183	Glutathione Metabolism	104000000	89600000	77400000	122000000	56600000	137000000	137000000	100000000	87600000	117000000	144000000	123000000	110000000	136000000	120000000	96000000	141000000	219000000	81600000	116000000	92100000	166000000	80200000	198000000	203000000	154000000	40800000	106000000	99300000	98100000	84000000	83100000	47600000	116000000	79200000	115000000
N156	950	L-Pyroglutamic-acid	M-H	C5H7NO3	128.035	14.89	98-79-3	HMDB00267	Aliphatic Heteromonocyclic Compounds	Pyrrolidines	18183	Glutathione Metabolism	69400000	90000000	88200000	130000000	53600000	50200000	55300000	54800000	64700000	55300000	77800000	70600000	33300000	77800000	42800000	68400000	85700000	79500000	81300000	68000000	69500000	65500000	70500000	68000000	49900000	105000000	71900000	92000000	50300000	60300000	77000000	51400000	70300000	53500000	50100000	58200000
N184	950	L-Pyroglutamic-acid	M-H	C5H7NO3	128.035	15.3	98-79-3	HMDB00267	Aliphatic Heteromonocyclic Compounds	Pyrrolidines	18183	Glutathione Metabolism	344000000	201000000	497000000	196000000	408000000	191000000	280000000	205000000	475000000	331000000	304000000	259000000	207000000	451000000	169000000	484000000	343000000	483000000	430000000	323000000	422000000	163000000	150000000	217000000	126000000	199000000	466000000	311000000	428000000	155000000	159000000	348000000	515000000	237000000	377000000	211000000
P71	950	L-Pyroglutamic-acid	M+H	C5H7NO3	130.05	13.97	98-79-3	HMDB00267	Aliphatic Heteromonocyclic Compounds	Pyrrolidines	18183	Glutathione Metabolism	8720000000	7030000000	7160000000	9620000000	5730000000	9440000000	9640000000	6700000000	5800000000	8230000000	8990000000	8420000000	7080000000	9940000000	8780000000	6460000000	7560000000	11100000000	7250000000	9780000000	7720000000	11200000000	5340000000	13200000000	9100000000	9960000000	3450000000	7350000000	7900000000	8400000000	7680000000	6580000000	4950000000	9000000000	6520000000	9320000000
P97	950	L-Pyroglutamic-acid	M+H	C5H7NO3	130.05	15.29	98-79-3	HMDB00267	Aliphatic Heteromonocyclic Compounds	Pyrrolidines	18183	Glutathione Metabolism	997000000	587000000	1260000000	563000000	1330000000	562000000	851000000	577000000	1540000000	1010000000	913000000	711000000	556000000	1320000000	484000000	1430000000	1050000000	1420000000	1370000000	930000000	1160000000	479000000	388000000	588000000	337000000	558000000	1350000000	1030000000	1170000000	511000000	490000000	1010000000	1500000000	669000000	1050000000	593000000
N218	810	L-Saccharopine	M-H	C11H20N2O6	275.125	16.02	997-68-2	HMDB00279	Amino Acids, Peptides, and Analogues	Amino Acids and Derivatives	16927	Lysine Metabolism	5600000	13800000	7050000	13300000	4740000	3170000	10600000	7520000	6550000	3310000	8810000	15200000	8910000	12100000	1830000	11700000	12600000	8290000	7700000	4710000	10200000	6690000	11000000	3940000	6420000	5960000	10800000	11600000	2260000	5600000	5910000	2920000	6290000	2990000	3650000	919000
P119	810	L-Saccharopine	M+H	C11H20N2O6	277.139	16.03	997-68-2	HMDB00279	Amino Acids, Peptides, and Analogues	Amino Acids and Derivatives	16927	Lysine Metabolism	55600000	151000000	68800000	128000000	63800000	46400000	165000000	94000000	71600000	44800000	85000000	187000000	106000000	145000000	28200000	158000000	168000000	120000000	99700000	65900000	126000000	81600000	102000000	64600000	85500000	44400000	109000000	143000000	52000000	90300000	75200000	53200000	72200000	39000000	56200000	29000000
P134	810	L-Saccharopine	M+H	C11H20N2O6	277.139	16.44	997-68-2	HMDB00279	Amino Acids, Peptides, and Analogues	Amino Acids and Derivatives	16927	Lysine Metabolism	60700000	71500000	64400000	46300000	82100000	55000000	73500000	43300000	93100000	64300000	60700000	48000000	36000000	92400000	38300000	110000000	94200000	164000000	77900000	66100000	66100000	69900000	18100000	56200000	37600000	41900000	74800000	60500000	71000000	70300000	57300000	46300000	69700000	49400000	72900000	57000000
N104	552	L-Threonic-acid	M-H	C4H8O5	135.03	12.8	734111	HMDB00943	NA	NA	15908	Ascorbate and Aldarate Metabolism	1990000000	2880000000	2410000000	2540000000	2400000000	2740000000	3080000000	1720000000	2980000000	2540000000	3240000000	1920000000	1200000000	4280000000	1840000000	2430000000	2640000000	3120000000	2130000000	3270000000	3120000000	2700000000	1310000000	3600000000	3050000000	3410000000	2260000000	1900000000	2910000000	2470000000	2310000000	2230000000	2210000000	2450000000	1990000000	2280000000
N88	552	L-Threonic-acid	M-H	C4H8O5	135.03	12.31	734111	HMDB00943	NA	NA	15908	Ascorbate and Aldarate Metabolism	163000000	245000000	187000000	163000000	246000000	180000000	223000000	199000000	205000000	185000000	209000000	178000000	128000000	268000000	119000000	266000000	237000000	367000000	193000000	207000000	195000000	231000000	121000000	211000000	117000000	179000000	219000000	203000000	219000000	197000000	182000000	152000000	156000000	165000000	186000000	178000000
N247	23	Lysine	M-H	C6H14N2O2	145.098	16.75	56-87-1	HMDB00182	Amino Acids, Peptides, and Analogues	Amino Acids and Derivatives	18019	Lysine Metabolism	142000000	106000000	206000000	128000000	109000000	114000000	93400000	90600000	181000000	149000000	228000000	97800000	83000000	149000000	86000000	160000000	146000000	180000000	159000000	137000000	129000000	131000000	84600000	112000000	86700000	181000000	199000000	113000000	112000000	123000000	114000000	122000000	143000000	121000000	122000000	129000000
P137	23	Lysine	M+H	C6H14N2O2	147.113	16.75	56-87-1	HMDB00182	Amino Acids, Peptides, and Analogues	Amino Acids and Derivatives	18019	Lysine Metabolism	1920000000	1780000000	2540000000	1920000000	2100000000	1890000000	2110000000	1450000000	2560000000	2030000000	2800000000	1670000000	1250000000	2580000000	1310000000	2670000000	2440000000	2930000000	2540000000	2300000000	2230000000	2270000000	1020000000	2120000000	1560000000	2220000000	2460000000	1810000000	1860000000	2400000000	1930000000	1950000000	2160000000	2010000000	2120000000	1940000000
P147	23	Lysine	M+H	C6H14N2O2	147.113	17.42	56-87-1	HMDB00182	Amino Acids, Peptides, and Analogues	Amino Acids and Derivatives	18019	Lysine Metabolism	63700000	60500000	68800000	53500000	77100000	54600000	61900000	44000000	91400000	56200000	75600000	54200000	47700000	91100000	40300000	66900000	70300000	76100000	70000000	76900000	73900000	69300000	37000000	63400000	51000000	58100000	83700000	72700000	53400000	75400000	53300000	56500000	62200000	69800000	64300000	55900000
N169	557	Malonic-acid	M-H	C3H4O4	103.004	15.21	141-82-2	HMDB00691	Organic Acids and Derivatives	Carboxylic Acids and Derivatives	30794	Fatty Acid Biosynthesis	21500000	19900000	23700000	28200000	22300000	26200000	17500000	29800000	26800000	27500000	30600000	16100000	14100000	21200000	18500000	34200000	31600000	39300000	29300000	23600000	26700000	31500000	17100000	23300000	19300000	30100000	27700000	42800000	29300000	23500000	22000000	22200000	20200000	28100000	15000000	34400000
N252	558 | 68	Maltotetraose | Stachyose	M-H	C24H42O21	665.215	16.88	34612-38-9 | 470-55-3	HMDB01296 | HMDB03553	Carbohydrates and Carbohydrate Conjugates | Carbohydrates and Carbohydrate Conjugates	Tetrasaccharides | Tetrasaccharides	61988 | 17164	Glycogen Metabolism | Galactose Metabolism	143000000	939000000	130000000	367000000	1180000000	595000000	1550000000	718000000	603000000	367000000	130000000	628000000	610000000	987000000	534000000	1310000000	1310000000	1400000000	736000000	753000000	884000000	888000000	222000000	988000000	815000000	82300000	326000000	607000000	995000000	1060000000	703000000	612000000	405000000	678000000	1190000000	476000000
P141	558	Maltotetraose	M+H	C24H42O21	667.229	16.87	34612-38-9	HMDB01296	Carbohydrates and Carbohydrate Conjugates	Tetrasaccharides	61988	Glycogen Metabolism	13000000	96000000	11200000	31900000	122000000	59900000	159000000	72900000	54200000	34700000	11100000	62400000	55500000	96700000	52500000	134000000	120000000	136000000	76700000	78100000	88200000	95400000	20300000	98700000	84500000	6830000	28000000	61100000	98900000	111000000	71200000	62400000	41500000	70900000	120000000	45500000
N7	722	Medroxyprogesterone	M-H	C22H32O3	343.228	1.44	520-85-4	HMDB01939	Lipids	Steroids and Steroid Derivatives	6715	NA	35200000	37000000	27100000	41300000	43300000	45100000	26300000	30100000	51700000	38000000	68600000	30400000	16200000	39000000	24400000	34100000	19200000	56300000	28100000	33500000	27500000	49100000	74900000	46900000	29100000	33000000	51700000	31100000	33100000	62200000	49300000	24400000	34100000	48200000	57200000	54100000
N251	159 | 759	Melibiose | Lactose	M-H	C12H22O11	341.109	16.88	585-99-9 | 63-42-3	HMDB00048 | HMDB00186	Carbohydrates and Carbohydrate Conjugates | Carbohydrates and Carbohydrate Conjugates	Disaccharides | Disaccharides	28053 | 36219	Galactose Metabolism | Lactose Synthesis	16400000	101000000	12500000	37500000	132000000	64600000	162000000	75200000	63000000	38700000	13100000	61300000	59100000	101000000	58800000	136000000	141000000	146000000	75300000	77400000	89500000	98600000	22500000	104000000	85200000	8730000	32700000	63700000	111000000	119000000	78600000	61100000	43800000	71300000	130000000	50500000
P142	159 | 759	Melibiose | Lactose	M+H	C12H22O11	343.123	16.89	585-99-9 | 63-42-3	HMDB00048 | HMDB00186	Carbohydrates and Carbohydrate Conjugates | Carbohydrates and Carbohydrate Conjugates	Disaccharides | Disaccharides	28053 | 36219	Galactose Metabolism | Lactose Synthesis	0	3370000	0	443000	5120000	1500000	7440000	2270000	1040000	708000	0	1920000	1690000	3950000	1860000	5290000	5860000	5630000	2970000	2450000	3340000	3660000	168000	3410000	3030000	0	138000	1470000	4470000	3860000	2520000	1820000	1130000	3240000	4910000	672000
P54	298	Methionine-sulfoxide	M+H	C5H11O3NS	166.053	13.03	62697-73-8	HMDB02005	Amino Acids, Peptides, and Analogues	Amino Acids and Derivatives	49033	Methionine Metabolism	239000000	201000000	410000000	206000000	183000000	310000000	818000000	348000000	389000000	475000000	1000000000	599000000	234000000	486000000	538000000	757000000	159000000	1230000000	453000000	475000000	967000000	263000000	176000000	383000000	947000000	718000000	609000000	444000000	479000000	261000000	215000000	311000000	207000000	442000000	262000000	435000000
N292	1055	Methylhippurate	M-H	C10H11NO3	192.067	2.11	1205-08-9	HMDB00859	Amino Acids, Peptides, and Analogues	Amino Acids and Derivatives	70869	NA	5460000	17100000	14600000	12900000	14400000	15500000	17800000	23000000	17200000	9390000	38100000	22000000	21700000	47500000	17300000	36700000	31700000	19200000	12500000	14000000	15700000	9400000	10600000	11500000	19100000	14500000	15500000	25200000	13200000	16700000	19900000	7660000	15000000	10300000	22100000	17200000
P186	224	Methylimidazoleacetic-acid	M+H	C6H8N2O2	141.066	8.99	2625-49-2	HMDB02820	Aromatic Heteromonocyclic Compounds	Azoles	1606	Histidine Metabolism	89300000	128000000	159000000	146000000	166000000	86200000	113000000	97200000	122000000	72100000	127000000	98000000	71000000	149000000	85800000	123000000	123000000	168000000	98900000	131000000	155000000	90500000	67900000	111000000	78600000	99800000	165000000	120000000	116000000	131000000	183000000	75600000	114000000	107000000	106000000	107000000
N125	565	Muramic-acid	M-H	C9H17NO7	250.093	13.75	1114-41-6	HMDB03254	Carbohydrates and Carbohydrate Conjugates	Sugar Acids and Derivatives	28118	Xenobiotics	74500000	138000000	68500000	72400000	153000000	73800000	193000000	105000000	196000000	93300000	121000000	121000000	83400000	164000000	54300000	291000000	237000000	329000000	99700000	107000000	74700000	88500000	23200000	90400000	107000000	75100000	144000000	145000000	113000000	99900000	93200000	63900000	63300000	73200000	148000000	81400000
N138	565	Muramic-acid	M-H	C9H17NO7	250.093	14.35	1114-41-6	HMDB03254	Carbohydrates and Carbohydrate Conjugates	Sugar Acids and Derivatives	28118	Xenobiotics	4800000	4650000	5960000	4770000	5450000	3150000	4580000	2690000	5190000	4670000	6190000	3330000	1790000	5310000	2430000	6650000	6110000	11300000	4990000	3570000	3000000	4360000	1750000	4000000	2400000	3970000	5550000	8840000	4370000	3320000	3630000	4540000	4240000	3530000	4200000	4320000
P65	565	Muramic-acid	M+H	C9H17NO7	252.108	13.72	1114-41-6	HMDB03254	Carbohydrates and Carbohydrate Conjugates	Sugar Acids and Derivatives	28118	Xenobiotics	429000000	767000000	426000000	366000000	788000000	375000000	823000000	399000000	760000000	523000000	609000000	453000000	256000000	880000000	249000000	1170000000	759000000	2030000000	550000000	609000000	434000000	527000000	70900000	475000000	235000000	381000000	696000000	581000000	627000000	548000000	476000000	313000000	426000000	365000000	563000000	428000000
P82	565	Muramic-acid	M+H	C9H17NO7	252.108	14.4	1114-41-6	HMDB03254	Carbohydrates and Carbohydrate Conjugates	Sugar Acids and Derivatives	28118	Xenobiotics	95900000	51900000	53100000	46600000	81300000	38800000	75000000	24500000	47800000	64000000	43400000	28700000	18400000	73900000	29800000	97000000	73900000	194000000	57900000	61100000	53100000	85300000	15700000	53900000	21100000	60700000	67300000	54200000	69700000	38000000	62800000	41400000	66700000	49700000	37900000	49800000
N227	76	Myo-inositol	M-H	C6H12O6	179.056	16.28	87-89-8	HMDB00211	Aliphatic Homomonocyclic Compounds	Cyclic Alcohols and Derivatives	17268	Inositol Metabolism	110000000	168000000	100000000	118000000	194000000	132000000	230000000	140000000	180000000	131000000	125000000	137000000	112000000	197000000	114000000	218000000	213000000	287000000	174000000	169000000	181000000	176000000	88200000	204000000	125000000	71700000	138000000	165000000	204000000	187000000	145000000	149000000	134000000	149000000	224000000	141000000
N253	76	Myo-inositol	M-H	C6H12O6	179.056	16.88	87-89-8	HMDB00211	Aliphatic Homomonocyclic Compounds	Cyclic Alcohols and Derivatives	17268	Inositol Metabolism	5630000	28700000	5050000	11500000	40400000	18300000	50800000	21500000	19000000	9990000	3800000	18700000	18100000	33300000	15500000	39600000	43900000	47200000	22000000	22600000	27100000	28400000	7420000	30200000	24200000	1980000	9230000	18100000	31800000	33800000	21800000	17900000	12600000	18900000	40600000	13700000
N10	725	Myristic-acid	M-H	C14H28O2	227.202	1.49	544-63-8	HMDB00806	Lipids	Fatty Acids and Conjugates	28875	Fatty Acid Biosynthesis	340000000	468000000	297000000	202000000	368000000	449000000	397000000	349000000	605000000	402000000	334000000	380000000	292000000	545000000	239000000	683000000	553000000	474000000	378000000	313000000	404000000	432000000	336000000	577000000	287000000	334000000	376000000	397000000	261000000	358000000	368000000	431000000	321000000	296000000	533000000	248000000
N157	898 | 576	N-acetyl-DL-glutamic-acid | N-Acetyl-L-glutamic-acid	M-H	C7H11NO5	188.056	14.89	1188-37-0 | 1188-37-0	HMDB01138 | HMDB01138	Amino Acids, Peptides, and Analogues | Amino Acids, Peptides, and Analogues	Amino Acids and Derivatives | Amino Acids and Derivatives	12575 | 12575	NA | Alanine Metabolism	913000000	1110000000	1090000000	1710000000	744000000	627000000	737000000	708000000	836000000	714000000	1030000000	939000000	394000000	999000000	516000000	888000000	1110000000	995000000	1020000000	885000000	894000000	797000000	883000000	848000000	580000000	1290000000	959000000	1140000000	589000000	748000000	964000000	698000000	835000000	691000000	690000000	717000000
P93	898 | 576	N-acetyl-DL-glutamic-acid | N-Acetyl-L-glutamic-acid	M+H	C7H11NO5	190.071	14.88	1188-37-0 | 1188-37-0	HMDB01138 | HMDB01138	Amino Acids, Peptides, and Analogues | Amino Acids, Peptides, and Analogues	Amino Acids and Derivatives | Amino Acids and Derivatives	12575 | 12575	NA | Alanine Metabolism	99800000	118000000	130000000	181000000	76300000	57400000	71800000	57100000	70700000	70200000	102000000	84700000	40500000	93100000	48800000	69300000	86800000	133000000	113000000	87200000	93100000	81000000	91600000	83700000	58300000	136000000	84300000	104000000	61000000	73700000	100000000	67900000	101000000	64400000	63600000	68800000
N56	890	N-acetyl-L-glutamine	M-H	C7H12N2O4	187.072	11.16	2490-97-3	HMDB06029	Amino Acids, Peptides, and Analogues	Amino Acids and Derivatives	73685	Aspartate Metabolism	490000000	564000000	646000000	690000000	656000000	545000000	637000000	470000000	587000000	431000000	720000000	694000000	390000000	813000000	443000000	676000000	592000000	684000000	493000000	701000000	605000000	639000000	278000000	805000000	552000000	729000000	617000000	626000000	600000000	474000000	580000000	377000000	448000000	530000000	636000000	616000000
P29	890	N-acetyl-L-glutamine	M+H	C7H12N2O4	189.087	11.13	2490-97-3	HMDB06029	Amino Acids, Peptides, and Analogues	Amino Acids and Derivatives	73685	Aspartate Metabolism	357000000	467000000	568000000	537000000	520000000	412000000	550000000	360000000	516000000	331000000	579000000	564000000	274000000	718000000	333000000	549000000	464000000	605000000	402000000	583000000	497000000	457000000	144000000	653000000	383000000	552000000	528000000	589000000	459000000	384000000	443000000	304000000	354000000	407000000	520000000	528000000
N48	727	N-N-Dimethylglycine	M-H	C4H9NO2	102.056	10.8	1118-68-9	HMDB00092	Amino Acids, Peptides, and Analogues	Amino Acids and Derivatives	17724	Betaine Metabolism	18000000	9500000	17100000	19400000	7180000	9850000	6760000	6120000	8480000	12800000	9410000	9100000	6620000	9110000	7090000	8400000	8500000	22100000	14300000	18000000	19600000	13700000	9150000	10400000	6370000	21400000	9400000	7460000	15000000	8730000	9770000	10500000	12400000	17100000	6260000	14800000
P19	727	N-N-Dimethylglycine	M+H	C4H9NO2	104.071	10.64	1118-68-9	HMDB00092	Amino Acids, Peptides, and Analogues	Amino Acids and Derivatives	17724	Betaine Metabolism	3380000000	1460000000	3460000000	3680000000	1230000000	2460000000	1110000000	945000000	1730000000	2380000000	2020000000	1770000000	1150000000	1520000000	1600000000	1230000000	1370000000	3520000000	2680000000	3180000000	3700000000	2580000000	1500000000	1970000000	934000000	4080000000	1480000000	1510000000	2540000000	2240000000	2150000000	1730000000	2890000000	3490000000	1060000000	2660000000
P120	726	N6-N6-N6-Trimethyl-L-lysine	M+H	C9H20N2O2	189.16	16.05	19253-88-4	HMDB01325	Amino Acids, Peptides, and Analogues	Amino Acids and Derivatives	17311	Lysine Metabolism	259000000	301000000	270000000	355000000	322000000	297000000	227000000	163000000	250000000	282000000	292000000	254000000	145000000	315000000	196000000	285000000	235000000	475000000	398000000	347000000	380000000	334000000	196000000	380000000	183000000	328000000	273000000	269000000	318000000	260000000	290000000	378000000	313000000	303000000	241000000	344000000
N106	728	N6-Acetyl-L-lysine	M-H	C8H16N2O3	187.109	12	692-04-6	HMDB00206	Amino Acids, Peptides, and Analogues	Amino Acids and Derivatives	17752	Lysine Metabolism	9230000	9410000	12800000	9900000	9830000	7520000	6660000	6890000	12700000	8770000	18000000	7400000	6490000	11700000	6300000	11500000	12800000	13800000	10000000	9880000	9610000	8990000	5920000	8250000	8060000	9760000	14000000	8890000	9780000	10200000	9120000	8220000	8870000	8790000	9560000	9990000
P43	728	N6-Acetyl-L-lysine	M+H	C8H16N2O3	189.123	12.05	692-04-6	HMDB00206	Amino Acids, Peptides, and Analogues	Amino Acids and Derivatives	17752	Lysine Metabolism	81100000	114000000	109000000	91700000	112000000	75000000	84900000	67600000	141000000	86700000	175000000	80500000	56300000	135000000	59600000	140000000	139000000	177000000	103000000	104000000	95400000	89700000	45000000	87600000	76400000	89200000	155000000	105000000	104000000	106000000	91300000	78100000	82700000	85700000	99700000	96900000
P52	728	N6-Acetyl-L-lysine	M+H	C8H16N2O3	189.123	12.77	692-04-6	HMDB00206	Amino Acids, Peptides, and Analogues	Amino Acids and Derivatives	17752	Lysine Metabolism	230000000	339000000	790000000	503000000	445000000	199000000	215000000	314000000	483000000	101000000	955000000	317000000	49700000	763000000	182000000	333000000	306000000	154000000	151000000	444000000	486000000	139000000	43100000	447000000	156000000	511000000	1170000000	433000000	387000000	630000000	491000000	104000000	224000000	253000000	441000000	587000000
N181	569 | 573	N-Acetyl-a-D-glucosamine-1-phosphate | N-Acetyl-D-glucosamine-6-phosphate	M-H	C8H16NO9P	300.049	15.38	901851-43-2 | 102029-88-9	HMDB01367 | HMDB01062	Carbohydrates and Carbohydrate Conjugates | Carbohydrates and Carbohydrate Conjugates	Amino Sugars | Monosaccharides	7125 | 15784	Amino Sugar Metabolism | Glutamate Metabolism	105000000	97000000	122000000	217000000	119000000	99100000	75300000	97700000	163000000	92800000	101000000	71300000	37900000	131000000	75600000	99700000	99700000	186000000	78000000	110000000	161000000	88700000	73500000	133000000	78400000	132000000	124000000	128000000	136000000	90300000	83400000	73200000	121000000	79100000	101000000	107000000
N250	570	N-Acetyl-Asp-Glu	M-H	C11H16N2O8	303.083	16.88	NA	NA	NA	NA	NA	Dipeptide	10800000	9950000	10400000	9940000	11200000	10200000	9250000	8480000	12300000	11000000	11500000	9100000	6850000	12100000	9020000	10300000	12600000	15000000	9770000	12300000	10500000	9580000	9050000	8250000	7180000	10600000	25500000	11000000	9810000	9470000	8840000	11500000	9620000	9950000	12300000	10100000
N309	948 | 316	N-Acetyl-D-allo-isoleucine | N-Acetyl-L-leucine	M-H	C8H15NO3	172.098	3.52	54831-20-8 | 1188-21-2	HMDB61684 | HMDB11756	NA | Amino Acids, Peptides, and Analogues	NA | Amino Acids and Derivatives	NA | 17786	NA | NA	10500000	18700000	23100000	10900000	11400000	16300000	15100000	8540000	17700000	10900000	18000000	19100000	7500000	13600000	8800000	16400000	13400000	38100000	24100000	16300000	13400000	19100000	6300000	12700000	8030000	18700000	19100000	22400000	9890000	12400000	9790000	11500000	19300000	12900000	12400000	18100000
N61	572 | 161 | 162	N-Acetyl-D-glucosamine | N-Acetylgalactosamine | N-Acetylmannosamine	M-H	C8H15NO6	220.083	11.2	7512-17-6 | 1811-31-0 | 3615-17-6	HMDB00215 | HMDB00212 | HMDB01129	Carbohydrates and Carbohydrate Conjugates | Carbohydrates and Carbohydrate Conjugates | Carbohydrates and Carbohydrate Conjugates	Monosaccharides | Monosaccharides | Monosaccharides	506227 | 40356 | 63154	Amino Sugar Metabolism | Unassigned | Amino Sugar Metabolism	10100000	9970000	20500000	12600000	16500000	10800000	11300000	16900000	21900000	10600000	17400000	14100000	11300000	21600000	15900000	16600000	17300000	21000000	17800000	15100000	13900000	7500000	3690000	7640000	11600000	8140000	18700000	27700000	14000000	13400000	15100000	10300000	14500000	14000000	21900000	14600000
N312	1096 | 1111	N-acetyl-DL-norvaline | N-Isovaleroylglycine	M-H	C7H13NO3	158.082	3.66	50-282-947 | 16284-60-9	NA | HMDB00678	NA | Amino Acids, Peptides, and Analogues	NA | Amino Acids and Derivatives	NA | NA	NA | NA	76200000	102000000	118000000	87100000	67100000	71700000	84700000	88300000	96900000	89400000	114000000	94500000	70000000	111000000	72900000	108000000	76300000	220000000	84600000	84100000	68200000	98000000	60500000	69500000	49600000	119000000	66300000	104000000	73400000	72900000	83500000	54900000	93900000	76800000	72800000	128000000
N53	955 | 734	N-Acetyl-DL-serine | O-Acetyl-L-serine	M-H	C5H9NO4	146.046	11.08	NA | 5147-00-2	HMDB02931 | HMDB03011	Amino Acids, Peptides, and Analogues | Amino Acids, Peptides, and Analogues	Amino Acids and Derivatives | Amino Acids and Derivatives	NA | 17981	NA | NA	77200000	99000000	110000000	103000000	116000000	96400000	92500000	92000000	146000000	86700000	166000000	98500000	65700000	133000000	68900000	155000000	132000000	162000000	98800000	112000000	96600000	91200000	69900000	103000000	79400000	115000000	163000000	97800000	101000000	113000000	91400000	75100000	88900000	86100000	101000000	96900000
N295	318	N-Acetyl-D-penicillamine	M-H	C7H13NO3S	190.054	2.27	15537-71-0	NA	NA	NA	61198	NA	26600000	58200000	38700000	37600000	51500000	43800000	32400000	43400000	46700000	26600000	75900000	68000000	29500000	53200000	28500000	50200000	56200000	105000000	41500000	34900000	30800000	36900000	34500000	36700000	23800000	29200000	54100000	83400000	25200000	37000000	26900000	27400000	39100000	21400000	25900000	26800000
N355	308	N-Acetylglycine	M-H	C4H7NO3	116.035	9.36	543-24-8	HMDB00532	Amino Acids, Peptides, and Analogues	Amino Acids and Derivatives	40410	Glycine, serine and threonine metabolism	4390000	7010000	6840000	4190000	5910000	4990000	4450000	5180000	5820000	6300000	9420000	5930000	4480000	7250000	4360000	9030000	6630000	10400000	6820000	5970000	5370000	5420000	3790000	6130000	6160000	7830000	7660000	7600000	6500000	7110000	6210000	4730000	5410000	4350000	10800000	6270000
N364	308	N-Acetylglycine	M-H	C4H7NO3	116.035	9.93	543-24-8	HMDB00532	Amino Acids, Peptides, and Analogues	Amino Acids and Derivatives	40410	Glycine, serine and threonine metabolism	10200000	7020000	12900000	11300000	26100000	15400000	18400000	12500000	12000000	8300000	14100000	9950000	5160000	13400000	9910000	10000000	12700000	19400000	10300000	11000000	19900000	13900000	12800000	15800000	5350000	14700000	30500000	24200000	16500000	13600000	13900000	10300000	15800000	12400000	13000000	12800000
N52	308	N-Acetylglycine	M-H	C4H7NO3	116.035	11.08	543-24-8	HMDB00532	Amino Acids, Peptides, and Analogues	Amino Acids and Derivatives	40410	Glycine, serine and threonine metabolism	6380000	8050000	9590000	8410000	8340000	8210000	7480000	6450000	12500000	7100000	13900000	7260000	5700000	12300000	6400000	12300000	9360000	13500000	7680000	10100000	6330000	7880000	4200000	6890000	6140000	9400000	11100000	8130000	8190000	11100000	6250000	6300000	7900000	7230000	8180000	8800000
N346	574	N-Acetyl-L-alanine	M-H	C5H9NO3	130.051	8.67	97-69-8	HMDB00766	Amino Acids, Peptides, and Analogues	Amino Acids and Derivatives	40992	NA	73800000	82800000	103000000	97600000	109000000	77300000	82000000	80100000	114000000	87400000	128000000	89400000	63900000	106000000	61000000	130000000	109000000	178000000	100000000	92600000	85300000	89000000	50500000	77000000	54200000	74500000	128000000	87700000	73700000	89700000	67300000	75500000	89000000	69900000	93000000	77000000
P174	574	N-Acetyl-L-alanine	M+H	C5H9NO3	132.065	8.14	97-69-8	HMDB00766	Amino Acids, Peptides, and Analogues	Amino Acids and Derivatives	40992	NA	304000000	195000000	323000000	234000000	211000000	256000000	255000000	188000000	247000000	266000000	315000000	192000000	127000000	255000000	156000000	267000000	227000000	466000000	322000000	326000000	346000000	277000000	99500000	270000000	336000000	341000000	241000000	267000000	240000000	248000000	194000000	246000000	300000000	251000000	239000000	264000000
N319	904	N-Acetyl-L-methionine	M-H	C7H13NO3S	190.054	4.31	65-82-7	HMDB11745	Amino Acids, Peptides, and Analogues	Amino Acids and Derivatives	21557	NA	64000000	135000000	97700000	88200000	118000000	102000000	81700000	94100000	114000000	62500000	163000000	154000000	66300000	105000000	64900000	120000000	129000000	266000000	101000000	79800000	66900000	86300000	82500000	84500000	59500000	67800000	127000000	199000000	48200000	89000000	66300000	59500000	90500000	50200000	60800000	81600000
P162	904	N-Acetyl-L-methionine	M+H	C7H13NO3S	192.069	4.26	65-82-7	HMDB11745	Amino Acids, Peptides, and Analogues	Amino Acids and Derivatives	21557	NA	7230000	19000000	12000000	9800000	16800000	14900000	10200000	13300000	16600000	6660000	22900000	22100000	8940000	14600000	8740000	18300000	18200000	31200000	12900000	10300000	8040000	10300000	12100000	9260000	7860000	8500000	13800000	29000000	5520000	10900000	8130000	6120000	12500000	5360000	7640000	10100000
N339	730	N-Acetyl-L-tyrosine	M-H	C11H13NO4	222.077	8.01	537-55-3	HMDB00866	Amino Acids, Peptides, and Analogues	Amino Acids and Derivatives	21563	Phenylalanine and Tyrosine Metabolism	4950000	2770000	5040000	1350000	3140000	3310000	2670000	3880000	1230000	3080000	3050000	4850000	2340000	2060000	3700000	3370000	5430000	15200000	5410000	2560000	2300000	1800000	309000	1180000	1810000	2720000	3300000	5090000	2330000	1070000	1200000	2890000	3850000	2110000	2220000	3240000
N4	732	Nervonic-acid	M-H	C24H46O2	365.342	1.3	506-37-6	HMDB02368	Lipids	Fatty Acids and Conjugates	44247	NA	7570000	10500000	8990000	6500000	10400000	8920000	5340000	7550000	15600000	10100000	7550000	7040000	5460000	16400000	4080000	14700000	14500000	10400000	9540000	7150000	6740000	8610000	15200000	5410000	13200000	5220000	12900000	18300000	3950000	12400000	7440000	9240000	8750000	5630000	14800000	4890000
N320	579	N-Formyl-L-methionine	M-H	C6H11NO3S	176.039	4.4	4289-98-9	HMDB01015	Amino Acids, Peptides, and Analogues	Amino Acids and Derivatives	16552	NA	6970000	16600000	8000000	9390000	10600000	9830000	8470000	8730000	12900000	9380000	13100000	11100000	7500000	15100000	5980000	16700000	17300000	20000000	13700000	10900000	8160000	11500000	8610000	8750000	5780000	7600000	11300000	11400000	8010000	11700000	7640000	7240000	11300000	8130000	9380000	9040000
N151	580	N-Glycolylneuraminic-acid	M-H	C11H19NO10	324.094	14.84	1113-83-3	HMDB00833	Carbohydrates and Carbohydrate Conjugates	Sugar Acids and Derivatives	62084	Amino sugar and nucleotide sugar metabolism	128000000	127000000	88900000	112000000	153000000	115000000	105000000	157000000	266000000	109000000	227000000	166000000	125000000	190000000	81000000	215000000	246000000	164000000	115000000	135000000	124000000	107000000	124000000	114000000	168000000	99400000	147000000	209000000	106000000	144000000	108000000	85900000	113000000	100000000	165000000	97900000
N302	581	Nicotinamide	M-H	C6H6N2O	121.041	2.72	98-92-0	HMDB01406	Aromatic Heteromonocyclic Compounds	Pyridines and Derivatives	17154	Nicotinate and Nicotinamide Metabolism	663000000	1080000000	568000000	483000000	1010000000	846000000	531000000	806000000	1110000000	1250000000	1120000000	840000000	539000000	1350000000	805000000	1280000000	1300000000	1420000000	1210000000	1410000000	1210000000	1140000000	502000000	1120000000	711000000	1160000000	683000000	917000000	917000000	572000000	882000000	555000000	1040000000	968000000	1110000000	975000000
P153	581	Nicotinamide	M+H	C6H6N2O	123.055	2.73	98-92-0	HMDB01406	Aromatic Heteromonocyclic Compounds	Pyridines and Derivatives	17154	Nicotinate and Nicotinamide Metabolism	81300000000	76900000000	73200000000	66400000000	79200000000	69100000000	61100000000	65500000000	81300000000	83500000000	81700000000	66700000000	47200000000	85500000000	63200000000	79800000000	83900000000	112000000000	86000000000	83100000000	86100000000	83800000000	43400000000	79700000000	54300000000	77800000000	70100000000	71600000000	81100000000	70800000000	66700000000	66200000000	77300000000	76200000000	76100000000	74200000000
N325	115	Nicotinic-acid	M-H	C6H5NO2	122.025	5.85	59-67-6	HMDB01488	Aromatic Heteromonocyclic Compounds	Pyridines and Derivatives	15940	Nicotinate and Nicotinamide Metabolism	6830000	8010000	10800000	6960000	8130000	8110000	6000000	6510000	9460000	7140000	8250000	5720000	3740000	7760000	7030000	8420000	7360000	19700000	7720000	11500000	9100000	9020000	2460000	11100000	3870000	9630000	8600000	4880000	9640000	6190000	4940000	6870000	7400000	6940000	5930000	9470000
P164	115	Nicotinic-acid	M+H	C6H5NO2	124.039	5.71	59-67-6	HMDB01488	Aromatic Heteromonocyclic Compounds	Pyridines and Derivatives	15940	Nicotinate and Nicotinamide Metabolism	298000000	230000000	329000000	200000000	297000000	275000000	168000000	222000000	274000000	211000000	269000000	203000000	121000000	245000000	213000000	220000000	153000000	492000000	241000000	352000000	292000000	268000000	41200000	322000000	109000000	339000000	242000000	167000000	324000000	201000000	154000000	170000000	218000000	194000000	196000000	296000000
N322	1125	N-Isobutyrylglycine	M-H	C6H11NO3	144.067	5.5	15926-18-8	HMDB00730	Amino Acids, Peptides, and Analogues	Amino Acids and Derivatives	70979	NA	127000000	479000000	120000000	85600000	223000000	139000000	165000000	214000000	249000000	155000000	245000000	232000000	110000000	327000000	115000000	185000000	182000000	281000000	157000000	179000000	141000000	166000000	197000000	201000000	81800000	144000000	269000000	325000000	153000000	249000000	179000000	124000000	139000000	143000000	177000000	177000000
N144	270	N-Methyl-D-aspartic-acid	M-H	C5H9NO4	146.046	14.64	6384-92-5	HMDB02393	Amino Acids, Peptides, and Analogues	Amino Acids and Derivatives	31882	Aspartate Metabolism	39100000	38600000	58400000	37200000	51400000	51100000	47400000	41400000	80200000	50200000	58900000	35600000	36100000	51000000	28200000	81300000	77500000	71900000	57800000	46200000	50300000	44500000	26000000	52000000	37700000	46200000	63500000	55500000	37000000	49000000	34900000	38300000	36400000	30000000	50400000	43000000
P87	270	N-Methyl-D-aspartic-acid	M+H	C5H9NO4	148.06	14.73	6384-92-5	HMDB02393	Amino Acids, Peptides, and Analogues	Amino Acids and Derivatives	31882	Aspartate Metabolism	115000000	67400000	150000000	67900000	68200000	125000000	71800000	41400000	52300000	137000000	63500000	31200000	33000000	65400000	40300000	37400000	47800000	154000000	147000000	98200000	126000000	101000000	36400000	122000000	27900000	95900000	64700000	48500000	65100000	68600000	71100000	81600000	82000000	53500000	43800000	77000000
N23	586	Nonanoic-acid	M-H	C9H18O2	157.123	1.74	112-05-0	HMDB00847	Lipids	Fatty Acids and Conjugates	29019	NA	40400000	39400000	46700000	39400000	48100000	46600000	40500000	34000000	42200000	52800000	42900000	50400000	118000000	52900000	24300000	42400000	46200000	66000000	42300000	54200000	49000000	49600000	27800000	67200000	32900000	41700000	91500000	47600000	23400000	51000000	60700000	42300000	48100000	66600000	39300000	45800000
N75	887	N-Acetyl-L-asparagine	M-H	C6H10N2O4	173.057	11.78	4033-40-3	HMDB06028	Amino Acids, Peptides, and Analogues	Amino Acids and Derivatives	NA	Aspartate Metabolism	83900000	82700000	138000000	125000000	80400000	82000000	68700000	67500000	121000000	90900000	157000000	99400000	39100000	163000000	91300000	112000000	126000000	347000000	110000000	158000000	132000000	106000000	91100000	106000000	160000000	139000000	107000000	94500000	86900000	91800000	110000000	80800000	106000000	120000000	113000000	125000000
P42	887	N-Acetyl-L-asparagine	M+H	C6H10N2O4	175.071	11.87	4033-40-3	HMDB06028	Amino Acids, Peptides, and Analogues	Amino Acids and Derivatives	NA	Aspartate Metabolism	8420000	14500000	19900000	15700000	13400000	11300000	12400000	7620000	15700000	8320000	16100000	14700000	3920000	22600000	12900000	13900000	14500000	37200000	16000000	22100000	17200000	14700000	7960000	14800000	19100000	16200000	15000000	16500000	11200000	13900000	19100000	11400000	18300000	15900000	17600000	20900000
N213	735	O-Phosphorylethanolamine	M-H	C2H8NO4P	140.012	15.79	1071-23-4	HMDB00224	Organophosphorus Compounds	Organic Phosphoric Acids and Derivatives	17553	Sphingolipid Metabolism	58800000	41100000	71200000	113000000	45900000	51800000	48500000	42200000	77400000	58700000	92900000	44100000	31500000	67300000	50500000	58400000	59300000	84400000	67700000	63800000	77600000	56300000	75500000	55900000	33900000	54000000	67300000	66200000	67600000	53800000	61000000	54100000	64300000	51100000	64100000	63900000
P114	735	O-Phosphorylethanolamine	M+H	C2H8NO4P	142.026	15.8	1071-23-4	HMDB00224	Organophosphorus Compounds	Organic Phosphoric Acids and Derivatives	17553	Sphingolipid Metabolism	51600000	31800000	59700000	89600000	43700000	41400000	39500000	31200000	67700000	47500000	87000000	35100000	20500000	63400000	36300000	50400000	47500000	75500000	57500000	54800000	70900000	48700000	46500000	47300000	25600000	41700000	57100000	57700000	55800000	51100000	49400000	39500000	57800000	40900000	51400000	52800000
N222	163	Ornithine	M-H	C5H12N2O2	131.083	16.16	70-26-8	HMDB00214	Amino Acids, Peptides, and Analogues	Amino Acids and Derivatives	15729	Arginine and Proline Metabolism	30400000	27300000	43800000	33700000	28700000	30300000	27900000	26100000	47900000	38000000	59400000	27600000	24100000	40700000	22600000	48600000	44900000	52200000	47200000	35100000	41000000	35900000	32200000	31500000	27000000	34500000	46600000	27400000	28100000	29000000	28500000	33300000	36500000	29000000	32600000	31300000
N264	163	Ornithine	M-H	C5H12N2O2	131.083	17.17	70-26-8	HMDB00214	Amino Acids, Peptides, and Analogues	Amino Acids and Derivatives	15729	Arginine and Proline Metabolism	1560000	1360000	2610000	1970000	1380000	2970000	229000	1710000	3030000	2500000	1820000	2460000	2510000	1180000	1290000	2870000	1550000	1780000	2280000	1810000	346000	4190000	1620000	1730000	1420000	1880000	1390000	1120000	1180000	1700000	1330000	1910000	1130000	2070000	1490000	2080000
P123	163	Ornithine	M+H	C5H12N2O2	133.097	16.19	70-26-8	HMDB00214	Amino Acids, Peptides, and Analogues	Amino Acids and Derivatives	15729	Arginine and Proline Metabolism	351000000	363000000	448000000	391000000	446000000	430000000	514000000	346000000	577000000	403000000	563000000	394000000	299000000	551000000	275000000	694000000	589000000	693000000	639000000	469000000	582000000	544000000	297000000	524000000	373000000	333000000	452000000	382000000	410000000	483000000	393000000	450000000	485000000	407000000	510000000	364000000
N363	227	Orotic-acid	M-H	C5H4N2O4	155.01	9.79	65-86-1	HMDB00226	Amino Acids, Peptides, and Analogues	Amino Acids and Derivatives	16742	Pyrimidine Metabolism	15600000	20800000	15700000	32100000	35800000	13100000	20100000	10200000	25300000	11900000	31800000	16600000	9610000	22500000	9470000	17600000	23600000	24900000	15800000	19700000	17500000	17200000	47500000	14000000	11100000	15200000	25800000	26500000	14500000	23900000	26700000	17200000	14000000	13000000	29400000	13300000
N8	228	Palmitic-acid	M-H	C16H32O2	255.233	1.45	57-10-3	HMDB00220	Lipids	Fatty Acids and Conjugates	15756	Fatty Acid Elongation In Mitochondria	12400000000	11300000000	11700000000	9310000000	12500000000	16900000000	12200000000	10200000000	14100000000	14800000000	10200000000	9840000000	10200000000	14600000000	9770000000	16300000000	17200000000	15800000000	15100000000	13400000000	16500000000	18600000000	8800000000	23200000000	8560000000	14300000000	13100000000	13200000000	11900000000	11100000000	11100000000	12800000000	11400000000	11800000000	12600000000	11600000000
N293	253	Panthenol	M-H	C9H19NO4	204.124	2.13	81-13-0	HMDB04231	Aliphatic Acyclic Compounds	Alkylamines	27373	Pantothenate and CoA Biosynthesis	47500	651000	1230000	160000	1390000	560000	1450000	1800000	133000	1250000	1760000	768000	1230000	477000	1740000	523000	548000	1600000	513000	982000	638000	143000	1700000	383000	424000	1540000	3710000	724000	901000	841000	756000	1470000	360000	218000	479000	1210000
N304	253	Panthenol	M-H	C9H19NO4	204.124	2.7	81-13-0	HMDB04231	Aliphatic Acyclic Compounds	Alkylamines	27373	Pantothenate and CoA Biosynthesis	879000	1060000	2800000	1430000	2390000	1250000	3550000	3180000	240000	1480000	2660000	1420000	1600000	965000	2560000	2220000	2000000	4180000	1640000	1350000	1400000	596000	2920000	1310000	1250000	1740000	6280000	1510000	1440000	2150000	1730000	2300000	640000	725000	758000	2440000
N349	58	Pantothenic-acid	M-H	C9H17NO5	218.103	8.77	79-83-4	HMDB00210	Aliphatic Acyclic Compounds	Alkylamines	7916	Beta-Alanine Metabolism	738000000	675000000	791000000	663000000	753000000	639000000	609000000	669000000	904000000	648000000	570000000	578000000	332000000	902000000	489000000	922000000	818000000	1180000000	763000000	841000000	845000000	631000000	370000000	842000000	469000000	745000000	889000000	859000000	907000000	624000000	633000000	573000000	720000000	618000000	766000000	714000000
P180	58	Pantothenic-acid	M+H	C9H17NO5	220.118	8.76	79-83-4	HMDB00210	Aliphatic Acyclic Compounds	Alkylamines	7916	Beta-Alanine Metabolism	1180000000	1120000000	1260000000	1070000000	1210000000	1070000000	1060000000	1100000000	1540000000	1070000000	1440000000	978000000	509000000	1620000000	752000000	1560000000	1370000000	1520000000	1330000000	1410000000	1440000000	1080000000	545000000	1430000000	738000000	1210000000	1430000000	1400000000	1150000000	1050000000	971000000	921000000	1210000000	1010000000	1190000000	1150000000
N342	27	Phenylalanine	M-H	C9H11NO2	164.072	8.17	63-91-2	HMDB00159	Amino Acids, Peptides, and Analogues	Amino Acids and Derivatives	17295	Phenylalanine and Tyrosine Metabolism	1610000000	1670000000	1940000000	1600000000	1910000000	1520000000	1670000000	1480000000	2820000000	2020000000	3030000000	1650000000	1290000000	2550000000	1190000000	2920000000	2600000000	3580000000	2330000000	1990000000	1910000000	2140000000	1090000000	1710000000	1360000000	1410000000	2690000000	1520000000	1500000000	1840000000	1430000000	1650000000	1950000000	1510000000	1900000000	1610000000
P175	27	Phenylalanine	M+H	C9H11NO2	166.086	8.18	63-91-2	HMDB00159	Amino Acids, Peptides, and Analogues	Amino Acids and Derivatives	17295	Phenylalanine and Tyrosine Metabolism	5940000000	6220000000	7410000000	5820000000	7360000000	5750000000	6290000000	5500000000	11100000000	7770000000	12000000000	6310000000	4780000000	9910000000	4440000000	11300000000	9950000000	13700000000	9160000000	7580000000	7360000000	8290000000	3930000000	6460000000	5240000000	5240000000	10100000000	5820000000	5750000000	7290000000	5380000000	5810000000	7530000000	5580000000	7180000000	5840000000
N265	254	Phosphoenolpyruvic-acid	M-H	C3H5O6P	166.975	17.19	138-08-9	HMDB00263	Aliphatic Acyclic Compounds	Organic Oxoanionic Compounds	44897	Amino Sugar Metabolism	119000000	85900000	144000000	175000000	68400000	134000000	70800000	61000000	109000000	110000000	89500000	60000000	35700000	85500000	71100000	76500000	59700000	256000000	90300000	125000000	162000000	140000000	257000000	157000000	98700000	140000000	107000000	50400000	105000000	113000000	83600000	120000000	123000000	129000000	64000000	148000000
N192	601	Phosphonoacetic-acid	M-H	C2H5O5P	138.98	15.4	4408-78-0	HMDB04110	Organophosphorus Compounds	Organic Phosphonic Acids and Derivatives	15732	NA	9740000	8340000	4150000	3450000	6810000	4630000	7870000	5210000	5480000	8210000	3750000	4540000	2840000	10300000	5540000	6920000	8000000	21000000	8980000	10500000	6420000	7090000	2030000	4730000	3800000	5350000	6230000	5870000	10200000	5620000	4460000	6160000	6810000	7070000	7560000	4830000
N214	601	Phosphonoacetic-acid	M-H	C2H5O5P	138.98	15.81	4408-78-0	HMDB04110	Organophosphorus Compounds	Organic Phosphonic Acids and Derivatives	15732	NA	6620000	14700000	5100000	4350000	14800000	5100000	12400000	8400000	5080000	6640000	5840000	9930000	10600000	15100000	9650000	10200000	12700000	17100000	6100000	11100000	5370000	6530000	15700000	4830000	10200000	5570000	7560000	9000000	7190000	6140000	5390000	5810000	7730000	7170000	9380000	5720000
N179	271	Phosphoserine	M-H	C3H8NO6P	184.002	15.38	407-41-0	HMDB00272	Amino Acids, Peptides, and Analogues	Amino Acids and Derivatives	15811	Glycine and Serine Metabolism	6910000	9960000	8320000	4010000	10800000	5090000	16000000	7190000	8620000	7290000	7480000	9110000	6290000	15200000	4770000	12000000	12300000	14000000	8840000	8460000	7340000	4220000	4810000	4690000	4520000	4520000	8700000	8560000	7080000	4010000	4080000	7190000	9060000	5930000	8600000	4740000
N336	231	Picolinic-acid	M-H	C6H5NO2	122.025	7.68	98-98-6	HMDB02243	Amino Acids, Peptides, and Analogues	Amino Acids and Derivatives	28747	NA	5910000	8960000	8060000	7230000	5430000	7600000	5830000	5180000	7160000	4340000	6740000	5810000	2760000	8000000	4120000	5870000	5620000	9470000	5760000	7010000	7230000	6240000	3060000	9810000	4090000	11200000	10900000	6440000	4710000	6420000	7470000	5920000	4860000	6310000	4260000	7890000
P171	231	Picolinic-acid	M+H	C6H5NO2	124.039	7.55	98-98-6	HMDB02243	Amino Acids, Peptides, and Analogues	Amino Acids and Derivatives	28747	NA	17400000	27200000	31800000	18800000	10500000	22600000	9860000	8840000	12800000	7310000	9990000	15300000	2650000	16600000	8610000	10800000	6690000	11700000	11800000	14600000	20000000	17400000	2600000	27800000	7810000	42500000	25800000	13800000	11700000	20600000	20900000	13200000	13200000	19500000	8950000	28600000
N58	272	Pipecolinic-acid	M-H	C6H11NO2	128.072	11.1	535-75-1	HMDB00070	Amino Acids, Peptides, and Analogues	Amino Acids and Derivatives	17964	Lysine Metabolism	2930000	3910000	4060000	3310000	3880000	2410000	3700000	2010000	3790000	2470000	3160000	2110000	1530000	4310000	1890000	4410000	3790000	6420000	2970000	3490000	3710000	4110000	1950000	3070000	1850000	2940000	5250000	3230000	3050000	4110000	3770000	2570000	2500000	2750000	2840000	3330000
P26	272	Pipecolinic-acid	M+H	C6H11NO2	130.086	11.11	535-75-1	HMDB00070	Amino Acids, Peptides, and Analogues	Amino Acids and Derivatives	17964	Lysine Metabolism	167000000	204000000	227000000	185000000	168000000	133000000	181000000	103000000	189000000	118000000	175000000	122000000	79600000	190000000	105000000	180000000	155000000	221000000	146000000	191000000	208000000	197000000	89800000	164000000	75500000	161000000	223000000	172000000	161000000	214000000	181000000	124000000	129000000	143000000	138000000	177000000
P181	1060	Pro-Leu	M+H	C11H20N2O3	229.155	8.82	52899-07-7	NA	NA	NA	NA	NA	105000000	92400000	103000000	91200000	114000000	84400000	101000000	68300000	97000000	85700000	109000000	77800000	47400000	121000000	60600000	95800000	101000000	219000000	97400000	105000000	104000000	86800000	61000000	82200000	51200000	85200000	136000000	103000000	95000000	96000000	78500000	148000000	88300000	102000000	86300000	98100000
N69	21	Proline	M-H	C5H9NO2	114.056	11.71	147-85-3	HMDB00162	Amino Acids, Peptides, and Analogues	Amino Acids and Derivatives	17203	Arginine and Proline Metabolism	193000000	225000000	287000000	218000000	224000000	191000000	198000000	176000000	325000000	213000000	326000000	203000000	149000000	289000000	138000000	331000000	256000000	394000000	267000000	240000000	225000000	222000000	107000000	200000000	117000000	226000000	340000000	198000000	226000000	223000000	183000000	189000000	231000000	191000000	217000000	226000000
P39	21	Proline	M+H	C5H9NO2	116.071	11.72	147-85-3	HMDB00162	Amino Acids, Peptides, and Analogues	Amino Acids and Derivatives	17203	Arginine and Proline Metabolism	10400000000	10500000000	13100000000	11500000000	11400000000	10400000000	10300000000	9960000000	14900000000	10600000000	16300000000	10900000000	7950000000	14100000000	8180000000	14500000000	12600000000	17500000000	12900000000	12000000000	11800000000	11900000000	7360000000	11200000000	8660000000	11700000000	14500000000	10100000000	10900000000	12100000000	9900000000	10100000000	12200000000	10600000000	10700000000	11000000000
P177	1117	Propionylcarnitine	M+H	C10H19NO4	218.139	8.55	17298-37-2	HMDB00824	Lipids	Fatty Acid Esters	28867	Oxidation of Branched Chain Fatty Acids	591000000	314000000	625000000	493000000	189000000	190000000	150000000	124000000	119000000	448000000	387000000	176000000	104000000	255000000	194000000	217000000	204000000	889000000	691000000	363000000	315000000	252000000	460000000	213000000	63100000	468000000	384000000	505000000	410000000	379000000	212000000	409000000	881000000	367000000	202000000	495000000
N18	605	Prostaglandin-A1	M-H	C20H32O4	335.223	1.65	14152-28-4	HMDB02656	Lipids	Eicosanoids	15545	NA	25100000	18100000	21500000	19100000	17300000	32100000	16000000	15600000	15300000	31700000	22000000	14100000	7540000	18200000	11200000	16300000	12400000	46100000	21600000	19600000	16500000	30000000	23100000	25900000	12900000	30400000	25700000	16800000	22300000	24200000	19400000	21200000	25500000	26600000	15700000	29900000
N27	606 | 608	Prostaglandin-A2 | Prostaglandin-B2	M-H	C20H30O4	333.207	1.85	13345-50-1 | 13367-85-6	HMDB02752 | HMDB04236	Lipids | Lipids	Eicosanoids | Eicosanoids	27820 | 28099	Arachidonic Acid Metabolism | Arachidonic Acid Metabolism	6660000	6330000	13000000	7650000	6390000	16400000	5490000	4470000	3480000	8510000	10400000	4180000	2180000	5040000	5460000	4330000	2580000	15800000	7810000	5430000	5990000	5990000	9510000	6160000	2430000	10100000	14600000	11400000	7940000	9100000	16100000	7140000	10100000	11200000	6120000	11100000
P5	606	Prostaglandin-A2	M+H	C20H30O4	335.222	1.85	13345-50-1	HMDB02752	Lipids	Eicosanoids	27820	Arachidonic Acid Metabolism	11700000	8620000	14500000	10700000	10800000	13400000	6510000	7250000	7920000	13800000	16800000	8420000	5060000	9920000	7010000	11000000	5120000	16200000	10800000	9390000	8630000	7210000	33700000	11800000	8880000	14800000	12900000	10800000	13500000	16700000	16600000	8320000	12300000	17000000	10800000	19400000
P4	608	Prostaglandin-B2	M+H	C20H30O4	335.222	1.83	13367-85-6	HMDB04236	Lipids	Eicosanoids	28099	Arachidonic Acid Metabolism	11300000	8620000	14000000	10700000	10700000	13000000	6490000	7180000	7720000	13700000	16800000	8030000	4690000	9920000	6740000	11000000	5120000	15800000	10800000	9180000	8630000	7210000	33000000	11800000	8350000	14100000	12900000	10500000	13500000	16700000	16500000	8150000	12300000	16500000	10800000	19400000
N21	609	Prostaglandin-E1	M-H	C20H34O5	353.233	1.69	745-65-3	HMDB01442	Lipids	Eicosanoids	15544	NA	20700000	21700000	15000000	15600000	20000000	32500000	11700000	12000000	15400000	29900000	16400000	9500000	4430000	19600000	8500000	14400000	4270000	26900000	12500000	19200000	12800000	34600000	27300000	24100000	9940000	25900000	12200000	8390000	18800000	19900000	24200000	14000000	26800000	38300000	22700000	40800000
N284	609	Prostaglandin-E1	M-H	C20H34O5	353.233	2.04	745-65-3	HMDB01442	Lipids	Eicosanoids	15544	NA	27000000	13700000	36200000	35000000	19800000	23900000	21600000	24400000	10000000	15500000	38100000	19400000	10800000	17700000	30300000	15700000	12600000	50500000	22300000	18200000	22200000	13900000	12600000	18900000	9510000	19000000	30100000	26000000	28700000	28400000	14100000	24800000	16500000	19500000	16800000	23700000
N299	609	Prostaglandin-E1	M-H	C20H34O5	353.233	2.6	745-65-3	HMDB01442	Lipids	Eicosanoids	15544	NA	1830000	868000	4260000	3910000	1590000	2020000	1800000	1440000	992000	1290000	2400000	937000	549000	1040000	2250000	1120000	702000	6000000	1200000	1260000	1090000	1060000	1000000	1610000	835000	1800000	2090000	1380000	2020000	2350000	999000	1550000	1180000	1620000	1200000	2480000
N25	611	Prostaglandin-F1alpha	M-H	C20H36O5	355.249	1.76	745-62-0	HMDB02685	Lipids	Eicosanoids	28852	NA	4300000	4870000	3400000	3650000	2870000	6030000	3290000	3500000	3360000	5870000	4330000	2260000	1040000	4570000	2220000	3020000	831000	8100000	3850000	1890000	3250000	5250000	5390000	4260000	2020000	4200000	2810000	2280000	2770000	4440000	3970000	3340000	4040000	5510000	3940000	5480000
N316	613	Purine	M-H	C5H4N4	119.036	4.05	120-73-0	HMDB01366	Aromatic Heteropolycyclic Compounds	Imidazopyrimidines	17258	NA	7040000	9220000	10900000	8360000	12000000	7070000	8920000	8930000	7570000	7770000	13600000	4930000	3600000	11200000	4410000	8640000	10500000	8900000	7700000	7990000	10500000	7960000	7040000	9280000	6460000	7640000	15300000	14700000	7140000	9250000	10800000	8580000	8800000	6100000	10000000	6900000
P161	613	Purine	M+H	C5H4N4	121.051	4.1	120-73-0	HMDB01366	Aromatic Heteropolycyclic Compounds	Imidazopyrimidines	17258	NA	48200000	52600000	70800000	51700000	82200000	47400000	50300000	59100000	46000000	44500000	81500000	31200000	22000000	67500000	27200000	49900000	53600000	48300000	47000000	50200000	65900000	53700000	38200000	56800000	38600000	44800000	77400000	96000000	45600000	58600000	67400000	45300000	55800000	36800000	60600000	43500000
N201	614	Pyridoxamine-5-phosphate	M-H	C8H13N2O5P	247.049	15.59	529-96-4	HMDB01555	Aromatic Heteromonocyclic Compounds	Pyridines and Derivatives	18335	Vitamin B6 Metabolism	4500000	1460000	5390000	6550000	3400000	3440000	4220000	2090000	5670000	7460000	4680000	2030000	1980000	4950000	3750000	4040000	2560000	13500000	6840000	6130000	2070000	5180000	2800000	4810000	2760000	5820000	4830000	4730000	5260000	3520000	3680000	6390000	7020000	5950000	2730000	4750000
P110	614	Pyridoxamine-5-phosphate	M+H	C8H13N2O5P	249.064	15.6	529-96-4	HMDB01555	Aromatic Heteromonocyclic Compounds	Pyridines and Derivatives	18335	Vitamin B6 Metabolism	30400000	11500000	35500000	35900000	24000000	20100000	28400000	12000000	36700000	46600000	28200000	13900000	11700000	33500000	23900000	25000000	16000000	89100000	45500000	40100000	12900000	36200000	17500000	31200000	16400000	31800000	27000000	31400000	34400000	25500000	24300000	36500000	45200000	35000000	18900000	29000000
N335	329	Pyrrole-2-carboxylic-acid	M-H	C5H5NO2	110.025	7.68	634-97-9	HMDB04230	Amino Acids, Peptides, and Analogues	Amino Acids and Derivatives	36751	NA	12700000	20900000	15500000	15000000	23100000	16400000	23400000	21100000	30100000	13500000	22500000	17200000	13900000	24100000	16500000	22900000	24800000	34200000	16900000	21700000	20900000	16900000	11700000	19300000	16400000	12800000	21100000	22700000	17600000	19200000	18900000	12300000	16600000	14600000	18100000	15500000
N186	81	Quinolinic-acid	M-H	C7H5NO4	166.015	15.44	89-00-9	HMDB00232	Amino Acids, Peptides, and Analogues	Amino Acids and Derivatives	16675	Nicotinate and Nicotinamide Metabolism	2520000	3340000	4590000	3340000	1550000	7770000	2380000	2280000	1450000	2150000	1950000	2580000	1480000	2670000	2860000	1740000	2180000	3160000	2970000	4110000	7170000	5630000	1300000	10900000	2820000	7360000	2580000	1930000	3490000	1810000	1950000	3010000	1960000	4500000	1440000	4550000
N329	74	Riboflavin	M-H	C17H20N4O6	375.131	6.15	83-88-5	HMDB00244	Aromatic Heteropolycyclic Compounds	Pteridines and Derivatives	17015	Riboflavin Metabolism	3920000	1620000	3220000	3580000	1940000	1850000	887000	828000	3090000	3230000	1430000	732000	230000	3300000	1110000	2010000	2650000	7440000	3290000	3070000	3420000	3080000	658000	2310000	836000	2740000	2180000	2040000	2980000	1510000	1470000	1350000	3060000	1580000	1870000	2080000
P167	74	Riboflavin	M+H	C17H20N4O6	377.146	6.34	83-88-5	HMDB00244	Aromatic Heteropolycyclic Compounds	Pteridines and Derivatives	17015	Riboflavin Metabolism	127000000	71900000	143000000	142000000	75900000	77900000	70900000	58000000	134000000	108000000	107000000	55700000	34400000	124000000	56400000	77900000	74000000	184000000	120000000	100000000	189000000	113000000	45000000	108000000	62000000	114000000	87700000	85200000	98600000	86600000	71100000	71900000	109000000	79500000	71900000	98600000
N95	741	Riboflavin-5-monophosphate	M-H	C17H21N4O9P	455.097	12.57	146-17-8	HMDB01520	Aromatic Heteropolycyclic Compounds	Pteridines and Derivatives	17621	Arginine and Proline Metabolism	3840000	2090000	3250000	2830000	2240000	2460000	2370000	1210000	4250000	2880000	4060000	1330000	899000	3910000	1190000	2370000	3210000	5000000	3320000	2640000	5350000	2820000	1480000	2530000	1630000	2610000	3040000	2680000	2960000	1740000	2550000	1950000	3180000	1950000	2750000	2430000
N97	126	S-Adenosyl-homocysteine	M-H	C14H20N6O5S	383.114	12.61	979-92-0	HMDB00939	Amino Acids, Peptides, and Analogues	Amino Acids and Derivatives	16680	Arginine and Proline Metabolism	322000000	189000000	192000000	170000000	142000000	166000000	141000000	109000000	152000000	241000000	131000000	127000000	70400000	186000000	130000000	143000000	156000000	439000000	260000000	248000000	258000000	228000000	180000000	140000000	87500000	213000000	163000000	128000000	248000000	134000000	190000000	210000000	261000000	204000000	156000000	175000000
P50	126	S-Adenosyl-homocysteine	M+H	C14H20N6O5S	385.129	12.64	979-92-0	HMDB00939	Amino Acids, Peptides, and Analogues	Amino Acids and Derivatives	16680	Arginine and Proline Metabolism	1140000000	791000000	776000000	689000000	590000000	661000000	673000000	462000000	646000000	973000000	615000000	595000000	289000000	864000000	533000000	637000000	653000000	2130000000	1130000000	1110000000	1210000000	877000000	546000000	637000000	382000000	899000000	779000000	555000000	1010000000	568000000	735000000	876000000	998000000	846000000	611000000	743000000
N112	168	Sarcosine	M-H	C3H7NO2	88.0404	13.31	107-97-1	HMDB00271	Amino Acids, Peptides, and Analogues	Amino Acids and Derivatives	15611	Methionine Metabolism	649000000	601000000	627000000	663000000	669000000	536000000	623000000	502000000	736000000	699000000	810000000	583000000	432000000	693000000	363000000	886000000	747000000	1220000000	676000000	659000000	559000000	666000000	384000000	579000000	460000000	760000000	791000000	634000000	581000000	559000000	605000000	512000000	613000000	521000000	642000000	556000000
N83	168	Sarcosine	M-H	C3H7NO2	88.0404	12.24	107-97-1	HMDB00271	Amino Acids, Peptides, and Analogues	Amino Acids and Derivatives	15611	Methionine Metabolism	4530000	4750000	8040000	10600000	745000	4970000	1390000	1960000	0	9500000	2090000	1200000	391000	3800000	856000	706000	1390000	8850000	14300000	1310000	8270000	9960000	11000000	5890000	8480000	4500000	811000	2090000	917000	951000	1330000	15800000	21300000	1470000	11200000	1590000
P61	168	Sarcosine	M+H	C3H7NO2	90.055	13.3	107-97-1	HMDB00271	Amino Acids, Peptides, and Analogues	Amino Acids and Derivatives	15611	Methionine Metabolism	1330000000	1290000000	1340000000	1410000000	1340000000	1130000000	1410000000	1050000000	1460000000	1470000000	1700000000	1280000000	829000000	1520000000	816000000	1620000000	1550000000	2340000000	1490000000	1420000000	1250000000	1340000000	836000000	1310000000	1030000000	1600000000	1680000000	1260000000	1170000000	1310000000	1270000000	1260000000	1380000000	1210000000	1270000000	1230000000
N64	13	Sebacic-acid	M-H	C10H18O4	201.113	11.47	111-20-6	HMDB00792	Organic Acids and Derivatives	Carboxylic Acids and Derivatives	41865	Fatty Acid Biosynthesis	10100000	13000000	5970000	5700000	8400000	8840000	16400000	11400000	11800000	8310000	10300000	8080000	9180000	12600000	8730000	13400000	14600000	11100000	10600000	8630000	6560000	6480000	9520000	8070000	11600000	8580000	12700000	15700000	11000000	7800000	9970000	8440000	6490000	11200000	8100000	10300000
N132	37	Serine	M-H	C3H7NO3	104.035	14.16	56-45-1	HMDB00187	Amino Acids, Peptides, and Analogues	Amino Acids and Derivatives	17115	Selenoamino Acid Metabolism	148000000	172000000	233000000	216000000	256000000	173000000	190000000	242000000	470000000	189000000	397000000	232000000	219000000	292000000	152000000	428000000	465000000	278000000	223000000	213000000	208000000	195000000	166000000	199000000	317000000	204000000	342000000	314000000	183000000	226000000	192000000	163000000	178000000	164000000	261000000	174000000
P75	37	Serine	M+H	C3H7NO3	106.05	14.17	56-45-1	HMDB00187	Amino Acids, Peptides, and Analogues	Amino Acids and Derivatives	17115	Selenoamino Acid Metabolism	280000000	249000000	391000000	317000000	366000000	267000000	292000000	277000000	526000000	336000000	607000000	306000000	236000000	448000000	233000000	508000000	450000000	449000000	399000000	353000000	350000000	325000000	182000000	327000000	261000000	314000000	507000000	345000000	292000000	350000000	287000000	281000000	324000000	262000000	315000000	279000000
P85	37	Serine	M+H	C3H7NO3	106.05	14.67	56-45-1	HMDB00187	Amino Acids, Peptides, and Analogues	Amino Acids and Derivatives	17115	Selenoamino Acid Metabolism	16300000	15000000	25000000	11800000	22800000	14000000	19400000	10800000	35900000	14700000	30000000	2060000	659000	32400000	11000000	35300000	27600000	47100000	25200000	24400000	20800000	21500000	4460000	16800000	9780000	2970000	25400000	16700000	18600000	20000000	18400000	16000000	17700000	13700000	19200000	15000000
P3	474	Sphinganine	M+H	C18H39NO2	302.305	1.7	764-22-7	HMDB00269	Lipids	Sphingolipids	16566	Sphingolipid Metabolism	13800000	8840000	17400000	27300000	10600000	27000000	5360000	7020000	17000000	19900000	6650000	7830000	7850000	13900000	6630000	14900000	15600000	16200000	18800000	11400000	10900000	27400000	27500000	22800000	6520000	17800000	6430000	13600000	11700000	8620000	10200000	13200000	11900000	15600000	9130000	10100000
N148	59	NAD	M-H	C21H27N7O14P2	662.102	14.72	53-84-9	HMDB00902	Nucleosides, Nucleotides, and Analogues	Purine Nucleotides	15846	Glutamate Metabolism	5880000	2420000	4550000	5540000	3200000	5020000	1270000	2930000	4720000	6050000	5340000	2240000	2010000	3100000	3460000	3440000	2910000	6270000	5180000	4550000	4500000	5360000	3080000	4280000	2960000	5410000	4630000	3400000	5640000	3230000	3780000	4900000	4250000	4510000	3660000	4700000
P88	59	NAD	M+H	C21H27N7O14P2	664.116	14.75	53-84-9	HMDB00902	Nucleosides, Nucleotides, and Analogues	Purine Nucleotides	15846	Glutamate Metabolism	59800000	31200000	51400000	50000000	32600000	45000000	18400000	26700000	48000000	60900000	43300000	24400000	18500000	34200000	36100000	31400000	30700000	67400000	54500000	47900000	49300000	51800000	24300000	46400000	23600000	56700000	44200000	33400000	59100000	36600000	37600000	50900000	52100000	47200000	37900000	49300000
P185	1110	Stachydrine	M+H	C7H13NO2	144.102	8.95	471-87-4	HMDB04827	Aliphatic Heteromonocyclic Compounds	Pyrrolidines	35280	Xenobiotics	63500000	29600000	68200000	48100000	56300000	43500000	25700000	22000000	26100000	44200000	53600000	17200000	16400000	21600000	41500000	16700000	32200000	119000000	55300000	61600000	57400000	42900000	14000000	35200000	13500000	41200000	49700000	37800000	71000000	20100000	21500000	29600000	51800000	48200000	21700000	73500000
N131	32	Taurine	M-H	C2H7NO3S	124.007	14.02	107-35-7	HMDB00251	Organic Acids and Derivatives	Sulfonic Acids and Derivatives	15891	Taurine and Hypotaurine Metabolism	23500000000	17300000000	20500000000	21500000000	13400000000	18200000000	16000000000	12100000000	8430000000	21400000000	17500000000	14300000000	9720000000	18400000000	16500000000	9540000000	5570000000	26800000000	20500000000	21600000000	21000000000	20200000000	15900000000	20900000000	8370000000	20900000000	15700000000	8640000000	21000000000	15900000000	17200000000	21400000000	20800000000	20100000000	12800000000	19600000000
P74	32	Taurine	M+H	C2H7NO3S	126.022	14.03	107-35-7	HMDB00251	Organic Acids and Derivatives	Sulfonic Acids and Derivatives	15891	Taurine and Hypotaurine Metabolism	14900000000	9470000000	12300000000	11100000000	7060000000	9470000000	8320000000	4650000000	2820000000	12400000000	8730000000	6120000000	2880000000	9830000000	7800000000	3590000000	1310000000	15200000000	12200000000	12200000000	12200000000	11400000000	5090000000	10700000000	1510000000	10400000000	7370000000	3010000000	11400000000	8810000000	9640000000	11400000000	13400000000	10600000000	5900000000	10100000000
P89	32	Taurine	M+H	C2H7NO3S	126.022	14.77	107-35-7	HMDB00251	Organic Acids and Derivatives	Sulfonic Acids and Derivatives	15891	Taurine and Hypotaurine Metabolism	532000000	416000000	381000000	317000000	326000000	310000000	343000000	135000000	118000000	414000000	258000000	184000000	67300000	451000000	227000000	161000000	55300000	1020000000	429000000	459000000	389000000	383000000	77200000	352000000	37300000	277000000	273000000	103000000	484000000	337000000	327000000	289000000	416000000	313000000	207000000	345000000
N32	107 | 105	Taurochenodeoxycholic-acid | Taurodeoxycholic-acid	M-H	C26H45NO6S	498.289	1.9	516-35-8 | 516-50-7	HMDB00951 | HMDB00896	Lipids | Lipids	Steroids and Steroid Derivatives | Steroids and Steroid Derivatives	16525 | 9410	Bile Acid Biosynthesis | Bile Acid Biosynthesis	813000000	774000000	751000000	765000000	401000000	523000000	842000000	705000000	344000000	891000000	494000000	414000000	374000000	684000000	501000000	629000000	992000000	827000000	933000000	471000000	610000000	1160000000	93800000	274000000	341000000	291000000	1160000000	566000000	766000000	274000000	889000000	481000000	427000000	515000000	864000000	450000000
P6	107 | 105	Taurochenodeoxycholic-acid | Taurodeoxycholic-acid	M+H	C26H45NO6S	500.304	1.87	516-35-8 | 516-50-7	HMDB00951 | HMDB00896	Lipids | Lipids	Steroids and Steroid Derivatives | Steroids and Steroid Derivatives	16525 | 9410	Bile Acid Biosynthesis | Bile Acid Biosynthesis	6820000	7620000	9720000	9850000	2830000	4770000	8380000	7110000	1480000	4720000	5770000	5710000	5430000	7640000	7620000	5740000	11600000	2470000	10700000	4650000	3880000	12200000	287000	0	7860000	1790000	11600000	4550000	6840000	3120000	14400000	3120000	3090000	4720000	6750000	4280000
N289	2	Taurocholic-acid	M-H	C26H45NO7S	514.284	2.05	81-24-3	HMDB00036	Lipids	Steroids and Steroid Derivatives	28865	Bile Acid Biosynthesis	2430000000	1080000000	1060000000	995000000	1970000000	1450000000	1630000000	1280000000	741000000	2630000000	1290000000	515000000	880000000	1500000000	842000000	3940000000	3610000000	2950000000	2260000000	523000000	1760000000	2260000000	1640000000	276000000	2310000000	545000000	2660000000	2200000000	967000000	412000000	1680000000	1370000000	933000000	1100000000	1610000000	454000000
P151	2	Taurocholic-acid	M+H	C26H45NO7S	516.299	2.06	81-24-3	HMDB00036	Lipids	Steroids and Steroid Derivatives	28865	Bile Acid Biosynthesis	70300000	33700000	37400000	34900000	58700000	40600000	47600000	38800000	22100000	75300000	49400000	20300000	34100000	46100000	33700000	60100000	64200000	59600000	69100000	15100000	55000000	71300000	49700000	5710000	48500000	17300000	79500000	49300000	40400000	10900000	48300000	45400000	34100000	34700000	47800000	14700000
N296	1059	Thymine	M-H	C5H6N2O2	125.036	2.31	65-71-4	HMDB00262	Aromatic Heteromonocyclic Compounds	Diazines	17821	Pyrimidine Metabolism	1130000	667000	951000	576000	1400000	616000	1110000	981000	1680000	643000	2420000	445000	575000	2080000	640000	1610000	1450000	1170000	1000000	724000	1900000	1120000	1460000	1620000	1530000	1600000	3070000	1770000	1310000	1590000	928000	1130000	2100000	513000	764000	833000
N305	1059	Thymine	M-H	C5H6N2O2	125.036	2.95	65-71-4	HMDB00262	Aromatic Heteromonocyclic Compounds	Diazines	17821	Pyrimidine Metabolism	11300000	8060000	16000000	13700000	12400000	11000000	7760000	7070000	18100000	11500000	22200000	6790000	5290000	14500000	7700000	18200000	18600000	11700000	14800000	10600000	17900000	11000000	25100000	13200000	9740000	11400000	20500000	12900000	12700000	15500000	12800000	8350000	11100000	9810000	12200000	11200000
P157	817	Triethanolamine	M+H	C6H15NO3	150.113	3.57	102-71-6	HMDB32538	Aliphatic Acyclic Compounds	Alkylamines	28621	NA	21400000	55700000	39700000	13800000	48500000	132000000	177000000	21200000	11700000	24500000	16200000	20100000	18900000	20100000	112000000	21900000	18000000	88700000	21700000	27200000	14600000	20500000	19400000	42900000	15700000	241000000	117000000	77800000	34500000	41500000	50000000	17300000	56800000	103000000	25900000	25400000
P41	36	Tyrosine	M+H	C9H11NO3	182.081	11.81	60-18-4	HMDB00158	Amino Acids, Peptides, and Analogues	Amino Acids and Derivatives	17895	Phenylalanine and Tyrosine Metabolism	1250000000	886000000	1530000000	939000000	972000000	1100000000	1130000000	997000000	1790000000	1400000000	1700000000	1010000000	841000000	1570000000	880000000	1690000000	1630000000	2550000000	1640000000	1410000000	1300000000	1180000000	702000000	1160000000	896000000	1200000000	1310000000	970000000	1330000000	1080000000	880000000	1150000000	1320000000	1220000000	1170000000	1270000000
P53	36	Tyrosine	M+H	C9H11NO3	182.081	12.95	60-18-4	HMDB00158	Amino Acids, Peptides, and Analogues	Amino Acids and Derivatives	17895	Phenylalanine and Tyrosine Metabolism	13000000	12500000	20400000	7240000	14600000	13100000	16600000	12200000	28000000	15700000	21700000	12700000	1180000	29200000	9590000	30000000	25900000	68100000	23300000	19500000	16000000	14600000	1920000	13800000	5560000	10100000	17000000	16600000	16500000	16700000	10000000	12300000	12900000	13600000	17300000	15800000
N256	171	UDP	M-H	C9H14N2O12P2	402.995	16.96	58-98-0	HMDB00295	Nucleosides, Nucleotides, and Analogues	Pyrimidine Nucleotides	17659	Amino Sugar Metabolism	3630000	4430000	1860000	2700000	4050000	2120000	2710000	1910000	5750000	3110000	6440000	2950000	1770000	7290000	2390000	4200000	5790000	9560000	2550000	4880000	1690000	1670000	5820000	1840000	3520000	2770000	5320000	2330000	3810000	2940000	3720000	1770000	3490000	2330000	6420000	2370000
N259	171	UDP	M-H	C9H14N2O12P2	402.995	16	58-98-0	HMDB00295	Nucleosides, Nucleotides, and Analogues	Pyrimidine Nucleotides	17659	Amino Sugar Metabolism	12500000	8520000	2980000	6350000	5460000	8340000	5840000	3900000	5550000	12300000	11700000	5290000	3160000	8350000	3840000	5700000	6420000	18900000	6040000	6940000	4490000	7700000	10700000	7910000	4450000	11300000	4150000	248000	8490000	6050000	4090000	6240000	7990000	4760000	4030000	4640000
P125	171	UDP	M+H	C9H14N2O12P2	405.01	16.19	58-98-0	HMDB00295	Nucleosides, Nucleotides, and Analogues	Pyrimidine Nucleotides	17659	Amino Sugar Metabolism	13800000	15900000	3690000	8870000	10100000	14000000	14300000	7180000	8830000	14300000	9750000	9680000	6690000	12500000	7100000	12100000	12700000	28200000	11700000	9890000	5580000	14200000	20600000	13900000	9250000	8880000	3340000	4360000	9730000	10600000	5660000	11700000	12100000	8370000	8690000	6940000
P144	171	UDP	M+H	C9H14N2O12P2	405.01	16.95	58-98-0	HMDB00295	Nucleosides, Nucleotides, and Analogues	Pyrimidine Nucleotides	17659	Amino Sugar Metabolism	35700000	28100000	34800000	2960000	23900000	15500000	20100000	12100000	66500000	52700000	63700000	24400000	30100000	60900000	24600000	43100000	43700000	87000000	32000000	55300000	34900000	16300000	108000000	23200000	30500000	10400000	42900000	30500000	19700000	22400000	19800000	27100000	42100000	14800000	80100000	15300000
N175	172	UMP	M-H	C9H13N2O9P	323.029	15.28	58-97-9	HMDB00288	Nucleosides, Nucleotides, and Analogues	Pyrimidine Nucleotides	16695	Lactose Synthesis	19400000	14600000	27400000	11600000	16400000	18100000	24200000	13300000	38400000	35000000	44200000	19600000	25600000	21400000	13500000	64500000	44900000	50400000	43000000	14800000	13700000	29500000	40200000	14700000	15300000	12800000	15400000	13300000	16600000	21400000	12900000	22800000	19300000	23000000	37000000	17400000
N217	172	UMP	M-H	C9H13N2O9P	323.029	15.95	58-97-9	HMDB00288	Nucleosides, Nucleotides, and Analogues	Pyrimidine Nucleotides	16695	Lactose Synthesis	89700000	431000000	31600000	19400000	389000000	88400000	397000000	249000000	114000000	90500000	242000000	434000000	357000000	462000000	248000000	415000000	571000000	358000000	119000000	261000000	28700000	88700000	223000000	84800000	236000000	57700000	192000000	445000000	100000000	177000000	190000000	90600000	108000000	111000000	376000000	82900000
P116	172	UMP	M+H	C9H13N2O9P	325.043	15.94	58-97-9	HMDB00288	Nucleosides, Nucleotides, and Analogues	Pyrimidine Nucleotides	16695	Lactose Synthesis	11700000	62400000	4000000	1870000	55500000	9760000	63600000	27700000	14300000	12100000	39200000	63900000	38400000	75800000	29800000	61900000	80800000	60200000	17000000	39200000	3570000	10800000	26700000	11200000	29400000	8540000	30200000	62600000	12300000	23500000	22700000	12100000	13400000	14600000	50400000	10400000
N317	170	Uracil	M-H	C4H4N2O2	111.02	4.17	66-22-8	HMDB00300	Aromatic Heteromonocyclic Compounds	Diazines	17568	Beta-Alanine Metabolism	2070000000	1270000000	2340000000	2080000000	1390000000	1550000000	781000000	945000000	1300000000	2090000000	2040000000	1090000000	671000000	1740000000	1040000000	1450000000	1140000000	2520000000	2090000000	1990000000	2430000000	1830000000	783000000	1850000000	556000000	2070000000	2840000000	1370000000	2150000000	2080000000	1490000000	1840000000	1710000000	1840000000	1500000000	2140000000
P163	170	Uracil	M+H	C4H4N2O2	113.035	4.2	66-22-8	HMDB00300	Aromatic Heteromonocyclic Compounds	Diazines	17568	Beta-Alanine Metabolism	6390000	2830000	8050000	5550000	3480000	4650000	1520000	2480000	3490000	5690000	5510000	2710000	1090000	4800000	2150000	3780000	2760000	5720000	5890000	5520000	8080000	5350000	1340000	5330000	1130000	5960000	7750000	3470000	6590000	6440000	3980000	4680000	4980000	4660000	3750000	5870000
N94	274	Uric-acid	M-H	C5H4N4O3	167.021	12.53	69-93-2	HMDB00289	Aromatic Heteropolycyclic Compounds	Imidazopyrimidines	17775	Purine Metabolism	88000000	75200000	143000000	109000000	71800000	89200000	112000000	125000000	87900000	104000000	127000000	108000000	78500000	109000000	98900000	72700000	62700000	249000000	88500000	135000000	103000000	87500000	89200000	115000000	74100000	96500000	78100000	108000000	166000000	82400000	67100000	87900000	97800000	101000000	108000000	122000000
N337	998	Uridine	M-H	C9H12N2O6	243.062	7.71	58-96-8	HMDB00296	Nucleosides, Nucleotides, and Analogues	Pyrimidine Nucleosides and Analogues	16704	Pyrimidine Metabolism	399000000	657000000	446000000	475000000	742000000	549000000	735000000	717000000	1030000000	401000000	751000000	526000000	421000000	856000000	512000000	790000000	844000000	1260000000	522000000	690000000	640000000	577000000	362000000	662000000	526000000	379000000	665000000	742000000	606000000	586000000	603000000	359000000	507000000	446000000	630000000	456000000
N228	1164	UDP-N-acetylglucosamine	M-H	C17H27N3O17P2	606.074	16.2	528-04-1	HMDB00290	Nucleosides, Nucleotides, and Analogues	Pyrimidine Nucleotides	16264	Amino Sugar Metabolism	652000000	690000000	271000000	420000000	438000000	602000000	476000000	384000000	383000000	641000000	548000000	430000000	371000000	524000000	347000000	440000000	480000000	845000000	414000000	399000000	251000000	513000000	1030000000	525000000	415000000	582000000	287000000	214000000	382000000	415000000	312000000	459000000	489000000	336000000	374000000	317000000
P121	1164	UDP-N-acetylglucosamine	M+H	C17H27N3O17P2	608.089	16.17	528-04-1	HMDB00290	Nucleosides, Nucleotides, and Analogues	Pyrimidine Nucleotides	16264	Amino Sugar Metabolism	17200000	19500000	7470000	12900000	11800000	17000000	16700000	9760000	12300000	19000000	16500000	12200000	9260000	17100000	8370000	14600000	14300000	35200000	14300000	13100000	8900000	17900000	23300000	18400000	11700000	12700000	7300000	6730000	11100000	12900000	7120000	15000000	14500000	9330000	10300000	8880000
N255	644	Uridine-5-diphosphogalactose	M-H	C15H24N2O17P2	565.048	16.96	2956-16-3	HMDB00302	Nucleosides, Nucleotides, and Analogues	Pyrimidine Nucleotides	67119	Nucleotide Sugars Metabolism	90900000	46800000	74300000	2990000	33700000	23300000	27300000	18300000	152000000	121000000	157000000	35900000	51800000	113000000	44300000	71400000	82500000	191000000	53900000	102000000	58500000	25000000	358000000	33900000	45500000	24200000	104000000	51100000	39600000	29500000	31700000	44500000	81900000	23500000	182000000	23700000
N281	645	Uridine-5-diphosphoglucuronic-acid	M-H	C15H22N2O18P2	579.027	18.75	2616-64-0	HMDB00935	Nucleosides, Nucleotides, and Analogues	Pyrimidine Nucleotides	17200	Nucleotide Sugars Metabolism	390000	596000	336000	527000	545000	523000	393000	484000	582000	402000	1070000	648000	321000	776000	732000	231000	1200000	999000	337000	1290000	621000	789000	1000000	507000	494000	618000	1420000	1470000	932000	604000	1080000	393000	466000	737000	439000	664000
N288	235	Ursodeoxycholic-acid	M-H	C24H40O4	391.285	2.05	128-13-2	HMDB00946	Lipids	Steroids and Steroid Derivatives	9907	Bile Acid Biosynthesis	131000000	111000000	112000000	122000000	73800000	104000000	114000000	79900000	50500000	153000000	78100000	40000000	28300000	126000000	62500000	147000000	313000000	85100000	133000000	59200000	132000000	142000000	9340000	46900000	86300000	43800000	260000000	35800000	96400000	48600000	190000000	72500000	66700000	116000000	163000000	59900000
N301	235	Ursodeoxycholic-acid	M-H	C24H40O4	391.285	2.72	128-13-2	HMDB00946	Lipids	Steroids and Steroid Derivatives	9907	Bile Acid Biosynthesis	36900000	15400000	36600000	38600000	8470000	27000000	35200000	10400000	8650000	20700000	18300000	4730000	4310000	13700000	9240000	19100000	47100000	13700000	17000000	9840000	28000000	20400000	1820000	5940000	12700000	5540000	71400000	9930000	27900000	14600000	21100000	18500000	7830000	28400000	18700000	17200000
P35	123	Xanthine	M+H	C5H4N4O2	153.041	11.41	69-89-6	HMDB00292	Aromatic Heteropolycyclic Compounds	Imidazopyrimidines	17712	Purine Metabolism	75300000	64000000	82200000	71200000	70400000	62700000	60900000	56700000	94600000	77400000	97800000	55600000	33800000	87200000	46000000	78600000	75000000	111000000	77900000	81800000	87900000	78200000	39700000	83500000	48600000	64300000	83100000	62300000	86700000	77300000	65200000	59500000	75600000	60200000	68900000	74600000
P45	123	Xanthine	M+H	C5H4N4O2	153.041	12.11	69-89-6	HMDB00292	Aromatic Heteropolycyclic Compounds	Imidazopyrimidines	17712	Purine Metabolism	824000000	493000000	660000000	565000000	485000000	498000000	658000000	565000000	789000000	963000000	734000000	552000000	311000000	719000000	480000000	714000000	481000000	1850000000	790000000	796000000	550000000	896000000	245000000	535000000	386000000	564000000	447000000	520000000	744000000	586000000	421000000	663000000	708000000	762000000	492000000	815000000
N80	275	Xanthosine	M-H	C10H12N4O6	283.068	12.12	146-80-5	HMDB00299	Nucleosides, Nucleotides, and Analogues	Purine Nucleosides and Analogues	18107	Purine Metabolism	850000000	432000000	622000000	582000000	416000000	486000000	540000000	520000000	709000000	921000000	680000000	476000000	327000000	602000000	444000000	625000000	455000000	1540000000	764000000	724000000	501000000	867000000	285000000	497000000	379000000	552000000	398000000	429000000	880000000	489000000	393000000	670000000	664000000	707000000	455000000	766000000
P44	275	Xanthosine	M+H	C10H12N4O6	285.083	12.11	146-80-5	HMDB00299	Nucleosides, Nucleotides, and Analogues	Purine Nucleosides and Analogues	18107	Purine Metabolism	230000000	140000000	178000000	165000000	130000000	138000000	189000000	159000000	214000000	275000000	213000000	161000000	89600000	201000000	134000000	191000000	138000000	496000000	216000000	229000000	161000000	249000000	69500000	158000000	113000000	168000000	130000000	139000000	221000000	163000000	119000000	202000000	198000000	219000000	138000000	241000000
N161	422	a-Ketoglutaric-acid	M-H	C5H6O5	145.014	15.01	328-50-7	HMDB00208	Organic Acids and Derivatives	Keto-Acids and Derivatives	30915	Citrate cycle (TCA cycle)	9870000	6010000	7040000	15800000	9380000	8710000	7070000	6720000	9970000	11500000	10800000	6990000	6580000	11800000	7630000	7290000	13300000	8320000	11400000	11400000	11400000	12500000	7530000	12500000	6330000	7380000	9940000	7430000	11600000	7420000	9190000	6140000	7640000	7410000	7670000	6100000
N205	422	a-Ketoglutaric-acid	M-H	C5H6O5	145.014	15.67	328-50-7	HMDB00208	Organic Acids and Derivatives	Keto-Acids and Derivatives	30915	Citrate cycle (TCA cycle)	90200000	70600000	94300000	77200000	126000000	65400000	59800000	45400000	119000000	104000000	74900000	76400000	52900000	155000000	33700000	120000000	63400000	89500000	96100000	127000000	102000000	78900000	43100000	67500000	43800000	53800000	126000000	73100000	118000000	88400000	82700000	75800000	103000000	74400000	103000000	59700000
P20	1100	Methylhistamine	M+H	C6H11N3	126.103	10.64	501-75-7	HMDB00898	Aromatic Heteromonocyclic Compounds	Azoles	29009	Histidine Metabolism	21200000	38200000	42100000	30300000	66100000	47300000	38900000	10900000	29500000	36800000	24700000	60700000	10800000	29500000	21200000	41600000	39600000	143000000	52400000	20100000	29500000	85200000	44600000	25200000	64000000	11000000	41000000	38800000	36100000	22700000	21300000	67600000	62300000	35300000	41600000	27900000
P32	1100	Methylhistamine	M+H	C6H11N3	126.103	11.29	501-75-7	HMDB00898	Aromatic Heteromonocyclic Compounds	Azoles	29009	Histidine Metabolism	8830000	9860000	9280000	11500000	13300000	13400000	9690000	8370000	12500000	9290000	12000000	8450000	5160000	14500000	7440000	9820000	12100000	14600000	9570000	10100000	10600000	16200000	7570000	11200000	8640000	10100000	14400000	13000000	9850000	12900000	8350000	10300000	10400000	7960000	11500000	9820000
N155	88	Aminobutyric-acid	M-H	C4H9NO2	102.056	14.88	56-12-2	HMDB00112	Amino Acids, Peptides, and Analogues	Amino Acids and Derivatives	16865	Glutamate Metabolism	2520000	4040000	2300000	5320000	1950000	1620000	1640000	1810000	2120000	1770000	2880000	2180000	1150000	2590000	1510000	2560000	3410000	2620000	2530000	2220000	1870000	2280000	2900000	2040000	2080000	4030000	2430000	3310000	1490000	2520000	3430000	1560000	1960000	2100000	1710000	2250000
N183	88	Aminobutyric-acid	M-H	C4H9NO2	102.056	15.3	56-12-2	HMDB00112	Amino Acids, Peptides, and Analogues	Amino Acids and Derivatives	16865	Glutamate Metabolism	109000000	67100000	162000000	62000000	137000000	63500000	92500000	68200000	164000000	112000000	102000000	82300000	66700000	143000000	58200000	157000000	118000000	152000000	139000000	104000000	136000000	54400000	46500000	68400000	40800000	68000000	151000000	105000000	138000000	57100000	56600000	107000000	171000000	78700000	122000000	72600000

## Sheet: HYPOTHALAMUS
NVAR	CEA	ID	Adduct	Formula	m/z	Retention time (min)	CAS	Num.HMDB	Classe	Sous Classe	chebi_id	Metabolic Pathway Name	Area_20170228_96.6.HT.PFM89_pos.neg_049	Area_20170228_94.5.HT.PFM82_pos.neg_027	Area_20170228_94.4.HT.PFM92_pos.neg_053	Area_20170228_93.6.HT.PFM90_pos.neg_023	Area_20170228_93.4.HT.PFM102_pos.neg_057	Area_20170228_88.2.HT.PFM107_pos.neg_039	Area_20170228_85.4.HT.PFM88_pos.neg_029	Area_20170228_216.6.HT.PFM97_pos.neg_031	Area_20170228_205.1.HT.PFM80_pos.neg_060	Area_20170228_200.3.HT.PFM108_pos.neg_021	Area_20170228_200.2.HT.PFM76_pos.neg_033	Area_20170228_200.1.HT.PFM99_pos.neg_054	Area_20170228_199.2.HT.PFM100_pos.neg_024	Area_20170228_181.4.HT.PFM75_pos.neg_034	Area_20170228_181.2.HT.PFM79_pos.neg_055	Area_20170228_169.5.HT.PFM101_pos.neg_028	Area_20170228_166.3.HT.PFM98_pos.neg_045	Area_20170228_165.1.HT.PFM78_pos.neg_022	Area_20170228_156.6.HT.PFM91_pos.neg_040	Area_20170228_156.5.HT.PFM81_pos.neg_030	Area_20170228_146.3.HT.PFM84_pos.neg_059	Area_20170228_142.6.HT.PFM87_pos.neg_051	Area_20170228_142.4.HT.PFM73_pos.neg_048	Area_20170228_142.2.HT.PFM103_pos.neg_052	Area_20170228_130.5.HT.PFM85_pos.neg_035	Area_20170228_130.2.HT.PFM106_pos.neg_037	Area_20170228_123.2.HT.PFM96_pos.neg_043	Area_20170228_111.6.HT.PFM74_pos.neg_042	Area_20170228_111.5.HT.PFM77_pos.neg_063	Area_20170228_106.5.HT.PFM94_pos.neg_036	Area_20170228_106.3.HT.PFM93_pos.neg_047	Area_20170228_106.1.HT.PFM86_pos.neg_041	Area_20170228_105.4.HT.PFM105_pos.neg_025	Area_20170228_101.5.HT.PFM104_pos.neg_046	Area_20170228_101.4.HT.PFM83_pos.neg_061
N102	736	Orotidine	M-H	C10H12N2O8	287.052	13.32	314-50-1	HMDB00788	Nucleosides, Nucleotides, and Analogues	Pyrimidine Nucleosides and Analogues	15842	Glycine, serine and threonine metabolism	37900000	38900000	49500000	43400000	47800000	49100000	44100000	49900000	47500000	49500000	46900000	45300000	40100000	57600000	52000000	48400000	45800000	45100000	48700000	43500000	48000000	39800000	57000000	53300000	48200000	51300000	51700000	57600000	47400000	46100000	52400000	50100000	49700000	59100000	40600000
N41	54	Inosine	M-H	C10H12N4O5	267.074	10.39	58-63-9	HMDB00195	Nucleosides, Nucleotides, and Analogues	Purine Nucleosides and Analogues	17596	Purine Metabolism	3660000000	4650000000	4280000000	4670000000	4460000000	5040000000	4520000000	5060000000	4310000000	3730000000	3970000000	3750000000	3020000000	4300000000	4630000000	3550000000	3700000000	3860000000	3800000000	3720000000	3960000000	3390000000	4500000000	4330000000	4660000000	3670000000	4040000000	5410000000	3720000000	4510000000	4710000000	4450000000	4400000000	5000000000	4910000000
P18	54	Inosine	M+H	C10H12N4O5	269.088	10.42	58-63-9	HMDB00195	Nucleosides, Nucleotides, and Analogues	Purine Nucleosides and Analogues	17596	Purine Metabolism	2710000000	3190000000	3110000000	3350000000	3190000000	3530000000	3190000000	3410000000	2840000000	2560000000	2710000000	2880000000	2330000000	2920000000	3260000000	2790000000	2720000000	2680000000	2700000000	2750000000	2780000000	2340000000	2950000000	3120000000	3280000000	2670000000	2800000000	3430000000	2600000000	3220000000	3040000000	2900000000	3080000000	3350000000	3180000000
N80	275	Xanthosine	M-H	C10H12N4O6	283.068	12.1	146-80-5	HMDB00299	Nucleosides, Nucleotides, and Analogues	Purine Nucleosides and Analogues	18107	Purine Metabolism	9150000	5820000	5930000	7770000	5290000	5710000	8770000	10400000	7200000	4250000	6730000	3850000	3500000	9420000	7260000	4520000	5520000	6690000	6990000	4300000	7250000	6010000	10400000	4690000	9060000	4210000	4970000	8070000	6320000	5390000	6290000	7600000	5020000	5100000	7540000
N393	241	Cyclic-AMP	M-H	C10H12N5O6P	328.045	9.9	60-92-4	HMDB00058	Nucleosides, Nucleotides, and Analogues	Purine Nucleotides	17489	Purine Metabolism	1240000	2090000	2130000	1950000	1870000	2180000	2380000	2090000	2180000	2110000	1630000	1800000	298000	2140000	1700000	2090000	1240000	1490000	1730000	1960000	1670000	1420000	2100000	2450000	1930000	2060000	1450000	2030000	1850000	1870000	1820000	2370000	1920000	2340000	1960000
N247	530	Inosine-5-monophosphate	M-H	C10H13N4O8P	347.04	16.51	131-99-7	HMDB00175	Nucleosides, Nucleotides, and Analogues	Purine Nucleotides	17202	Aspartate Metabolism	13000000	139000000	66600000	48500000	83900000	58800000	37600000	37100000	54600000	298000000	70700000	270000000	176000000	27000000	39000000	242000000	143000000	62800000	151000000	141000000	30800000	76100000	19300000	329000000	46900000	358000000	78500000	45600000	51900000	60100000	51100000	42100000	104000000	184000000	32800000
P124	530	Inosine-5-monophosphate	M+H	C10H13N4O8P	349.054	16.52	131-99-7	HMDB00175	Nucleosides, Nucleotides, and Analogues	Purine Nucleotides	17202	Aspartate Metabolism	5880000	66400000	31800000	22800000	39500000	28400000	17500000	18700000	25500000	149000000	33700000	131000000	80200000	14100000	19400000	114000000	70200000	28000000	71900000	67300000	13400000	33600000	8560000	166000000	22900000	176000000	38800000	23100000	21900000	31200000	24800000	21000000	50400000	99500000	14300000
N351	6	Adenosine	M-H	C10H13N5O4	266.089	5.98	58-61-7	HMDB00050	Nucleosides, Nucleotides, and Analogues	Purine Nucleosides and Analogues	16335	Purine Metabolism	3580000	52700000	11700000	18100000	15700000	82000000	25800000	37600000	7950000	25800000	5390000	15500000	41700000	5270000	4410000	34500000	22500000	6120000	7340000	7560000	3780000	4640000	2770000	41300000	11100000	27900000	6420000	5270000	8380000	11700000	9130000	8780000	34000000	58200000	15700000
P175	6	Adenosine	M+H	C10H13N5O4	268.104	6.03	58-61-7	HMDB00050	Nucleosides, Nucleotides, and Analogues	Purine Nucleosides and Analogues	16335	Purine Metabolism	1880000000	16600000000	5280000000	6790000000	6720000000	25300000000	9370000000	13500000000	3630000000	9150000000	2450000000	6680000000	13500000000	2450000000	2280000000	12000000000	9180000000	2540000000	3310000000	3210000000	1810000000	2250000000	1330000000	15200000000	4800000000	10500000000	2880000000	2440000000	4000000000	4910000000	4160000000	3700000000	11400000000	18800000000	6390000000
N62	5	Guanosine	M-H	C10H13N5O5	282.084	11.51	118-00-3	HMDB00133	Nucleosides, Nucleotides, and Analogues	Purine Nucleosides and Analogues	16750	Purine Metabolism	376000000	449000000	487000000	447000000	476000000	612000000	504000000	510000000	444000000	394000000	443000000	336000000	388000000	415000000	450000000	285000000	310000000	385000000	348000000	465000000	409000000	346000000	501000000	343000000	501000000	358000000	466000000	599000000	395000000	462000000	526000000	508000000	443000000	497000000	465000000
P41	5	Guanosine	M+H	C10H13N5O5	284.099	11.52	118-00-3	HMDB00133	Nucleosides, Nucleotides, and Analogues	Purine Nucleosides and Analogues	16750	Purine Metabolism	1040000000	1320000000	1360000000	1270000000	1300000000	1620000000	1370000000	1490000000	1230000000	1150000000	1290000000	1020000000	1270000000	1170000000	1240000000	907000000	952000000	1140000000	981000000	1350000000	1100000000	940000000	1280000000	982000000	1350000000	1090000000	1300000000	1510000000	1140000000	1300000000	1290000000	1310000000	1330000000	1400000000	1230000000
N332	9	Thymidine	M-H	C10H14N2O5	241.083	3.07	50-89-5	HMDB00273	Nucleosides, Nucleotides, and Analogues	Pyrimidine Nucleosides and Analogues	17748	Pyrimidine Metabolism	2560000	2800000	2510000	3050000	3010000	2900000	2300000	3080000	2150000	3580000	3020000	2300000	2220000	2950000	2720000	2460000	2610000	2860000	3110000	2450000	2560000	3490000	2960000	3080000	3170000	3260000	2670000	3350000	2420000	3080000	2950000	3500000	2830000	3080000	2760000
N147	176 | 972	3-AMP | 5-AMP	M-H	C10H14N5O7P	346.056	14.5	84-21-9 | 61-19-8	HMDB03540 | HMDB00045	Nucleosides, Nucleotides, and Analogues | Nucleosides, Nucleotides, and Analogues	Purine Nucleosides and Analogues | Purine Nucleotides	28931 | 16027	Bile Acid Biosynthesis | Alanine Metabolism	41400000	267000000	113000000	120000000	97000000	87400000	76900000	34200000	75300000	307000000	59200000	362000000	180000000	44200000	58700000	475000000	237000000	67400000	121000000	111000000	52300000	66200000	45300000	475000000	91600000	398000000	81600000	67000000	90900000	107000000	85600000	85300000	205000000	252000000	65600000
N258	185	GMP	M-H	C10H14N5O8P	362.051	16.82	85-32-5	HMDB01397	Nucleosides, Nucleotides, and Analogues	Purine Nucleotides	17345	Glutamate Metabolism	31200000	142000000	89700000	79000000	83400000	66200000	53500000	36800000	72900000	176000000	66800000	182000000	121000000	31900000	53400000	177000000	114000000	59300000	113000000	94900000	50500000	52800000	37900000	197000000	78800000	196000000	93500000	54300000	73800000	86400000	82100000	68400000	117000000	140000000	66800000
P132	185	GMP	M+H	C10H14N5O8P	364.065	16.83	85-32-5	HMDB01397	Nucleosides, Nucleotides, and Analogues	Purine Nucleotides	17345	Glutamate Metabolism	31000000	139000000	90400000	73300000	85500000	69600000	49900000	41200000	66800000	167000000	65600000	188000000	106000000	34900000	57100000	171000000	115000000	54600000	110000000	90800000	46000000	54000000	41400000	199000000	80400000	193000000	96100000	56300000	66800000	89200000	84900000	68300000	112000000	145000000	52300000
N204	178	ADP	M-H	C10H15N5O10P2	426.022	15.57	58-64-0	HMDB01341	Nucleosides, Nucleotides, and Analogues	Purine Nucleotides	16761	Alanine Metabolism	34900000	71600000	59500000	55700000	44400000	48000000	53200000	50500000	53600000	71300000	44300000	47000000	49900000	40900000	41000000	65700000	40200000	41600000	47200000	47800000	40800000	37100000	40000000	76000000	50600000	70900000	42800000	49500000	47500000	49000000	45300000	52200000	58800000	72900000	55900000
P104	178	ADP	M+H	C10H15N5O10P2	428.037	15.56	58-64-0	HMDB01341	Nucleosides, Nucleotides, and Analogues	Purine Nucleotides	16761	Alanine Metabolism	38000000	78000000	63200000	56000000	45400000	51500000	50500000	52400000	56700000	71000000	47300000	53800000	44500000	45800000	48300000	66000000	43500000	39100000	53800000	50400000	38700000	40600000	43100000	84800000	55500000	71400000	44700000	50100000	49100000	54300000	45200000	53000000	57600000	75900000	51300000
N289	184	GDP	M-H	C10H15N5O11P2	442.017	17.64	146-91-8	HMDB01201	Nucleosides, Nucleotides, and Analogues	Purine Nucleotides	17552	Aspartate Metabolism	20600000	32800000	30100000	35800000	34900000	28200000	33000000	36300000	29700000	29300000	20000000	21300000	29900000	19900000	33700000	32400000	20700000	29700000	25300000	21500000	28700000	22500000	17000000	40800000	30500000	24100000	19200000	25500000	32600000	35300000	35000000	27900000	36700000	43700000	42700000
P148	184	GDP	M+H	C10H15N5O11P2	444.032	17.63	146-91-8	HMDB01201	Nucleosides, Nucleotides, and Analogues	Purine Nucleotides	17552	Aspartate Metabolism	30700000	47000000	49100000	50100000	48700000	47200000	46800000	52200000	39400000	43800000	32700000	40500000	36500000	31500000	50600000	46500000	36400000	38700000	41400000	34300000	37600000	36200000	32100000	63300000	45900000	36900000	34600000	46300000	44600000	52000000	48300000	41000000	49400000	66400000	52300000
P13	62	Biotin	M+H	C10H16N2O3S	245.095	10.21	58-85-5	HMDB00030	Aliphatic Heteropolycyclic Compounds	Thienoimidazolidines	15956	Alanine Metabolism	6370000	16900000	2200000	1270000	3120000	6440000	12600000	6850000	4150000	3280000	5510000	1960000	1970000	8090000	3450000	3370000	6000000	5450000	3690000	2730000	4590000	5610000	5980000	3290000	1510000	4180000	4780000	6180000	2210000	2480000	3010000	4110000	4350000	3580000	1530000
N101	544	L-Anserine	M-H	C10H16N4O3	239.115	13.1	584-85-0	HMDB00194	Amino Acids, Peptides, and Analogues	Peptidomimetics	18323	Beta-Alanine Metabolism	16000000	14300000	17500000	15200000	18800000	15300000	27600000	17600000	18100000	16900000	15900000	13500000	13900000	18700000	15800000	15900000	15000000	16200000	18200000	13500000	14800000	17500000	17000000	17500000	15300000	18000000	18400000	18200000	16400000	15600000	18100000	17400000	15500000	18400000	14400000
P56	544	L-Anserine	M+H	C10H16N4O3	241.13	13.09	584-85-0	HMDB00194	Amino Acids, Peptides, and Analogues	Peptidomimetics	18323	Beta-Alanine Metabolism	93900000	100000000	115000000	93300000	119000000	108000000	179000000	120000000	118000000	97000000	104000000	93000000	78300000	131000000	113000000	98200000	98200000	90800000	111000000	82400000	94800000	97500000	125000000	121000000	99100000	112000000	120000000	122000000	108000000	111000000	113000000	106000000	98000000	134000000	97900000
N245	55 | 182	ATP | dGTP	M-H	C10H16N5O13P3	505.988	16.47	56-65-5 | 2564-35-4	HMDB00538 | HMDB01440	Nucleosides, Nucleotides, and Analogues | Nucleosides, Nucleotides, and Analogues	Purine Nucleotides | Purine Nucleotides	15422 | 16497	Alanine Metabolism | Purine Metabolism	6840000	7180000	8720000	8610000	7040000	6570000	9010000	19600000	11700000	5800000	9230000	6890000	4250000	18300000	7890000	7160000	4660000	8560000	9390000	5800000	7840000	7170000	12100000	7750000	9020000	6280000	5250000	13300000	7760000	7230000	6500000	9430000	5600000	7310000	15300000
P122	55 | 182	ATP | dGTP	M+H	C10H16N5O13P3	508.003	16.48	56-65-5 | 2564-35-4	HMDB00538 | HMDB01440	Nucleosides, Nucleotides, and Analogues | Nucleosides, Nucleotides, and Analogues	Purine Nucleotides | Purine Nucleotides	15422 | 16497	Alanine Metabolism | Purine Metabolism	7380000	5760000	8320000	7970000	6480000	5270000	8050000	19000000	11200000	4570000	9200000	7690000	3200000	19100000	7820000	5770000	4570000	7470000	8240000	5050000	7170000	6720000	12900000	7470000	9110000	4580000	5000000	12700000	7260000	6880000	5430000	9110000	4830000	6530000	13800000
N298	153	GTP	M-H	C10H16N5O14P3	521.983	18.47	86-01-1	HMDB01273	Nucleosides, Nucleotides, and Analogues	Purine Nucleotides	15996	Aspartate Metabolism	8530000	8900000	8780000	12400000	8860000	7470000	11500000	17500000	11900000	5910000	6850000	4490000	6000000	17700000	12700000	10900000	6140000	10400000	8600000	3730000	11000000	5790000	6590000	11400000	7050000	4160000	3560000	8310000	9180000	9690000	8980000	8740000	7560000	10500000	13900000
P156	153	GTP	M+H	C10H16N5O14P3	523.998	18.46	86-01-1	HMDB01273	Nucleosides, Nucleotides, and Analogues	Purine Nucleotides	15996	Aspartate Metabolism	8550000	7630000	8630000	10400000	7980000	6570000	9710000	17600000	12100000	4610000	6530000	4080000	4850000	18700000	13900000	10200000	6420000	8110000	8810000	2750000	10300000	5080000	6120000	12000000	6510000	3180000	2180000	7780000	9310000	8230000	7330000	7770000	5950000	10100000	12700000
N256	130	Glutathione	M-H	C10H17N3O6S	306.077	16.76	70-18-8	HMDB00125	Amino Acids, Peptides, and Analogues	Peptides	16856	Glutamate Metabolism	2840000	3690000	2230000	2270000	2360000	3070000	3180000	2740000	3010000	2450000	2430000	2380000	2780000	2710000	2560000	3870000	2980000	3490000	3400000	2670000	2500000	1960000	2790000	2860000	2280000	2510000	2590000	3240000	2100000	2230000	2280000	2260000	2960000	3210000	2710000
N273	130	Glutathione	M-H	C10H17N3O6S	306.077	17.41	70-18-8	HMDB00125	Amino Acids, Peptides, and Analogues	Peptides	16856	Glutamate Metabolism	2190000	1410000	1770000	1930000	1250000	2430000	2330000	1570000	1080000	1410000	1320000	1660000	1800000	1470000	1420000	3130000	2350000	1490000	1150000	1270000	1580000	551000	1150000	1580000	1530000	1500000	1450000	1680000	1300000	1720000	1450000	1060000	1920000	1730000	1260000
P155	130	Glutathione	M+H	C10H17N3O6S	308.091	18.42	70-18-8	HMDB00125	Amino Acids, Peptides, and Analogues	Peptides	16856	Glutamate Metabolism	8820000	16900000	20700000	13500000	21900000	22600000	16000000	20600000	18200000	11500000	9860000	15700000	11900000	19700000	22500000	6580000	10000000	6010000	9230000	9750000	13000000	10800000	13300000	21900000	16700000	11900000	18800000	17500000	20400000	21300000	31000000	20500000	17700000	27800000	20400000
N244	687	Argininosuccinic-acid	M-H	C10H18N4O6	289.115	16.45	2387-71-5	HMDB00052	Amino Acids, Peptides, and Analogues	Amino Acids and Derivatives	15682	Aspartate Metabolism	8170000	6900000	8540000	9510000	7040000	8390000	6290000	5990000	6770000	4740000	5110000	6190000	3660000	6670000	8610000	5790000	6840000	6810000	7540000	7530000	9180000	5120000	8320000	4390000	11000000	3970000	5740000	9070000	4550000	8370000	10000000	6820000	4960000	4710000	9810000
P121	687	Argininosuccinic-acid	M+H	C10H18N4O6	291.13	16.44	2387-71-5	HMDB00052	Amino Acids, Peptides, and Analogues	Amino Acids and Derivatives	15682	Aspartate Metabolism	147000000	130000000	158000000	165000000	125000000	146000000	109000000	108000000	124000000	84600000	101000000	132000000	68400000	121000000	160000000	111000000	150000000	113000000	140000000	135000000	159000000	107000000	146000000	91400000	196000000	80800000	116000000	171000000	91500000	155000000	162000000	121000000	88300000	99200000	160000000
N60	13	Sebacic-acid	M-H	C10H18O4	201.113	11.38	111-20-6	HMDB00792	Organic Acids and Derivatives	Carboxylic Acids and Derivatives	41865	Fatty Acid Biosynthesis	26300000	8970000	9230000	9680000	10300000	10100000	10600000	8600000	9710000	10200000	8900000	9190000	10700000	8520000	10000000	11800000	12500000	17500000	14400000	8960000	11000000	14200000	9580000	13000000	8820000	13700000	10400000	14200000	11400000	8960000	10600000	9440000	10300000	10800000	9500000
P186	1117	Propionylcarnitine	M+H	C10H19NO4	218.139	8.54	17298-37-2	HMDB00824	Lipids	Fatty Acid Esters	28867	Oxidation of Branched Chain Fatty Acids	222000000	223000000	312000000	158000000	193000000	184000000	215000000	209000000	311000000	264000000	219000000	209000000	306000000	333000000	289000000	249000000	215000000	241000000	282000000	230000000	262000000	327000000	371000000	240000000	169000000	383000000	313000000	284000000	208000000	242000000	370000000	254000000	188000000	290000000	140000000
N350	221	Indolelactic-acid	M-H	C11H11NO3	204.067	5.88	1821-52-9	HMDB00671	Aromatic Heteropolycyclic Compounds	Indoles	24813	NA	4520000	3440000	5350000	5580000	3650000	2920000	6680000	4140000	2700000	7340000	2750000	3720000	2830000	3980000	4150000	4730000	4160000	7930000	7160000	3840000	3930000	8660000	5000000	4210000	6090000	2980000	2520000	4200000	2530000	3800000	6280000	7090000	3810000	2420000	1880000
N352	212	5-Methoxyindoleacetate	M-H	C11H11NO3	204.067	6.12	608-07-1	HMDB04095	Aromatic Heteropolycyclic Compounds	Indoles	235589	Tryptophan Metabolism	4520000	3440000	5350000	5580000	3650000	3850000	6680000	4140000	2700000	7340000	2750000	3720000	2830000	3980000	4150000	4730000	4160000	7930000	7160000	3840000	3930000	8660000	5000000	4210000	6090000	2980000	2520000	4200000	2530000	3800000	6280000	7090000	3810000	3830000	3580000
N391	289	DL-Tryptophan	M-H	C11H12N2O2	203.083	9.98	54-12-6	HMDB30396	Amino Acids, Peptides, and Analogues	Amino Acids and Derivatives	27897	Tryptophan Metabolism	130000000	115000000	116000000	144000000	117000000	139000000	145000000	122000000	92300000	138000000	98600000	110000000	70400000	133000000	146000000	97200000	91900000	162000000	137000000	99800000	110000000	176000000	149000000	105000000	144000000	78700000	108000000	145000000	96600000	122000000	184000000	166000000	110000000	118000000	125000000
P207	289	DL-Tryptophan	M+H	C11H12N2O2	205.097	9.99	54-12-6	HMDB30396	Amino Acids, Peptides, and Analogues	Amino Acids and Derivatives	27897	Tryptophan Metabolism	208000000	183000000	180000000	235000000	183000000	221000000	229000000	199000000	141000000	219000000	152000000	171000000	108000000	210000000	239000000	155000000	145000000	262000000	230000000	156000000	167000000	292000000	243000000	159000000	234000000	121000000	171000000	238000000	140000000	191000000	306000000	266000000	173000000	178000000	190000000
N357	730	N-Acetyl-L-tyrosine	M-H	C11H13NO4	222.077	7.92	537-55-3	HMDB00866	Amino Acids, Peptides, and Analogues	Amino Acids and Derivatives	21563	Phenylalanine and Tyrosine Metabolism	1280000	1280000	1380000	3760000	932000	967000	2090000	1580000	1270000	3260000	1280000	647000	776000	1080000	1750000	2010000	1430000	5700000	6260000	1270000	1010000	8070000	1280000	2010000	1110000	1120000	2000000	1460000	558000	1200000	3710000	5000000	952000	1460000	692000
P164	404	5-Deoxy-5-methylthio-adenosine	M+H	C11H15N5O3S	298.097	2.92	2457-80-9	HMDB01173	Nucleosides, Nucleotides, and Analogues	Purine Nucleosides and Analogues	17509	Spermidine and Spermine Biosynthesis	114000000	114000000	118000000	96200000	115000000	125000000	105000000	98300000	104000000	141000000	93800000	107000000	66000000	93300000	112000000	114000000	95100000	87400000	110000000	96100000	126000000	99000000	104000000	156000000	98000000	104000000	92700000	139000000	88500000	110000000	124000000	124000000	120000000	156000000	115000000
P168	384	2-O-Methyladenosine	M+H	C11H15N5O4	282.12	3.69	2140-79-6	HMDB04326	Nucleosides, Nucleotides, and Analogues	Purine Nucleosides and Analogues	119928	NA	22500000	20200000	23200000	19200000	24100000	21700000	23400000	29100000	27500000	17700000	29100000	14600000	11000000	30800000	41400000	13900000	17800000	21400000	19400000	19400000	29500000	25100000	44500000	20200000	27900000	14500000	20000000	33400000	23200000	25400000	28800000	24500000	15900000	20400000	33500000
P185	237	1-Methyladenosine	M+H	C11H15N5O4	282.12	8.26	15763-06-1	HMDB03331	Nucleosides, Nucleotides, and Analogues	Purine Nucleosides and Analogues	16020	Purine Metabolism	212000000	234000000	225000000	279000000	233000000	278000000	224000000	317000000	237000000	222000000	253000000	207000000	152000000	264000000	302000000	194000000	199000000	209000000	216000000	206000000	244000000	201000000	327000000	264000000	299000000	217000000	220000000	318000000	214000000	265000000	280000000	268000000	236000000	289000000	305000000
P183	1120	2-O-Methylguanosine	M+H	C11H15N5O5	298.115	8.03	2140-77-4	HMDB05862	Nucleosides, Nucleotides, and Analogues	Purine Nucleosides and Analogues	19702	Purine Metabolism	7950000	6850000	6820000	9170000	6290000	7480000	8390000	11200000	6560000	4890000	7040000	5210000	4280000	10500000	11900000	4840000	6930000	7920000	6030000	4800000	8400000	7300000	14900000	5660000	9850000	4960000	5410000	11000000	5280000	7760000	8250000	9100000	5790000	7360000	11000000
N264	570	N-Acetyl-Asp-Glu	M-H	C11H16N2O8	303.083	16.9	NA	HMDB01067	NA	NA	NA	Dipeptide	2040000000	1870000000	2210000000	2180000000	2300000000	2410000000	1950000000	2400000000	2460000000	2270000000	2350000000	2160000000	1960000000	3270000000	2180000000	2280000000	2000000000	2320000000	2170000000	2160000000	2030000000	2250000000	2230000000	2330000000	2100000000	2370000000	2250000000	2490000000	2070000000	2230000000	2330000000	2460000000	2210000000	2530000000	2060000000
P133	570	N-Acetyl-Asp-Glu	M+H	C11H16N2O8	305.098	16.91	NA	HMDB01067	NA	NA	NA	Dipeptide	589000000	477000000	682000000	607000000	754000000	772000000	515000000	793000000	765000000	741000000	743000000	722000000	417000000	1440000000	717000000	705000000	578000000	640000000	628000000	608000000	534000000	704000000	795000000	859000000	609000000	728000000	643000000	865000000	609000000	688000000	720000000	763000000	602000000	940000000	552000000
P24	1121	N-Acetyl-L-carnosine	M+H	C11H16N4O4	269.124	10.6	56353-15-2	HMDB12881	Amino Acids, Peptides, and Analogues	Peptidomimetics	67249	Beta-Alanine Metabolism	6630000	3070000	2770000	3890000	6160000	8180000	5490000	4930000	4100000	8810000	4590000	2290000	3010000	4150000	5360000	5220000	3610000	4860000	4470000	1910000	4680000	5680000	4500000	4070000	5750000	7520000	7450000	5180000	3950000	4890000	9660000	7580000	5930000	8230000	5320000
N156	580	N-Glycolylneuraminic-acid	M-H	C11H19NO10	324.094	14.81	1113-83-3	HMDB00833	Carbohydrates and Carbohydrate Conjugates	Sugar Acids and Derivatives	62084	Amino sugar and nucleotide sugar metabolism	9360000	7320000	7990000	8720000	8740000	6250000	8860000	8310000	11600000	9310000	11600000	8870000	9490000	12800000	8180000	8710000	9260000	12100000	10600000	12200000	11900000	11200000	9600000	6720000	8150000	9300000	11200000	7490000	9940000	7910000	7130000	10600000	7650000	8070000	9050000
N126	801	N-Acetylneuraminic-acid	M-H	C11H19NO9	308.099	13.9	131-48-6	HMDB00230	Carbohydrates and Carbohydrate Conjugates	Sugar Acids and Derivatives	45744	Amino Sugar Metabolism	367000000	338000000	382000000	415000000	385000000	405000000	367000000	416000000	403000000	416000000	422000000	351000000	319000000	424000000	433000000	357000000	356000000	418000000	384000000	365000000	380000000	360000000	473000000	426000000	410000000	381000000	372000000	508000000	368000000	410000000	444000000	464000000	415000000	470000000	426000000
P69	801	N-Acetylneuraminic-acid	M+H	C11H19NO9	310.113	13.89	131-48-6	HMDB00230	Carbohydrates and Carbohydrate Conjugates	Sugar Acids and Derivatives	45744	Amino Sugar Metabolism	45700000	52200000	51300000	58800000	49200000	58000000	51400000	60400000	55900000	51000000	57500000	48500000	39800000	62000000	63300000	49500000	50000000	51200000	44900000	48400000	48100000	37500000	65000000	54100000	59600000	49900000	51500000	63600000	51900000	57700000	53800000	55800000	60500000	60100000	60000000
N335	1061	Leu-Pro	M-H	C11H20N2O3	227.14	3.59	87178-63-0	HMDB11175	NA	NA	NA	NA	2580000	1370000	1570000	1910000	1950000	2220000	1280000	1990000	1180000	1240000	788000	1120000	364000	2580000	1560000	1600000	820000	1270000	1580000	1170000	1310000	1200000	1620000	1010000	1890000	753000	1450000	1690000	553000	1530000	2150000	1550000	1320000	1110000	1990000
P193	1060	Pro-Leu	M+H	C11H20N2O3	229.155	8.89	52899-07-7	NA	NA	NA	NA	NA	81300000	145000000	117000000	128000000	112000000	129000000	141000000	111000000	101000000	86300000	88200000	107000000	77100000	111000000	109000000	105000000	96400000	82700000	123000000	88900000	93400000	65400000	106000000	114000000	134000000	91900000	96000000	128000000	102000000	113000000	95600000	88200000	107000000	113000000	107000000
N226	810	L-Saccharopine	M-H	C11H20N2O6	275.125	16.02	997-68-2	HMDB00279	Amino Acids, Peptides, and Analogues	Amino Acids and Derivatives	16927	Lysine Metabolism	6200000	8110000	10700000	9450000	8370000	7640000	11500000	12200000	13100000	7120000	8960000	13500000	9790000	11400000	8230000	12700000	11800000	8440000	6930000	9570000	9340000	7130000	12100000	11600000	5820000	11000000	8820000	10700000	8620000	11600000	7230000	7480000	7700000	10400000	7490000
P113	810	L-Saccharopine	M+H	C11H20N2O6	277.139	16.01	997-68-2	HMDB00279	Amino Acids, Peptides, and Analogues	Amino Acids and Derivatives	16927	Lysine Metabolism	32300000	40200000	54300000	44700000	43400000	39600000	48100000	53600000	57800000	32600000	45800000	63400000	41400000	59000000	43400000	57800000	54600000	33700000	34600000	42600000	45800000	30400000	59500000	58100000	33100000	46200000	46700000	60100000	41800000	53400000	36300000	34600000	36400000	55900000	37800000
P179	1134	Butyryl-carnitine	M+H	C11H21NO4	232.154	7.24	25576-40-3	HMDB02013	Lipids	Fatty Acid Esters	7676	Oxidation of Branched Chain Fatty Acids	63600000	51500000	99000000	84900000	66000000	71600000	70400000	63800000	57400000	82000000	43200000	65200000	64300000	87100000	50000000	80100000	51800000	56900000	72200000	41600000	66100000	74000000	58200000	73600000	66400000	68500000	70400000	51200000	74400000	61800000	93300000	84800000	50000000	75600000	34100000
N165	578	Aspartylglycosamine	M-H	C12H21N3O8	334.126	14.97	2776-93-4	HMDB00489	Amino Acids, Peptides, and Analogues	Amino Acids and Derivatives	17261	Amino Sugar Metabolism	11500000	13700000	13200000	14100000	13700000	15200000	12100000	15700000	14500000	13500000	12500000	11500000	11500000	17000000	14000000	12200000	12700000	10700000	12500000	10800000	12400000	10300000	14600000	15600000	13800000	12900000	11500000	16000000	11500000	13300000	14500000	13800000	14500000	18600000	14800000
N140	64	Sucrose	M-H	C12H22O11	341.109	14.45	57-50-1	HMDB00258	Carbohydrates and Carbohydrate Conjugates	Disaccharides	17992	Starch and Sucrose Metabolism	7500000	5400000	5290000	5610000	9590000	4730000	17900000	10600000	6240000	7780000	8650000	9680000	7420000	22300000	11400000	7980000	10900000	16200000	7470000	5030000	11400000	18200000	12500000	6880000	8200000	8090000	7990000	36500000	11900000	5230000	6570000	6750000	10900000	4770000	6550000
N91	126	S-Adenosyl-homocysteine	M-H	C14H20N6O5S	383.114	12.6	979-92-0	HMDB00939	Amino Acids, Peptides, and Analogues	Amino Acids and Derivatives	16680	Arginine and Proline Metabolism	25900000	20700000	21900000	22300000	25600000	19100000	29200000	29600000	25800000	27600000	31800000	21700000	21100000	28600000	24600000	22100000	26100000	33700000	30900000	24200000	26900000	30000000	35500000	24300000	23600000	26500000	26500000	33100000	23300000	21900000	25700000	27900000	20100000	23900000	20800000
P55	126	S-Adenosyl-homocysteine	M+H	C14H20N6O5S	385.129	12.66	979-92-0	HMDB00939	Amino Acids, Peptides, and Analogues	Amino Acids and Derivatives	16680	Arginine and Proline Metabolism	153000000	130000000	137000000	132000000	152000000	120000000	180000000	179000000	136000000	146000000	167000000	135000000	121000000	168000000	158000000	133000000	154000000	169000000	166000000	139000000	143000000	154000000	202000000	147000000	151000000	137000000	149000000	196000000	141000000	140000000	140000000	163000000	133000000	127000000	126000000
N208	463	Cytidine-5-diphosphocholine	M-H	C14H26N4O11P2	487.1	15.69	987-78-0	HMDB01413	Nucleosides, Nucleotides, and Analogues	Pyrimidine Nucleotides	16436	Phospholipid Biosynthesis	6310000	10200000	8500000	9920000	7860000	9400000	10200000	8250000	5800000	7360000	6810000	7710000	5780000	5620000	8310000	7960000	7680000	7990000	6950000	6210000	7910000	5930000	7540000	9120000	8740000	7120000	6420000	9740000	6590000	8390000	9030000	8260000	8630000	8960000	8100000
P109	463	Cytidine-5-diphosphocholine	M+H	C14H26N4O11P2	489.115	15.7	987-78-0	HMDB01413	Nucleosides, Nucleotides, and Analogues	Pyrimidine Nucleotides	16436	Phospholipid Biosynthesis	76300000	120000000	104000000	118000000	86600000	113000000	121000000	102000000	71500000	91400000	94100000	115000000	54800000	76800000	101000000	104000000	110000000	105000000	87400000	89600000	84300000	81500000	102000000	134000000	105000000	90500000	78900000	129000000	78400000	103000000	98900000	98500000	94800000	116000000	90700000
N360	745	Tetradecanedioic-acid	M-H	C14H26O4	257.176	8.14	821-38-5	HMDB00872	Organic Acids and Derivatives	Carboxylic Acids and Derivatives	NA	NA	1260000	1890000	906000	1760000	1640000	1650000	1050000	1880000	1090000	1150000	1270000	926000	389000	1130000	1070000	1640000	1670000	1030000	1710000	1000000	1290000	1330000	1110000	1170000	1730000	1050000	1190000	1570000	2000000	1770000	1470000	1310000	1150000	1220000	1620000
N153	1001	Cyclic-ADP-ribose	M-H	C15H21N5O13P2	540.054	14.78	119340-53-3	NA	NA	NA	NA	NA	2650000	3450000	2460000	3080000	2570000	2970000	3220000	3360000	2520000	2490000	2250000	2130000	1130000	2790000	2680000	2330000	2050000	1810000	2190000	2190000	2300000	1880000	2670000	2780000	2680000	2630000	2420000	2900000	2420000	2770000	2900000	2890000	2800000	2980000	3410000
N263	644	Uridine-5-diphosphogalactose	M-H	C15H24N2O17P2	565.048	16.94	2956-16-3	HMDB00302	Nucleosides, Nucleotides, and Analogues	Pyrimidine Nucleotides	67119	Nucleotide Sugars Metabolism	44300000	70300000	74900000	70700000	75800000	80300000	68900000	75700000	64600000	87400000	63400000	81100000	63200000	56500000	59300000	90400000	66700000	69200000	73200000	68900000	57100000	47100000	63300000	99600000	70900000	85700000	61300000	81800000	52000000	64400000	66200000	64100000	74200000	83800000	59000000
P182	747	Thyrotropin-releasing-hormone	M+H	C16H22N6O4	363.178	7.87	NA	HMDB60080	Organic Acids and Derivatives	Carboxylic Acids and Derivatives	NA	NA	8400000	3110000	38300000	10700000	6640000	4370000	11200000	14400000	50400000	27200000	23300000	13600000	24300000	61600000	17700000	15100000	5880000	18400000	21500000	15800000	14600000	8460000	36100000	12400000	25900000	25400000	7420000	9610000	30000000	9590000	9200000	36800000	6030000	19800000	14100000
N276	523	Guanosine-5-diphospho-L-fucose	M-H	C16H25N5O15P2	588.075	17.53	15839-70-0	HMDB01095	Nucleosides, Nucleotides, and Analogues	Purine Nucleotides	17009	Fructose and Mannose Degradation	3830000	5510000	5450000	6260000	5440000	5730000	5410000	5260000	4660000	6070000	5410000	5480000	4270000	4690000	5320000	5370000	4680000	5280000	5180000	4770000	4790000	3980000	5130000	6560000	5120000	5440000	4730000	6250000	4780000	5400000	5830000	5960000	5860000	7260000	5380000
N290	710 | 711	Guanosine-5-diphospho-D-mannose | Guanosine-5-diphosphoglucose	M-H	C16H25N5O16P2	604.07	17.88	3123-67-9 | NA	HMDB01163 | NA	Nucleosides, Nucleotides, and Analogues | NA	Purine Nucleotides | NA	15820 | NA	Fructose and Mannose Degradation | NA	6640000	9430000	10900000	11500000	9270000	12500000	10400000	10400000	8060000	11900000	7880000	11000000	7370000	6540000	8750000	11600000	8940000	10300000	9170000	8510000	8600000	7060000	8110000	12900000	9880000	9190000	7930000	11700000	7440000	9620000	11100000	9790000	11300000	14200000	9520000
P149	710 | 711	Guanosine-5-diphospho-D-mannose | Guanosine-5-diphosphoglucose	M+H	C16H25N5O16P2	606.084	17.85	3123-67-9 | NA	HMDB01163 | NA	Nucleosides, Nucleotides, and Analogues | NA	Purine Nucleotides | NA	15820 | NA	Fructose and Mannose Degradation | NA	2140000	1810000	3060000	3560000	2480000	4000000	2720000	2740000	1720000	3400000	2070000	3100000	1340000	1620000	2360000	2830000	2920000	2410000	2690000	2370000	2170000	1990000	2200000	3780000	2820000	2450000	2750000	2910000	2030000	2550000	2970000	2100000	2990000	3960000	1760000
N304	264	Hexadecanedioic-acid	M-H	C16H30O4	285.207	2.03	505-54-4	HMDB00672	Organic Acids and Derivatives	Carboxylic Acids and Derivatives	73722	NA	4450000	5100000	4340000	5080000	5320000	5110000	8230000	5140000	4580000	4320000	4670000	4760000	2030000	5230000	5560000	4150000	4830000	5220000	4810000	4550000	4590000	5010000	8410000	5040000	5670000	5300000	4840000	4850000	4560000	4200000	4720000	5500000	3530000	5920000	4420000
N89	741	Riboflavin-5-monophosphate	M-H	C17H21N4O9P	455.097	12.58	146-17-8	HMDB01520	Aromatic Heteropolycyclic Compounds	Pteridines and Derivatives	17621	Arginine and Proline Metabolism	748000	754000	901000	780000	950000	1180000	954000	1590000	783000	811000	712000	652000	1050000	912000	943000	671000	493000	530000	696000	750000	703000	644000	836000	932000	812000	803000	1010000	851000	894000	880000	1150000	1020000	933000	1200000	972000
N240	1164	UDP-N-acetylglucosamine	M-H	C17H27N3O17P2	606.074	16.16	528-04-1	HMDB00290	Nucleosides, Nucleotides, and Analogues	Pyrimidine Nucleotides	16264	Amino Sugar Metabolism	408000000	471000000	467000000	426000000	518000000	536000000	462000000	458000000	456000000	474000000	425000000	501000000	413000000	405000000	466000000	505000000	489000000	432000000	464000000	414000000	462000000	420000000	461000000	570000000	409000000	529000000	473000000	532000000	390000000	444000000	537000000	465000000	466000000	550000000	401000000
P118	1164	UDP-N-acetylglucosamine	M+H	C17H27N3O17P2	608.089	16.19	528-04-1	HMDB00290	Nucleosides, Nucleotides, and Analogues	Pyrimidine Nucleotides	16264	Amino Sugar Metabolism	6830000	10500000	9750000	9020000	9670000	9770000	9530000	9250000	8160000	10200000	8070000	10100000	7110000	7260000	8790000	10600000	9260000	8990000	8070000	7930000	7700000	6860000	9050000	11100000	8520000	10400000	7920000	10000000	7380000	9230000	9600000	9250000	8900000	11500000	7850000
N275	811	L-Glutathione-oxidized	M-H	C20H32N6O12S2	611.145	17.49	27025-41-8	HMDB03337	Amino Acids, Peptides, and Analogues	Peptides	17858	Glutamate Metabolism	229000000	341000000	320000000	376000000	315000000	390000000	376000000	304000000	236000000	273000000	191000000	316000000	238000000	252000000	257000000	415000000	286000000	193000000	190000000	225000000	231000000	70300000	200000000	383000000	309000000	342000000	214000000	298000000	251000000	298000000	240000000	197000000	358000000	398000000	252000000
P147	811	L-Glutathione-oxidized	M+H	C20H32N6O12S2	613.159	17.5	27025-41-8	HMDB03337	Amino Acids, Peptides, and Analogues	Peptides	17858	Glutamate Metabolism	240000000	394000000	369000000	378000000	357000000	444000000	384000000	373000000	261000000	278000000	210000000	360000000	222000000	295000000	318000000	437000000	330000000	188000000	222000000	245000000	237000000	79500000	243000000	451000000	368000000	372000000	239000000	354000000	260000000	340000000	257000000	209000000	373000000	445000000	268000000
P166	605 | 607	Prostaglandin-A1 | Prostaglandin-B1	M+H	C20H32O4	337.237	2	14152-28-4 | 13345-51-2	HMDB02656 | HMDB02982	Lipids | Lipids	Eicosanoids | Eicosanoids	15545 | 27624	NA | NA	1620000	6080000	941000	2680000	2680000	2520000	4590000	5610000	2890000	4340000	5620000	3980000	6940000	5100000	4600000	5760000	5350000	5880000	4330000	4480000	5460000	5250000	4120000	4690000	1760000	2360000	2990000	3380000	2580000	4490000	2700000	2270000	2500000	5170000	2330000
N299	609	Prostaglandin-E1	M-H	C20H34O5	353.233	2.01	745-65-3	HMDB01442	Lipids	Eicosanoids	15544	NA	17200000	29800000	17300000	18800000	20900000	20900000	23900000	29100000	23900000	22300000	33000000	27600000	24900000	24900000	30000000	24700000	26800000	34200000	26400000	30600000	27600000	22000000	39100000	26000000	17400000	27400000	26300000	34500000	22400000	22000000	22400000	20600000	22100000	27400000	20100000
N328	609	Prostaglandin-E1	M-H	C20H34O5	353.233	2.7	745-65-3	HMDB01442	Lipids	Eicosanoids	15544	NA	1030000	3950000	928000	1420000	1190000	1690000	2200000	2350000	1560000	2240000	3220000	1940000	1760000	2540000	2200000	2560000	2410000	2960000	2850000	4110000	3300000	1400000	3270000	2400000	1430000	1410000	2080000	2770000	1560000	2090000	1670000	1600000	2810000	2620000	1880000
N152	59	NAD	M-H	C21H27N7O14P2	662.102	14.76	53-84-9	HMDB00902	Nucleosides, Nucleotides, and Analogues	Purine Nucleotides	15846	Glutamate Metabolism	566000	720000	577000	852000	669000	625000	962000	732000	476000	754000	401000	293000	159000	509000	755000	489000	210000	550000	338000	414000	280000	404000	694000	861000	841000	529000	616000	831000	542000	557000	980000	901000	521000	816000	1170000
N214	601	Phosphonoacetic-acid	M-H	C2H5O5P	138.98	15.85	4408-78-0	HMDB04110	Organophosphorus Compounds	Organic Phosphonic Acids and Derivatives	15732	NA	23100000	22900000	23000000	27800000	24500000	23500000	23800000	28400000	23600000	25700000	28700000	23800000	24700000	28000000	25100000	28200000	23100000	27800000	26100000	29100000	24200000	22200000	27800000	23800000	26000000	28200000	25800000	30100000	25500000	25300000	24100000	24700000	27400000	28700000	26700000
N127	32	Taurine	M-H	C2H7NO3S	124.007	14.02	107-35-7	HMDB00251	Organic Acids and Derivatives	Sulfonic Acids and Derivatives	15891	Taurine and Hypotaurine Metabolism	15200000000	21000000000	16000000000	17700000000	16900000000	19100000000	19300000000	20400000000	16900000000	17600000000	16200000000	15400000000	14200000000	18400000000	16800000000	16600000000	16000000000	16100000000	16700000000	15200000000	15600000000	14900000000	18300000000	17600000000	18600000000	17100000000	16800000000	19200000000	14800000000	16800000000	17300000000	18100000000	17100000000	19200000000	17800000000
P78	32	Taurine	M+H	C2H7NO3S	126.022	14.05	107-35-7	HMDB00251	Organic Acids and Derivatives	Sulfonic Acids and Derivatives	15891	Taurine and Hypotaurine Metabolism	3250000000	5960000000	3780000000	4300000000	3970000000	4820000000	4980000000	5370000000	3780000000	3470000000	3490000000	3560000000	2860000000	4620000000	4040000000	3850000000	3620000000	2970000000	3150000000	3360000000	3370000000	2470000000	4240000000	4230000000	4800000000	3690000000	3670000000	4340000000	3280000000	4040000000	3600000000	3370000000	3990000000	4470000000	4350000000
N213	735	O-Phosphorylethanolamine	M-H	C2H8NO4P	140.012	15.79	1071-23-4	HMDB00224	Organophosphorus Compounds	Organic Phosphoric Acids and Derivatives	17553	Sphingolipid Metabolism	386000000	454000000	465000000	463000000	442000000	459000000	482000000	489000000	437000000	471000000	442000000	451000000	360000000	473000000	459000000	471000000	437000000	461000000	438000000	439000000	451000000	399000000	523000000	513000000	463000000	482000000	445000000	531000000	424000000	455000000	473000000	476000000	463000000	510000000	420000000
P110	735	O-Phosphorylethanolamine	M+H	C2H8NO4P	142.026	15.8	1071-23-4	HMDB00224	Organophosphorus Compounds	Organic Phosphoric Acids and Derivatives	17553	Sphingolipid Metabolism	341000000	400000000	422000000	381000000	390000000	423000000	381000000	484000000	399000000	400000000	420000000	406000000	254000000	450000000	447000000	375000000	374000000	346000000	391000000	379000000	381000000	334000000	535000000	467000000	433000000	409000000	414000000	528000000	356000000	429000000	436000000	416000000	374000000	530000000	362000000
N269	254	Phosphoenolpyruvic-acid	M-H	C3H5O6P	166.975	17.19	138-08-9	HMDB00263	Aliphatic Acyclic Compounds	Organic Oxoanionic Compounds	44897	Amino Sugar Metabolism	109000000	59100000	64300000	74200000	76000000	46200000	74700000	240000000	123000000	59600000	111000000	19400000	14900000	221000000	83500000	67800000	51200000	59100000	111000000	41500000	106000000	26700000	140000000	37900000	129000000	38400000	49700000	100000000	63000000	68500000	56700000	95100000	34700000	34700000	136000000
N369	243 | 287	D-Lactic-acid | Glyceraldehyde	M-H	C3H6O3	89.0244	8.66	10326-41-7 | 56-82-6	HMDB01311 | HMDB01051	Organic Acids and Derivatives | Aliphatic Acyclic Compounds	Hydroxy Acids and Derivatives | Alcohols and Polyols	341 | 5445	Pyruvaldehyde Degradation | Fructose and Mannose Degradation	12900000000	16000000000	15600000000	15500000000	14200000000	17600000000	14900000000	14400000000	12700000000	14300000000	12900000000	12700000000	10600000000	15600000000	14500000000	13800000000	12500000000	14000000000	13600000000	12200000000	13300000000	10200000000	16900000000	16800000000	17100000000	12500000000	11200000000	17400000000	12000000000	13800000000	17400000000	15100000000	14800000000	15600000000	14800000000
N70	480	D-Glyceric-acid	M-H	C3H6O4	105.019	11.75	473-81-4	HMDB00139	Carbohydrates and Carbohydrate Conjugates	Sugar Acids and Derivatives	32398	Glycerolipid Metabolism	54900000	80500000	105000000	67800000	109000000	97800000	68800000	87400000	81700000	86200000	65900000	81400000	82400000	82900000	105000000	62300000	71800000	51700000	59000000	59100000	86900000	48500000	96600000	102000000	82900000	73200000	95300000	94800000	97400000	92500000	112000000	87200000	74200000	142000000	110000000
P84	263	Guanidineacetic-acid	M+H	C3H7N3O2	118.061	14.45	352-97-6	HMDB00128	Amino Acids, Peptides, and Analogues	Amino Acids and Derivatives	16344	Arginine and Proline Metabolism	46100000	45300000	43000000	55500000	42000000	50700000	50400000	35800000	46600000	49700000	34200000	46800000	46300000	42700000	38900000	68000000	59400000	40000000	47500000	37000000	35500000	60800000	47100000	61900000	50000000	41200000	43900000	35300000	39700000	43300000	49800000	48000000	38100000	45200000	49200000
N114	29 | 168 | 339	Alanine | Sarcosine | Alanine	M-H	C3H7NO2	88.0404	13.61	56-41-7 | 107-97-1 | 107-95-9	HMDB00161 | HMDB00271 | HMDB00056	Amino Acids, Peptides, and Analogues | Amino Acids, Peptides, and Analogues | Amino Acids, Peptides, and Analogues	Amino Acids and Derivatives | Amino Acids and Derivatives | Amino Acids and Derivatives	16977 | 15611 | 16958	Alanine Metabolism | Methionine Metabolism | Aspartate Metabolism	1680000000	2170000000	1820000000	2040000000	1880000000	2120000000	1950000000	2070000000	1900000000	1920000000	1810000000	1700000000	1420000000	1950000000	1920000000	1740000000	1680000000	1730000000	1670000000	1710000000	1790000000	1500000000	2080000000	2050000000	2010000000	1870000000	1750000000	2200000000	1640000000	1900000000	2030000000	1990000000	1980000000	2220000000	2120000000
N170	29 | 339	Alanine | Alanine	M-H	C3H7NO2	88.0404	15.24	56-41-7 | 107-95-9	HMDB00161 | HMDB00056	Amino Acids, Peptides, and Analogues | Amino Acids, Peptides, and Analogues	Amino Acids and Derivatives | Amino Acids and Derivatives	16977 | 16958	Alanine Metabolism | Aspartate Metabolism	300000000	349000000	377000000	366000000	363000000	386000000	369000000	395000000	390000000	362000000	344000000	339000000	297000000	391000000	368000000	325000000	340000000	314000000	329000000	322000000	324000000	308000000	383000000	386000000	365000000	353000000	336000000	401000000	374000000	351000000	377000000	416000000	349000000	441000000	430000000
P63	29 | 168 | 339	Alanine | Sarcosine | Alanine	M+H	C3H7NO2	90.055	13.64	56-41-7 | 107-97-1 | 107-95-9	HMDB00161 | HMDB00271 | HMDB00056	Amino Acids, Peptides, and Analogues | Amino Acids, Peptides, and Analogues | Amino Acids, Peptides, and Analogues	Amino Acids and Derivatives | Amino Acids and Derivatives | Amino Acids and Derivatives	16977 | 15611 | 16958	Alanine Metabolism | Methionine Metabolism | Aspartate Metabolism	1710000000	2000000000	1820000000	1820000000	1800000000	1920000000	1900000000	1890000000	1820000000	1730000000	1780000000	1800000000	1580000000	1920000000	1880000000	1770000000	1830000000	1670000000	1830000000	1700000000	1700000000	1680000000	1930000000	1910000000	1940000000	1760000000	1810000000	1980000000	1690000000	1850000000	1840000000	1840000000	1860000000	1930000000	1880000000
N134	37	Serine	M-H	C3H7NO3	104.035	14.25	56-45-1	HMDB00187	Amino Acids, Peptides, and Analogues	Amino Acids and Derivatives	17115	Selenoamino Acid Metabolism	269000000	295000000	267000000	297000000	274000000	284000000	282000000	312000000	309000000	252000000	364000000	261000000	196000000	375000000	346000000	221000000	264000000	299000000	282000000	262000000	317000000	280000000	430000000	265000000	295000000	266000000	312000000	400000000	255000000	276000000	317000000	311000000	255000000	292000000	321000000
P80	37	Serine	M+H	C3H7NO3	106.05	14.16	56-45-1	HMDB00187	Amino Acids, Peptides, and Analogues	Amino Acids and Derivatives	17115	Selenoamino Acid Metabolism	170000000	253000000	153000000	187000000	173000000	192000000	188000000	211000000	162000000	147000000	165000000	159000000	108000000	207000000	183000000	161000000	148000000	141000000	147000000	149000000	155000000	150000000	187000000	160000000	193000000	139000000	182000000	213000000	146000000	173000000	177000000	150000000	172000000	170000000	172000000
N372	547	L-Cysteinesulfinic-acid	M-H	C3H7NO4S	152.002	8.76	1115-65-7	HMDB00996	Amino Acids, Peptides, and Analogues	Amino Acids and Derivatives	41721	Cysteine Metabolism	148000000	132000000	168000000	124000000	129000000	140000000	190000000	158000000	192000000	160000000	228000000	162000000	56900000	244000000	160000000	165000000	139000000	126000000	184000000	193000000	312000000	199000000	294000000	244000000	138000000	249000000	201000000	233000000	141000000	138000000	144000000	140000000	134000000	158000000	132000000
N266	717	L-Cysteine-S-sulfate	M-H	C3H7NO5S2	199.969	17.08	1637-71-4	HMDB00731	Amino Acids, Peptides, and Analogues	Amino Acids and Derivatives	27891	Cysteine Metabolism	10700000	20000000	13400000	31200000	13300000	13700000	17400000	23200000	17900000	12200000	16600000	10300000	16400000	17300000	17600000	6090000	9710000	14300000	13600000	14400000	17100000	24100000	16800000	14600000	25500000	12100000	15500000	17200000	22500000	22000000	22900000	28200000	19700000	18600000	29300000
N209	279	Dihydroxyacetone-phosphate	M-H	C3H7O6P	168.991	15.69	57-04-5	HMDB01473	Organophosphorus Compounds	Organic Phosphoric Acids and Derivatives	16108	Fructose and Mannose Degradation	826000000	1020000000	831000000	1000000000	786000000	812000000	775000000	1060000000	1040000000	846000000	1270000000	910000000	700000000	1200000000	931000000	999000000	783000000	1170000000	1100000000	1100000000	913000000	984000000	1150000000	835000000	966000000	1040000000	909000000	1140000000	875000000	977000000	747000000	859000000	884000000	1100000000	910000000
N129	1086	Glycerol-3-phosphate	M-H	C3H9O6P	171.006	14.21	57-03-4	HMDB00126	Carbohydrates and Carbohydrate Conjugates	Monosaccharides	15978	Glycerol Phosphate Shuttle	290000000	220000000	557000000	373000000	391000000	541000000	283000000	345000000	262000000	360000000	260000000	414000000	400000000	331000000	411000000	517000000	397000000	311000000	302000000	319000000	370000000	142000000	368000000	524000000	362000000	389000000	256000000	479000000	290000000	354000000	395000000	334000000	454000000	512000000	237000000
N182	1086	Glycerol-3-phosphate	M-H	C3H9O6P	171.006	15.38	57-03-4	HMDB00126	Carbohydrates and Carbohydrate Conjugates	Monosaccharides	15978	Glycerol Phosphate Shuttle	107000000	131000000	138000000	238000000	170000000	168000000	153000000	194000000	114000000	183000000	101000000	135000000	91000000	161000000	135000000	145000000	123000000	89400000	105000000	95200000	111000000	74000000	131000000	185000000	200000000	169000000	144000000	172000000	111000000	149000000	128000000	136000000	188000000	242000000	228000000
P102	1086	Glycerol-3-phosphate	M+H	C3H9O6P	173.021	15.41	57-03-4	HMDB00126	Carbohydrates and Carbohydrate Conjugates	Monosaccharides	15978	Glycerol Phosphate Shuttle	12100000	10600000	13200000	21900000	16400000	16000000	13600000	17800000	10500000	16900000	9840000	12800000	10900000	17600000	14800000	13300000	10900000	8450000	9990000	9630000	12300000	8430000	13700000	18400000	20900000	14700000	14000000	16700000	11700000	13300000	13400000	12700000	18800000	22400000	22300000
N379	324 | 80	D-Threitol | Erythritol	M-H	C4H10O4	121.051	9.59	2418-52-2 | 149-32-6	HMDB04136 | HMDB02994	Carbohydrates and Carbohydrate Conjugates | Carbohydrates and Carbohydrate Conjugates	Sugar Alcohols | Sugar Alcohols	48300 | 17113	Unassigned | Xenobiotics	853000	1240000	1030000	1160000	1200000	1280000	1230000	1490000	1040000	1250000	846000	899000	739000	1050000	929000	929000	657000	822000	834000	770000	641000	738000	1020000	1060000	853000	902000	874000	1130000	883000	1100000	604000	846000	1120000	1040000	1130000
N340	170	Uracil	M-H	C4H4N2O2	111.02	4.18	66-22-8	HMDB00300	Aromatic Heteromonocyclic Compounds	Diazines	17568	Beta-Alanine Metabolism	444000000	546000000	436000000	448000000	450000000	404000000	565000000	563000000	576000000	455000000	578000000	378000000	343000000	679000000	523000000	349000000	375000000	464000000	460000000	452000000	491000000	523000000	735000000	431000000	479000000	445000000	495000000	550000000	485000000	479000000	500000000	554000000	429000000	453000000	489000000
N168	12 | 556	Fumaric-acid | Maleic-acid	M-H	C4H4O4	115.004	15.22	110-17-8 | 110-16-7	HMDB00134 | HMDB00176	Lipids | Lipids	Fatty Acids and Conjugates | Fatty Acids and Conjugates	18012 | 18300	Citrate cycle (TCA cycle) | Fatty Acid Biosynthesis	271000000	303000000	307000000	308000000	291000000	321000000	309000000	312000000	305000000	312000000	289000000	283000000	254000000	312000000	287000000	290000000	293000000	277000000	285000000	275000000	275000000	268000000	325000000	329000000	302000000	323000000	286000000	337000000	287000000	280000000	308000000	335000000	287000000	338000000	313000000
N235	12	Fumaric-acid	M-H	C4H4O4	115.004	16.06	110-17-8	HMDB00134	Lipids	Fatty Acids and Conjugates	18012	Citrate cycle (TCA cycle)	337000000	379000000	401000000	416000000	333000000	377000000	412000000	333000000	374000000	386000000	316000000	350000000	337000000	361000000	328000000	374000000	357000000	354000000	325000000	314000000	350000000	276000000	350000000	344000000	413000000	375000000	319000000	388000000	301000000	380000000	370000000	384000000	365000000	412000000	411000000
P187	142	Cytosine	M+H	C4H5N3O	112.05	8.62	71-30-7	HMDB00630	Aromatic Heteromonocyclic Compounds	Diazines	16040	Pyrimidine Metabolism	42900000	81800000	38300000	22000000	40300000	56800000	63900000	55300000	49000000	45300000	38500000	38500000	35700000	58300000	34800000	49000000	53100000	36000000	40900000	39000000	41600000	33000000	57800000	53000000	27600000	50800000	46000000	42200000	22900000	26800000	35300000	37700000	36300000	38300000	29200000
N330	363 | 893	1-Methylhydantoin | Dihydrouracil	M-H	C4H6N2O2	113.036	2.95	616-04-6 | 504-07-4	HMDB03646 | HMDB00076	Aliphatic Heteromonocyclic Compounds | Aliphatic Heteromonocyclic Compounds	Imidazolidines | Diazines	16354 | 15901	NA | Beta-Alanine Metabolism	6920000	5100000	6400000	5750000	6390000	6050000	5860000	7270000	6440000	6730000	5760000	5390000	4610000	5800000	6200000	4580000	5610000	5070000	5530000	3960000	4710000	9080000	6730000	6700000	5670000	6250000	5560000	6710000	5740000	5930000	8110000	6920000	4680000	6880000	5870000
N92	426	Allantoin	M-H	C4H6N4O3	157.037	12.6	97-59-6	HMDB00462	Aliphatic Heteromonocyclic Compounds	Imidazolidines	15676	Purine Metabolism	5160000	3490000	7270000	4790000	5070000	4860000	5100000	4160000	6410000	4950000	6460000	4450000	4940000	5230000	4060000	5970000	5820000	5910000	8510000	5100000	5610000	4300000	5930000	6230000	6190000	7280000	5290000	5850000	4880000	4110000	4250000	3910000	3800000	5100000	3730000
N198	966 | 975 | 225 | 18	Dimethyl-oxalate | Erythrono-1-4-lactone | Methylmalonic-acid | Succinic-acid	M-H	C4H6O4	117.019	15.53	553-90-2 | 17675-99-9 | 516-05-2 | 110-15-6	NA | HMDB00349 | HMDB00202 | HMDB00254	NA | Aliphatic Heteromonocyclic Compounds | Organic Acids and Derivatives | Organic Acids and Derivatives	NA | Lactones | Carboxylic Acids and Derivatives | Carboxylic Acids and Derivatives	6859 | 290972 | 30860 | 15741	Unassigned | Unassigned | Vitamin K Metabolism | Citrate cycle (TCA cycle)	12400000	17600000	21500000	18400000	14500000	14900000	18800000	15700000	15500000	17100000	14100000	13200000	13600000	14200000	14100000	13000000	11900000	14700000	16200000	14500000	13700000	15400000	15900000	14800000	16100000	17300000	14800000	16800000	14800000	13800000	15200000	16500000	16700000	17400000	17200000
N215	18 | 225	Succinic-acid | Methylmalonic-acid	M-H	C4H6O4	117.019	15.92	110-15-6 | 516-05-2	HMDB00254 | HMDB00202	Organic Acids and Derivatives | Organic Acids and Derivatives	Carboxylic Acids and Derivatives | Carboxylic Acids and Derivatives	15741 | 30860	Citrate cycle (TCA cycle) | Vitamin K Metabolism	11200000	13800000	15400000	13700000	14600000	14800000	13700000	13900000	14900000	12600000	12600000	14400000	10700000	14700000	15400000	11500000	12800000	11700000	10600000	13100000	15500000	7970000	17100000	14600000	12700000	15100000	13800000	17400000	13600000	13300000	13800000	12700000	16600000	17400000	14300000
N237	1213 | 15	Diglycolic-acid | Malic-acid	M-H	C4H6O5	133.014	16.06	NA | 6915-15-7	NA | HMDB00744	NA | Organic Acids and Derivatives	NA | Carboxylic Acids and Derivatives	NA | 6650	Unassigned | Citrate cycle (TCA cycle)	2730000000	3070000000	3220000000	3430000000	2650000000	3080000000	3260000000	2770000000	2970000000	3170000000	2630000000	2850000000	2750000000	2930000000	2670000000	3050000000	2810000000	2920000000	2710000000	2630000000	2780000000	2270000000	2840000000	2780000000	3340000000	3090000000	2560000000	3100000000	2390000000	3130000000	2890000000	3080000000	3070000000	3310000000	3200000000
N255	542	Tartaric-acid	M-H	C4H6O6	149.009	16.72	87-69-4	HMDB00956	Organic Acids and Derivatives	Carboxylic Acids and Derivatives	15671	Xenobiotics	38900000	34300000	52300000	49100000	38000000	46900000	40000000	48900000	27500000	38300000	25200000	34500000	33900000	41400000	49600000	40100000	29600000	41200000	33600000	36600000	52900000	41800000	40900000	35000000	43700000	31400000	31500000	37200000	23100000	34700000	32700000	43600000	49400000	41800000	45300000
N354	997	Creatinine	M-H	C4H7N3O	112.052	6.59	60-27-5	HMDB00562	Aliphatic Heteromonocyclic Compounds	Lactams	16737	Arginine and Proline Metabolism	48500000	57800000	52800000	70700000	51100000	59500000	48400000	58500000	49400000	137000000	41500000	41200000	34700000	47800000	58300000	44600000	44900000	39100000	43000000	35500000	49600000	35000000	57400000	61900000	58500000	39200000	38900000	58300000	40000000	55200000	59800000	55700000	50500000	63100000	65200000
P178	997	Creatinine	M+H	C4H7N3O	114.066	6.56	60-27-5	HMDB00562	Aliphatic Heteromonocyclic Compounds	Lactams	16737	Arginine and Proline Metabolism	1550000000	1630000000	1530000000	1940000000	1670000000	1840000000	1500000000	1890000000	1410000000	4180000000	1420000000	1310000000	952000000	1540000000	1730000000	1290000000	1380000000	1220000000	1370000000	1230000000	1470000000	1230000000	1960000000	1780000000	1900000000	1400000000	1410000000	2120000000	1350000000	1720000000	2120000000	1890000000	1460000000	1960000000	2080000000
N52	308	N-Acetylglycine	M-H	C4H7NO3	116.035	11.08	543-24-8	HMDB00532	Amino Acids, Peptides, and Analogues	Amino Acids and Derivatives	40410	Glycine, serine and threonine metabolism	4540000	5570000	3530000	5190000	5080000	5160000	5630000	5360000	5090000	4760000	5520000	4520000	3820000	5900000	4240000	5270000	4820000	5160000	5150000	4400000	4550000	4540000	6170000	5080000	5270000	4030000	5910000	6230000	4490000	4620000	5510000	5620000	4910000	5700000	5520000
P20	308	N-Acetylglycine	M+H	C4H7NO3	118.05	10.54	543-24-8	HMDB00532	Amino Acids, Peptides, and Analogues	Amino Acids and Derivatives	40410	Glycine, serine and threonine metabolism	17400000	18500000	19000000	15300000	17900000	24100000	15600000	18600000	21000000	18300000	17900000	18800000	12600000	18600000	22700000	16400000	14900000	11600000	13300000	13400000	18500000	12100000	27600000	21300000	17900000	20800000	16500000	18700000	25600000	22600000	18200000	15400000	15700000	32700000	20700000
N173	266	L-Aspartic-acid	M-H	C4H7NO4	132.03	15.28	56-84-8	HMDB00191	Amino Acids, Peptides, and Analogues	Amino Acids and Derivatives	17053	Aspartate Metabolism	2040000000	1920000000	2540000000	2430000000	2020000000	2220000000	2160000000	2650000000	2750000000	2570000000	2470000000	2020000000	1960000000	3070000000	2300000000	2110000000	2090000000	2220000000	2230000000	2210000000	1900000000	2060000000	2870000000	2420000000	2240000000	2260000000	1920000000	2550000000	2240000000	2130000000	2270000000	2810000000	2070000000	2570000000	2490000000
P95	266	L-Aspartic-acid	M+H	C4H7NO4	134.045	15.21	56-84-8	HMDB00191	Amino Acids, Peptides, and Analogues	Amino Acids and Derivatives	17053	Aspartate Metabolism	1760000000	1550000000	2020000000	1740000000	1800000000	1880000000	1680000000	2050000000	2030000000	1820000000	1920000000	1820000000	1390000000	2120000000	2060000000	1630000000	1710000000	1550000000	1760000000	1840000000	1630000000	1640000000	2140000000	2080000000	1910000000	1900000000	1650000000	2160000000	1920000000	1880000000	1980000000	2060000000	1770000000	2250000000	1880000000
N121	33 | 1089	Asparagine | Gly-Gly	M-H	C4H8N2O3	131.046	13.98	70-47-3 | 556-50-3	HMDB00168 | HMDB11733	Amino Acids, Peptides, and Analogues | Amino Acids, Peptides, and Analogues	Amino Acids and Derivatives | Peptides	17196 | 17201	Aspartate Metabolism | Dipeptide	75100000	62200000	78200000	84000000	79000000	83800000	67000000	63100000	64000000	65600000	67600000	76500000	55100000	74900000	87000000	66700000	69100000	88600000	79900000	62100000	71100000	69100000	105000000	70400000	81000000	64700000	69200000	103000000	68500000	76600000	95300000	87500000	74300000	80000000	76600000
P71	33 | 1089	Asparagine | Gly-Gly	M+H	C4H8N2O3	133.061	13.99	70-47-3 | 556-50-3	HMDB00168 | HMDB11733	Amino Acids, Peptides, and Analogues | Amino Acids, Peptides, and Analogues	Amino Acids and Derivatives | Peptides	17196 | 17201	Aspartate Metabolism | Dipeptide	63200000	60900000	59600000	67300000	62400000	69500000	64700000	62900000	51800000	54000000	58300000	57800000	40500000	63600000	70400000	49900000	50800000	56900000	54400000	50200000	57100000	44400000	72300000	53000000	65000000	47800000	57700000	74200000	51100000	65100000	65500000	61200000	57400000	63500000	59900000
N367	356	3-Hydroxybutyric-acid	M-H	C4H8O3	103.04	8.57	6168-83-8	HMDB00442	Organic Acids and Derivatives	Hydroxy Acids and Derivatives	17290	Valine, Leucine and Isoleucine Metabolism	44600000	27700000	30900000	31500000	29200000	61100000	32800000	22200000	19100000	29000000	15900000	17600000	12100000	16100000	38200000	18500000	25000000	43600000	55900000	15100000	28800000	19200000	68600000	20300000	99700000	16900000	27800000	50100000	15500000	30400000	60600000	28200000	46800000	17400000	46700000
N93	552	L-Threonic-acid	M-H	C4H8O5	135.03	12.79	734111	HMDB00943	NA	NA	15908	Ascorbate and Aldarate Metabolism	2980000000	3560000000	3700000000	3500000000	3820000000	4540000000	3610000000	3600000000	3610000000	4110000000	3360000000	3500000000	3730000000	3860000000	3700000000	3650000000	3280000000	3250000000	3270000000	3140000000	3480000000	2770000000	3910000000	4090000000	3500000000	3880000000	3480000000	4140000000	3610000000	3690000000	3980000000	3550000000	3890000000	4710000000	3810000000
N117	694	Creatine	M-H	C4H9N3O2	130.062	13.61	57-00-1	HMDB00064	Amino Acids, Peptides, and Analogues	Amino Acids and Derivatives	16919	Arginine and Proline Metabolism	635000000	817000000	685000000	800000000	705000000	809000000	738000000	804000000	709000000	768000000	702000000	640000000	559000000	730000000	728000000	676000000	632000000	689000000	638000000	661000000	680000000	562000000	785000000	782000000	764000000	733000000	653000000	846000000	611000000	729000000	777000000	758000000	779000000	861000000	804000000
P66	694	Creatine	M+H	C4H9N3O2	132.077	13.6	57-00-1	HMDB00064	Amino Acids, Peptides, and Analogues	Amino Acids and Derivatives	16919	Arginine and Proline Metabolism	123000000000	138000000000	127000000000	131000000000	128000000000	137000000000	129000000000	135000000000	128000000000	130000000000	130000000000	126000000000	113000000000	131000000000	133000000000	125000000000	127000000000	123000000000	127000000000	125000000000	120000000000	120000000000	135000000000	134000000000	135000000000	131000000000	130000000000	141000000000	119000000000	132000000000	131000000000	131000000000	129000000000	142000000000	133000000000
N142	487 | 88	DL-3-Aminoisobutyric-acid | Aminobutyric-acid	M-H	C4H9NO2	102.056	14.46	144-90-1 | 56-12-2	HMDB03911 | HMDB00112	Amino Acids, Peptides, and Analogues | Amino Acids, Peptides, and Analogues	Amino Acids and Derivatives | Amino Acids and Derivatives	27389 | 16865	Pyrimidine Metabolism | Glutamate Metabolism	1250000000	1310000000	1390000000	1580000000	1420000000	1850000000	1500000000	1770000000	1430000000	1470000000	1570000000	1270000000	1000000000	1600000000	1690000000	1300000000	1370000000	1520000000	1430000000	1330000000	1410000000	1160000000	1920000000	1560000000	1630000000	1400000000	1510000000	2080000000	1310000000	1600000000	1730000000	1740000000	1580000000	1890000000	1490000000
N108	471 | 20 | 31	D-allo-Threonine | L-Homoserine | Threonine	M-H	C4H9NO3	118.051	13.3	24830-94-2 | 672-15-1 | 72-19-5	HMDB04041 | HMDB00719 | HMDB00167	Amino Acids, Peptides, and Analogues | Amino Acids, Peptides, and Analogues | Amino Acids, Peptides, and Analogues	Amino Acids and Derivatives | Amino Acids and Derivatives | Amino Acids and Derivatives	28718 | 15699 | 16857	Glycine, serine and threonine metabolism | Methionine Metabolism | Glycine, serine and threonine metabolism	272000000	397000000	311000000	344000000	363000000	376000000	374000000	409000000	341000000	256000000	367000000	368000000	290000000	421000000	358000000	370000000	359000000	285000000	284000000	299000000	322000000	311000000	396000000	395000000	365000000	343000000	415000000	405000000	305000000	312000000	313000000	274000000	329000000	347000000	337000000
P57	471 | 20 | 31	D-allo-Threonine | L-Homoserine | Threonine	M+H	C4H9NO3	120.066	13.29	24830-94-2 | 672-15-1 | 72-19-5	HMDB04041 | HMDB00719 | HMDB00167	Amino Acids, Peptides, and Analogues | Amino Acids, Peptides, and Analogues | Amino Acids, Peptides, and Analogues	Amino Acids and Derivatives | Amino Acids and Derivatives | Amino Acids and Derivatives	28718 | 15699 | 16857	Glycine, serine and threonine metabolism | Methionine Metabolism | Glycine, serine and threonine metabolism	307000000	417000000	335000000	351000000	390000000	414000000	356000000	472000000	357000000	266000000	389000000	402000000	252000000	490000000	418000000	379000000	388000000	277000000	308000000	313000000	326000000	334000000	473000000	433000000	423000000	351000000	491000000	480000000	320000000	352000000	343000000	284000000	331000000	400000000	329000000
N124	247 | 24	D-Glutamine | L-Glutamine	M-H	C5H10N2O3	145.062	13.98	5959-95-5 | 56-85-9	HMDB03423 | HMDB00641	Amino Acids, Peptides, and Analogues | Amino Acids, Peptides, and Analogues	Amino Acids and Derivatives | Amino Acids and Derivatives	17061 | 18050	Glutamate Metabolism | Aspartate Metabolism	4850000000	3640000000	4210000000	3650000000	4270000000	4220000000	3490000000	4210000000	4350000000	6150000000	4460000000	4080000000	4020000000	4040000000	4500000000	4090000000	3910000000	5800000000	6170000000	3960000000	3910000000	7240000000	5090000000	4560000000	4090000000	4730000000	4590000000	5170000000	3650000000	4010000000	6090000000	6650000000	4190000000	4890000000	3700000000
P74	247 | 24	D-Glutamine | L-Glutamine	M+H	C5H10N2O3	147.076	13.99	5959-95-5 | 56-85-9	HMDB03423 | HMDB00641	Amino Acids, Peptides, and Analogues | Amino Acids, Peptides, and Analogues	Amino Acids and Derivatives | Amino Acids and Derivatives	17061 | 18050	Glutamate Metabolism | Aspartate Metabolism	15500000000	14200000000	13400000000	12500000000	13800000000	13400000000	12600000000	14200000000	14000000000	17700000000	14100000000	13400000000	13100000000	13300000000	14000000000	14100000000	13400000000	16800000000	17900000000	13500000000	12200000000	20400000000	13200000000	14100000000	14000000000	14400000000	15100000000	14500000000	12700000000	13700000000	16900000000	17500000000	13900000000	14200000000	11900000000
N336	967 | 903 | 976	2-Hydroxy-2-methylbutyric-acid | 2-Hydroxy-3-methylbutyric-acid | 3-Hydroxy-3-methylbutyric-acid	M-H	C5H10O3	117.056	3.76	3739-30-8 | 4026-18-0 | 625-08-1	HMDB01987 | HMDB00407 | HMDB00754	Lipids | Lipids | Organic Acids and Derivatives	Fatty Acids and Conjugates | Fatty Acids and Conjugates | Hydroxy Acids and Derivatives	68454 | 60645 | 37084	Unassigned | Valine, Leucine and Isoleucine Metabolism | Valine, Leucine and Isoleucine Metabolism	39000000	70500000	172000000	58400000	97000000	68400000	63300000	85900000	80600000	50500000	75900000	58200000	57600000	56400000	58600000	60800000	57000000	48900000	50300000	41600000	84300000	55700000	70700000	100000000	67400000	66600000	78800000	57600000	72200000	69200000	67700000	57100000	49500000	77500000	56900000
N78	325	D-Arabinose	M-H	C5H10O5	149.046	12.08	147-81-9	HMDB29942	Carbohydrates and Carbohydrate Conjugates	Monosaccharides	46983	Unassigned	3480000	2610000	3130000	2680000	3600000	3270000	3470000	3360000	2830000	3970000	2940000	3290000	4700000	2960000	2610000	4080000	4080000	5080000	3960000	3750000	3270000	5280000	5500000	3650000	2860000	4510000	3020000	9890000	3130000	2660000	3010000	3180000	3060000	3200000	2420000
N96	109	D-Xylose	M-H	C5H10O5	149.046	13.03	58-86-6	HMDB00098	Carbohydrates and Carbohydrate Conjugates	Monosaccharides	53455	Pentose and glucuronate interconversions	6120000	8160000	7180000	7880000	5930000	7680000	7930000	8210000	6010000	6990000	6610000	6320000	6200000	7180000	6540000	6620000	6620000	6750000	6630000	6930000	6580000	5820000	6610000	6940000	7500000	6490000	6130000	7660000	6310000	6460000	7270000	6780000	7840000	6960000	7030000
P70	276	4-Guanidinobutyric-acid	M+H	C5H11N3O2	146.092	13.97	463-00-3	HMDB03464	Amino Acids, Peptides, and Analogues	Amino Acids and Derivatives	15728	Purine Metabolism	162000000	154000000	209000000	224000000	179000000	224000000	154000000	189000000	197000000	194000000	177000000	167000000	150000000	201000000	206000000	173000000	158000000	173000000	178000000	188000000	190000000	129000000	191000000	192000000	202000000	174000000	187000000	220000000	160000000	196000000	198000000	193000000	203000000	233000000	207000000
N386	439	Betaine	M-H	C5H11NO2	116.072	9.65	107-43-7	HMDB00043	Amino Acids, Peptides, and Analogues	Amino Acids and Derivatives	17750	Betaine Metabolism	6770000	4890000	5760000	8180000	6510000	6940000	4470000	8530000	6350000	6870000	6590000	6290000	6120000	8360000	6360000	8090000	6330000	6140000	6790000	6430000	7180000	2910000	7210000	9870000	8230000	6770000	6700000	7690000	5440000	6690000	6020000	5680000	6670000	7280000	7460000
N50	439 | 30	Betaine | Valine	M-H	C5H11NO2	116.072	11.02	107-43-7 | 72-18-4	HMDB00043 | HMDB00883	Amino Acids, Peptides, and Analogues | Amino Acids, Peptides, and Analogues	Amino Acids and Derivatives | Amino Acids and Derivatives	17750 | 16414	Betaine Metabolism | Valine, Leucine and Isoleucine Metabolism	150000000	157000000	138000000	179000000	134000000	163000000	164000000	145000000	119000000	135000000	138000000	122000000	87200000	170000000	161000000	126000000	122000000	158000000	147000000	120000000	145000000	123000000	189000000	134000000	203000000	114000000	150000000	192000000	112000000	149000000	179000000	157000000	145000000	138000000	147000000
P199	439	Betaine	M+H	C5H11NO2	118.086	9.66	107-43-7	HMDB00043	Amino Acids, Peptides, and Analogues	Amino Acids and Derivatives	17750	Betaine Metabolism	8060000000	5820000000	6950000000	9490000000	7660000000	9060000000	5100000000	11200000000	7740000000	8280000000	8420000000	7970000000	6760000000	10300000000	8050000000	10100000000	8480000000	7050000000	8960000000	7960000000	8230000000	3260000000	9290000000	11900000000	10700000000	8720000000	9150000000	10400000000	6480000000	8800000000	7360000000	7030000000	7660000000	9390000000	8350000000
P30	439 | 30	Betaine | Valine	M+H	C5H11NO2	118.086	11.03	107-43-7 | 72-18-4	HMDB00043 | HMDB00883	Amino Acids, Peptides, and Analogues | Amino Acids, Peptides, and Analogues	Amino Acids and Derivatives | Amino Acids and Derivatives	17750 | 16414	Betaine Metabolism | Valine, Leucine and Isoleucine Metabolism	619000000	582000000	542000000	588000000	471000000	672000000	504000000	538000000	375000000	527000000	504000000	464000000	299000000	611000000	697000000	438000000	449000000	478000000	506000000	460000000	584000000	432000000	717000000	519000000	822000000	438000000	594000000	739000000	427000000	591000000	709000000	631000000	471000000	646000000	523000000
N387	1065 | 28	D-Penicillamine | Methionine	M-H	C5H11NO2S	148.044	9.74	52-67-5 | 63-68-3	HMDB14997 | HMDB00696	Amino Acids, Peptides, and Analogues | Amino Acids, Peptides, and Analogues	Amino Acids and Derivatives | Amino Acids and Derivatives	50868 | 16643	Xenobiotics | Betaine Metabolism	94900000	60400000	51000000	74200000	67100000	54500000	78200000	70100000	58400000	70300000	84000000	58600000	42100000	80900000	64800000	65600000	66600000	85700000	80600000	65400000	76000000	77000000	98100000	63000000	75000000	58800000	65300000	102000000	47700000	53100000	69600000	65200000	56700000	51800000	48500000
P204	1065 | 28	D-Penicillamine | Methionine	M+H	C5H11NO2S	150.058	9.81	52-67-5 | 63-68-3	HMDB14997 | HMDB00696	Amino Acids, Peptides, and Analogues | Amino Acids, Peptides, and Analogues	Amino Acids and Derivatives | Amino Acids and Derivatives	50868 | 16643	Xenobiotics | Betaine Metabolism	899000000	517000000	459000000	630000000	602000000	497000000	652000000	638000000	521000000	596000000	750000000	547000000	338000000	723000000	620000000	574000000	634000000	685000000	749000000	569000000	631000000	726000000	942000000	563000000	715000000	509000000	599000000	934000000	415000000	489000000	633000000	559000000	478000000	446000000	417000000
P77	298	Methionine-sulfoxide	M+H	C5H11O3NS	166.053	13	62697-73-8	HMDB02005	Amino Acids, Peptides, and Analogues	Amino Acids and Derivatives	49033	Methionine Metabolism	22100000	312000000	221000000	274000000	192000000	476000000	270000000	261000000	125000000	27700000	38200000	128000000	95500000	193000000	361000000	20800000	25200000	21600000	24500000	75400000	66300000	22300000	51700000	143000000	258000000	37600000	173000000	153000000	233000000	321000000	344000000	227000000	254000000	306000000	381000000
N128	832	2-Deoxyribose-5-phosphate	M-H	C5H11O7P	213.017	14.19	102916-66-5	HMDB01031	Carbohydrates and Carbohydrate Conjugates	Monosaccharides	16132	Pentose Phosphate Pathway	3700000	2510000	7410000	4980000	4840000	7210000	3670000	4350000	3360000	4610000	3760000	5340000	5360000	4370000	5080000	6810000	5010000	4090000	3790000	4400000	4880000	1680000	4740000	7400000	4920000	5230000	3620000	7090000	3610000	4710000	4800000	4090000	5520000	6650000	3000000
N188	494 | 152 | 495 | 497	D-Ribose-1-phosphate | D-Ribose-5-phosphate | D-Ribulose-5-phosphate | D-Xylulose-5-phosphate	M-H	C5H11O8P	229.012	15.4	14075-00-4 | 3615-55-2 | 4151-19-3 | 4212-65-1	HMDB01489 | HMDB01548 | HMDB00618 | HMDB00868	Carbohydrates and Carbohydrate Conjugates | Carbohydrates and Carbohydrate Conjugates | Carbohydrates and Carbohydrate Conjugates | Carbohydrates and Carbohydrate Conjugates	Monosaccharides | Monosaccharides | Monosaccharides | Monosaccharides	16300 | 52742 | 17797 | 16332	Purine Metabolism | Purine Metabolism | Pentose Phosphate Pathway | Pentose Phosphate Pathway	236000000	377000000	297000000	410000000	341000000	433000000	327000000	407000000	265000000	291000000	279000000	304000000	92000000	248000000	368000000	275000000	308000000	280000000	253000000	240000000	267000000	200000000	300000000	388000000	353000000	280000000	286000000	487000000	224000000	340000000	373000000	275000000	344000000	446000000	383000000
N221	494 | 152 | 495 | 497	D-Ribose-1-phosphate | D-Ribose-5-phosphate | D-Ribulose-5-phosphate | D-Xylulose-5-phosphate	M-H	C5H11O8P	229.012	15.94	14075-00-4 | 3615-55-2 | 4151-19-3 | 4212-65-1	HMDB01489 | HMDB01548 | HMDB00618 | HMDB00868	Carbohydrates and Carbohydrate Conjugates | Carbohydrates and Carbohydrate Conjugates | Carbohydrates and Carbohydrate Conjugates | Carbohydrates and Carbohydrate Conjugates	Monosaccharides | Monosaccharides | Monosaccharides | Monosaccharides	16300 | 52742 | 17797 | 16332	Purine Metabolism | Purine Metabolism | Pentose Phosphate Pathway | Pentose Phosphate Pathway	579000000	598000000	565000000	660000000	587000000	664000000	695000000	717000000	567000000	675000000	624000000	599000000	655000000	715000000	581000000	760000000	580000000	675000000	572000000	690000000	608000000	539000000	683000000	655000000	644000000	756000000	644000000	790000000	550000000	609000000	530000000	585000000	745000000	740000000	589000000
N267	163	Ornithine	M-H	C5H12N2O2	131.083	17.15	70-26-8	HMDB00214	Amino Acids, Peptides, and Analogues	Amino Acids and Derivatives	15729	Arginine and Proline Metabolism	72100000	54600000	57800000	75300000	72300000	86100000	68600000	66200000	55200000	48800000	61800000	53400000	35800000	71600000	83000000	46800000	48500000	62900000	60900000	55300000	70100000	58200000	83600000	56300000	78500000	42100000	66100000	86200000	53400000	64600000	81700000	64100000	60900000	64900000	78100000
N390	227	Orotic-acid	M-H	C5H4N2O4	155.01	9.78	65-86-1	HMDB00226	Amino Acids, Peptides, and Analogues	Amino Acids and Derivatives	16742	Pyrimidine Metabolism	19900000	23100000	17000000	21300000	22100000	25900000	23000000	18500000	10900000	23100000	15900000	22700000	15500000	12000000	24200000	23800000	21900000	25200000	29200000	14300000	20400000	17600000	22600000	23700000	17100000	21100000	23000000	27000000	8030000	21100000	31400000	15700000	22500000	23200000	15000000
N373	986	Hypoxanthine	M-H	C5H4N4O	135.031	8.84	68-94-0	HMDB00157	Aromatic Heteropolycyclic Compounds	Imidazopyrimidines	17368	Purine Metabolism	4130000000	4220000000	3970000000	4150000000	4110000000	3820000000	4440000000	4450000000	4850000000	3870000000	4940000000	3470000000	2860000000	5740000000	4470000000	3410000000	3650000000	3990000000	4150000000	3980000000	4060000000	4210000000	5860000000	4050000000	4390000000	3870000000	4190000000	4930000000	4210000000	4180000000	4230000000	4650000000	4080000000	4230000000	4460000000
P192	986	Hypoxanthine	M+H	C5H4N4O	137.046	8.83	68-94-0	HMDB00157	Aromatic Heteropolycyclic Compounds	Imidazopyrimidines	17368	Purine Metabolism	30300000000	28100000000	28800000000	27600000000	29600000000	27800000000	28500000000	31800000000	33100000000	27700000000	33200000000	25700000000	18600000000	37400000000	32000000000	23400000000	26600000000	26100000000	29400000000	26900000000	28700000000	29700000000	40500000000	28400000000	31300000000	28000000000	30700000000	35700000000	28700000000	30100000000	31600000000	32200000000	25000000000	30400000000	31500000000
N61	123	Xanthine	M-H	C5H4N4O2	151.026	11.41	69-89-6	HMDB00292	Aromatic Heteropolycyclic Compounds	Imidazopyrimidines	17712	Purine Metabolism	4900000000	5020000000	4510000000	5200000000	4760000000	5060000000	5690000000	5750000000	5450000000	4470000000	5700000000	3830000000	3590000000	6250000000	5340000000	4070000000	4790000000	5240000000	4940000000	4810000000	5120000000	4870000000	6020000000	4090000000	5400000000	4640000000	5150000000	5930000000	4840000000	4780000000	5130000000	5490000000	4630000000	5060000000	5570000000
P40	123	Xanthine	M+H	C5H4N4O2	153.041	11.39	69-89-6	HMDB00292	Aromatic Heteropolycyclic Compounds	Imidazopyrimidines	17712	Purine Metabolism	24200000	23800000	22600000	24200000	24500000	27500000	25900000	30900000	24300000	17400000	27500000	18700000	14000000	32600000	27600000	17300000	21300000	21600000	22400000	23600000	26200000	19900000	33900000	18900000	25900000	16800000	23600000	33600000	24400000	24700000	24300000	24600000	20400000	22000000	26900000
N86	274	Uric-acid	M-H	C5H4N4O3	167.021	12.52	69-93-2	HMDB00289	Aromatic Heteropolycyclic Compounds	Imidazopyrimidines	17775	Purine Metabolism	643000	71400000	91300000	91400000	52300000	89600000	101000000	99600000	46700000	6480000	9580000	44400000	75000000	89600000	66900000	185000000	2850000	14500000	74900	36800000	17800000	168000	13300000	53100000	157000000	12500000	75400000	69700000	76300000	86900000	88000000	89700000	74000000	74500000	75500000
N353	111	Adenine	M-H	C5H5N5	134.047	6.12	73-24-5	HMDB00034	Aromatic Heteropolycyclic Compounds	Imidazopyrimidines	16708	Purine Metabolism	875000000	4070000000	1360000000	1980000000	1900000000	5660000000	2450000000	3210000000	927000000	2150000000	895000000	1750000000	3170000000	563000000	1120000000	2900000000	2240000000	906000000	1050000000	968000000	867000000	843000000	855000000	3530000000	1550000000	2350000000	1130000000	1240000000	944000000	1610000000	1420000000	1010000000	2970000000	4280000000	1900000000
P176	111	Adenine	M+H	C5H5N5	136.062	6.23	73-24-5	HMDB00034	Aromatic Heteropolycyclic Compounds	Imidazopyrimidines	16708	Purine Metabolism	5370000000	7360000000	3990000000	5860000000	6460000000	9310000000	5660000000	6580000000	2750000000	4400000000	4070000000	4990000000	3990000000	1310000000	6720000000	5000000000	5550000000	3820000000	4310000000	3400000000	5030000000	4150000000	5810000000	6960000000	5980000000	4790000000	5660000000	8150000000	2400000000	6690000000	7360000000	3410000000	5830000000	7730000000	7090000000
N63	1102	Guanine	M-H	C5H5N5O	150.042	11.51	73-40-5	HMDB00132	Aromatic Heteropolycyclic Compounds	Imidazopyrimidines	16235	Purine Metabolism	10300000	14000000	16800000	13000000	15300000	21400000	17200000	14800000	12700000	13800000	14300000	12100000	11100000	11500000	14100000	7590000	11300000	10900000	10300000	16300000	14900000	10500000	17500000	12400000	17800000	9860000	16000000	21000000	10800000	16200000	17900000	16000000	15500000	17800000	16500000
P42	1102	Guanine	M+H	C5H5N5O	152.057	11.52	73-40-5	HMDB00132	Aromatic Heteropolycyclic Compounds	Imidazopyrimidines	16235	Purine Metabolism	2380000000	2870000000	3110000000	2710000000	2950000000	3660000000	2960000000	3250000000	2800000000	2450000000	2860000000	2330000000	2690000000	2610000000	2820000000	1990000000	2190000000	2330000000	2240000000	2990000000	2420000000	2130000000	2910000000	2260000000	3030000000	2460000000	2940000000	3430000000	2590000000	2930000000	2980000000	2960000000	2850000000	3210000000	2770000000
N355	329	Pyrrole-2-carboxylic-acid	M-H	C5H5NO2	110.025	7.7	634-97-9	HMDB04230	Amino Acids, Peptides, and Analogues	Amino Acids and Derivatives	36751	NA	8660000	10500000	9020000	9200000	8680000	9950000	9480000	10000000	10200000	6960000	9350000	8250000	6590000	12000000	11100000	7910000	8110000	7800000	8010000	8290000	9020000	8140000	12300000	8610000	10500000	7840000	8770000	11500000	8540000	9360000	9310000	9740000	7930000	9580000	10700000
N333	1059	Thymine	M-H	C5H6N2O2	125.036	3.09	65-71-4	HMDB00262	Aromatic Heteromonocyclic Compounds	Diazines	17821	Pyrimidine Metabolism	23800000	21900000	24600000	27400000	24800000	24400000	25200000	28900000	21300000	34100000	26600000	19900000	18100000	23700000	21100000	22200000	19900000	25800000	26600000	20800000	22700000	30300000	26500000	26800000	23800000	26100000	22000000	27300000	21800000	25400000	28300000	28100000	24100000	29500000	21300000
N65	219	Imidazoleacetic-acid	M-H	C5H6N2O2	125.036	11.71	645-65-8	HMDB02024	Aromatic Heteromonocyclic Compounds	Azoles	16974	Histidine Metabolism	5080000	3500000	6580000	3330000	5380000	3270000	5270000	5090000	7110000	7890000	6790000	6150000	3090000	7290000	4900000	4210000	5710000	4200000	4040000	5560000	5850000	3600000	8300000	7530000	5540000	8270000	5910000	11000000	3790000	3440000	5780000	6960000	3820000	3810000	3510000
N194	451 | 516 | 540 | 562	Citraconic-acid | Glutaconic-acid | Itaconic-acid | Mesaconic-acid	M-H	C5H6O4	129.019	15.52	498-23-7 | 1724-02-3 | 97-65-4 | 498-24-8	HMDB00634 | HMDB00620 | HMDB02092 | HMDB00749	Lipids | Lipids | Organic Acids and Derivatives | Lipids	Fatty Acids and Conjugates | Fatty Acids and Conjugates | Carboxylic Acids and Derivatives | Fatty Acids and Conjugates	17626 | 15670 | 30838 | 16600	Valine, Leucine and Isoleucine Metabolism | Unassigned | C5-Branched dibasic acid metabolism | Unassigned	176000000	271000000	237000000	302000000	222000000	245000000	275000000	266000000	229000000	253000000	184000000	224000000	174000000	235000000	219000000	242000000	262000000	187000000	229000000	247000000	233000000	185000000	240000000	187000000	250000000	228000000	212000000	267000000	198000000	243000000	159000000	256000000	261000000	250000000	253000000
N164	422	a-Ketoglutaric-acid	M-H	C5H6O5	145.014	14.93	328-50-7	HMDB00208	Organic Acids and Derivatives	Keto-Acids and Derivatives	30915	Citrate cycle (TCA cycle)	22300000	31200000	22500000	25400000	20500000	22600000	27800000	25500000	23300000	22700000	24700000	23100000	22000000	23300000	23900000	23100000	24800000	27100000	24800000	25700000	23000000	21400000	24600000	20900000	26000000	25900000	26100000	26000000	22300000	22100000	22700000	24700000	25500000	22700000	23400000
N167	950	L-Pyroglutamic-acid	M-H	C5H7NO3	128.035	14	98-79-3	HMDB00267	Aliphatic Heteromonocyclic Compounds	Pyrrolidines	18183	Glutathione Metabolism	419000000	348000000	369000000	326000000	378000000	388000000	321000000	392000000	382000000	556000000	399000000	359000000	372000000	358000000	392000000	373000000	357000000	515000000	554000000	351000000	335000000	613000000	445000000	403000000	372000000	422000000	412000000	459000000	322000000	357000000	529000000	587000000	377000000	438000000	328000000
N184	950	L-Pyroglutamic-acid	M-H	C5H7NO3	128.035	15.3	98-79-3	HMDB00267	Aliphatic Heteromonocyclic Compounds	Pyrrolidines	18183	Glutathione Metabolism	329000000	706000000	353000000	478000000	432000000	472000000	556000000	422000000	302000000	463000000	280000000	399000000	339000000	317000000	315000000	480000000	448000000	337000000	428000000	290000000	282000000	318000000	298000000	475000000	416000000	412000000	360000000	420000000	252000000	383000000	392000000	364000000	457000000	447000000	429000000
N39	352	D-Pyroglutamic-acid	M-H	C5H7NO3	128.035	10.24	4042-36-8	HMDB00805	Aliphatic Heteromonocyclic Compounds	Pyrrolidines	16010	Glutamate Metabolism	2510000000	2360000000	2280000000	2090000000	2530000000	2260000000	2150000000	2700000000	3050000000	2950000000	3070000000	2180000000	2060000000	3060000000	2790000000	1820000000	2410000000	2840000000	3040000000	2460000000	2630000000	3700000000	3510000000	2560000000	2540000000	2620000000	2770000000	3110000000	2600000000	2370000000	3140000000	3510000000	2200000000	2710000000	2840000000
N43	352	D-Pyroglutamic-acid	M-H	C5H7NO3	128.035	10.59	4042-36-8	HMDB00805	Aliphatic Heteromonocyclic Compounds	Pyrrolidines	16010	Glutamate Metabolism	2560000000	2370000000	2360000000	2140000000	2510000000	2270000000	2140000000	2740000000	2980000000	3010000000	3070000000	2160000000	2100000000	3140000000	2810000000	1770000000	2440000000	2960000000	3010000000	2410000000	2570000000	3370000000	3680000000	2640000000	2530000000	2570000000	2770000000	3110000000	2540000000	2410000000	3100000000	3610000000	2210000000	2960000000	2750000000
P76	950	L-Pyroglutamic-acid	M+H	C5H7NO3	130.05	13.99	98-79-3	HMDB00267	Aliphatic Heteromonocyclic Compounds	Pyrrolidines	18183	Glutathione Metabolism	15100000000	13200000000	12700000000	11600000000	13200000000	12700000000	11900000000	13600000000	13200000000	16800000000	13500000000	12800000000	11900000000	12600000000	13400000000	13000000000	12800000000	15800000000	16900000000	12900000000	11900000000	19600000000	13000000000	13400000000	13400000000	13800000000	14700000000	14000000000	11900000000	13000000000	16700000000	16900000000	12700000000	14700000000	11400000000
P97	950	L-Pyroglutamic-acid	M+H	C5H7NO3	130.05	15.31	98-79-3	HMDB00267	Aliphatic Heteromonocyclic Compounds	Pyrrolidines	18183	Glutathione Metabolism	1460000000	2300000000	1360000000	1720000000	1730000000	1780000000	2040000000	1470000000	1100000000	1620000000	1190000000	1600000000	1090000000	1190000000	1360000000	1720000000	1840000000	1140000000	1630000000	1240000000	1010000000	1140000000	1340000000	2060000000	1540000000	1700000000	1510000000	1720000000	1130000000	1600000000	1470000000	1290000000	1660000000	1960000000	1520000000
N306	1114	Dihydrothymine	M-H	C5H8N2O2	127.052	2.03	696-04-8	HMDB00079	Aliphatic Heteromonocyclic Compounds	Diazines	27468	Pyrimidine Metabolism	1240000	972000	3210000	272000	3840000	5540000	1220000	3420000	599000	3400000	124000	2270000	4460000	561000	834000	3470000	3480000	1090000	1500000	2320000	647000	4060000	4900000	3670000	808000	3700000	2340000	979000	1470000	1950000	1720000	1740000	2370000	4170000	393000
N202	803	D-2-Hydroxyglutaric-acid	M-H	C5H8O5	147.03	15.53	2889-31-8	HMDB00606	Organic Acids and Derivatives	Hydroxy Acids and Derivatives	32796	Fatty Acid Biosynthesis	601000000	730000000	697000000	886000000	649000000	725000000	800000000	749000000	652000000	761000000	650000000	654000000	551000000	694000000	625000000	674000000	745000000	679000000	604000000	710000000	676000000	546000000	689000000	707000000	706000000	653000000	591000000	772000000	593000000	693000000	624000000	742000000	766000000	758000000	775000000
P103	282	Guanidinosuccinic-acid	M+H	C5H9N3O4	176.067	15.45	6133-30-8	HMDB03157	Amino Acids, Peptides, and Analogues	Amino Acids and Derivatives	17072	Purine Metabolism	2330000	3290000	5060000	3680000	3060000	3560000	3610000	3690000	3160000	2340000	2980000	3960000	2620000	2750000	3660000	4160000	3800000	2190000	2860000	3360000	2910000	1250000	3810000	4530000	3120000	4760000	2710000	4920000	2870000	3250000	2290000	2550000	4750000	5140000	3020000
N66	21	Proline	M-H	C5H9NO2	114.056	11.71	147-85-3	HMDB00162	Amino Acids, Peptides, and Analogues	Amino Acids and Derivatives	17203	Arginine and Proline Metabolism	67500000	76400000	56400000	76700000	64000000	68300000	79300000	69000000	59300000	60000000	71000000	52600000	42200000	87500000	77500000	53100000	59700000	73500000	69000000	63500000	69800000	67700000	96500000	52700000	83300000	55100000	76400000	91800000	55800000	69400000	80600000	71300000	63200000	65900000	73500000
P44	21	Proline	M+H	C5H9NO2	116.071	11.7	147-85-3	HMDB00162	Amino Acids, Peptides, and Analogues	Amino Acids and Derivatives	17203	Arginine and Proline Metabolism	5100000000	5410000000	4360000000	5080000000	4990000000	4890000000	5140000000	5350000000	4380000000	4160000000	5000000000	4470000000	2950000000	6060000000	5980000000	3990000000	4580000000	4570000000	5120000000	4370000000	4690000000	5030000000	6630000000	4320000000	6060000000	4210000000	5510000000	6440000000	4160000000	5110000000	5600000000	4860000000	4360000000	5200000000	5310000000
N174	96 | 889	cis-4-hydroxy-D-proline | trans-4-hydroxy-L-proline	M-H	C5H9NO3	130.051	15.2	2584-71-6 | 51-35-4	HMDB60460 | HMDB00725	Aliphatic heteromonocyclic compounds | Amino Acids, Peptides, and Analogues	Carboxylic Acids and Derivatives | Amino Acids and Derivatives	16231 | 18095	Arginine and Proline Metabolism | Arginine and Proline Metabolism	1920000000	2350000000	2200000000	2220000000	2250000000	2440000000	2340000000	2330000000	2090000000	2220000000	2110000000	2100000000	1850000000	2080000000	2170000000	2210000000	2190000000	1990000000	2180000000	2010000000	1990000000	1900000000	2270000000	2410000000	2250000000	2270000000	2180000000	2520000000	2060000000	2220000000	2150000000	2280000000	2310000000	2550000000	2170000000
N368	574	N-Acetyl-L-alanine	M-H	C5H9NO3	130.051	8.63	97-69-8	HMDB00766	Amino Acids, Peptides, and Analogues	Amino Acids and Derivatives	40992	NA	52800000	40300000	33800000	53300000	50000000	53300000	41600000	43900000	37300000	29600000	44800000	37400000	15500000	47400000	58800000	28900000	32800000	40800000	36800000	38900000	38900000	51400000	60000000	29000000	50600000	27400000	58700000	71900000	29000000	49200000	58300000	39900000	39400000	42100000	57100000
N186	222	L-Glutamic-acid	M-H	C5H9NO4	146.046	15.3	56-86-0	HMDB00148	Amino Acids, Peptides, and Analogues	Amino Acids and Derivatives	16015	Alanine Metabolism	1190000000	2600000000	1280000000	1810000000	1550000000	1710000000	2090000000	1460000000	1000000000	1640000000	934000000	1480000000	1140000000	1130000000	1050000000	1750000000	1630000000	1200000000	1370000000	1010000000	1020000000	1020000000	1050000000	1750000000	1480000000	1460000000	1280000000	1430000000	885000000	1400000000	1360000000	1180000000	1660000000	1620000000	1540000000
N54	955 | 734	N-Acetyl-DL-serine | O-Acetyl-L-serine	M-H	C5H9NO4	146.046	11.08	NA | 5147-00-2	HMDB02931 | HMDB03011	Amino Acids, Peptides, and Analogues | Amino Acids, Peptides, and Analogues	Amino Acids and Derivatives | Amino Acids and Derivatives	NA | 17981	NA | NA	52200000	68300000	54400000	64800000	57800000	63600000	69800000	63300000	58500000	57700000	61600000	50800000	42800000	70100000	60200000	56200000	54600000	60200000	59700000	49000000	52000000	51600000	71500000	56200000	59600000	58500000	61500000	73700000	54200000	58000000	62400000	64000000	57500000	65100000	58500000
P99	222	L-Glutamic-acid	M+H	C5H9NO4	148.06	15.31	56-86-0	HMDB00148	Amino Acids, Peptides, and Analogues	Amino Acids and Derivatives	16015	Alanine Metabolism	2950000000	5670000000	3160000000	4250000000	3740000000	4270000000	4580000000	3430000000	2430000000	3840000000	2260000000	3690000000	2760000000	2730000000	2690000000	4200000000	3980000000	2680000000	3300000000	2520000000	2260000000	2460000000	2470000000	4340000000	3600000000	3550000000	3090000000	3440000000	2190000000	3470000000	3290000000	2810000000	4020000000	3900000000	3570000000
N67	887	N-Acetyl-L-asparagine	M-H	C6H10N2O4	173.057	11.73	4033-40-3	HMDB06028	Amino Acids, Peptides, and Analogues	Amino Acids and Derivatives	NA	Aspartate Metabolism	51300000	35600000	51100000	39600000	46900000	46800000	47300000	47900000	54500000	68800000	62900000	50400000	25500000	57900000	50000000	52500000	44700000	52000000	79500000	47200000	57900000	89200000	74400000	69500000	42600000	71300000	54000000	71600000	35600000	38800000	65500000	68400000	41400000	54900000	33900000
P51	887	N-Acetyl-L-asparagine	M+H	C6H10N2O4	175.071	12.33	4033-40-3	HMDB06028	Amino Acids, Peptides, and Analogues	Amino Acids and Derivatives	NA	Aspartate Metabolism	11000000	13700000	17600000	12500000	17000000	22000000	12000000	20000000	13100000	10600000	12200000	10900000	3330000	13900000	23800000	7840000	10000000	5120000	8300000	10400000	14400000	6360000	19800000	16300000	16800000	9130000	14900000	19300000	14400000	21700000	21000000	19500000	15200000	27700000	17100000
N157	894 | 965 | 987 | 17	2-2-Dimethylsuccinic-acid | 2-Methylglutaric-acid | 3-Methylglutaric-acid | Adipic-acid	M-H	C6H10O4	145.051	14.83	597-43-3 | 617-62-9 | 626-51-7 | 124-04-9	HMDB02074 | HMDB00422 | HMDB00752 | HMDB00448	Organic Acids and Derivatives | Lipids | Lipids | Organic Acids and Derivatives	Carboxylic Acids and Derivatives | Fatty Acids and Conjugates | Fatty Acids and Conjugates | Carboxylic Acids and Derivatives	86537 | 68567 | 68566 | 30832	Unassigned | Citrate cycle (TCA cycle) | NA | Xenobiotics	5610000	6790000	6170000	7190000	5780000	6400000	7340000	6590000	5670000	6690000	5760000	6090000	7280000	5780000	5530000	7660000	7480000	12400000	6330000	5520000	9090000	6570000	6610000	6940000	6360000	7230000	5690000	8340000	6260000	6100000	5910000	5610000	5970000	6610000	6160000
N154	676	3-Hydroxy-3-methylglutaric-acid	M-H	C6H10O5	161.046	14.78	503-49-1	HMDB00355	Organic Acids and Derivatives	Hydroxy Acids and Derivatives	16831	Valine, Leucine and Isoleucine Metabolism	124000000	203000000	141000000	159000000	139000000	159000000	163000000	154000000	145000000	172000000	152000000	132000000	107000000	170000000	141000000	130000000	136000000	150000000	146000000	136000000	136000000	112000000	174000000	159000000	165000000	144000000	149000000	190000000	120000000	150000000	160000000	159000000	163000000	177000000	155000000
N265	1142	D-Saccharic-acid	M-H	C6H10O8	209.03	17.06	25525-21-7	HMDB00663	Carbohydrates and Carbohydrate Conjugates	Sugar Acids and Derivatives	16002	Ascorbate and Aldarate Metabolism	15700000	24800000	19200000	20300000	28600000	25000000	23300000	24400000	18100000	73900000	20600000	17500000	28100000	23900000	20500000	26700000	21000000	23500000	17700000	23500000	22800000	16700000	28600000	21300000	23500000	24300000	27000000	23300000	17900000	22200000	22700000	23700000	24000000	23200000	17900000
P22	1100	Methylhistamine	M+H	C6H11N3	126.103	10.68	501-75-7	HMDB00898	Aromatic Heteromonocyclic Compounds	Azoles	29009	Histidine Metabolism	261000000	194000000	293000000	260000000	306000000	271000000	392000000	333000000	276000000	394000000	286000000	289000000	228000000	362000000	346000000	311000000	318000000	423000000	346000000	219000000	247000000	287000000	365000000	281000000	234000000	263000000	288000000	287000000	236000000	312000000	390000000	445000000	192000000	344000000	164000000
N44	719	L-Histidinol	M-H	C6H11N3O	140.083	10.63	4836-52-6	HMDB03431	Aromatic Heteromonocyclic Compounds	Azoles	16255	NA	101000000	39400000	182000000	49200000	181000000	146000000	62900000	68200000	141000000	389000000	151000000	127000000	131000000	124000000	130000000	144000000	74000000	59400000	135000000	115000000	157000000	93000000	183000000	173000000	69700000	144000000	155000000	136000000	113000000	109000000	160000000	126000000	83700000	131000000	104000000
N57	272	Pipecolinic-acid	M-H	C6H11NO2	128.072	11.12	535-75-1	HMDB00070	Amino Acids, Peptides, and Analogues	Amino Acids and Derivatives	17964	Lysine Metabolism	1200000	1470000	2440000	1410000	1580000	1940000	1990000	1430000	1650000	1450000	1460000	1110000	1270000	1970000	1450000	1740000	1270000	1020000	1760000	1460000	2020000	889000	2430000	1970000	1800000	2190000	1340000	2000000	1080000	1490000	1230000	1030000	1510000	1470000	1170000
P34	272	Pipecolinic-acid	M+H	C6H11NO2	130.086	11.11	535-75-1	HMDB00070	Amino Acids, Peptides, and Analogues	Amino Acids and Derivatives	17964	Lysine Metabolism	51800000	74600000	110000000	79900000	77000000	90400000	81500000	92800000	73600000	55100000	63900000	62200000	48100000	76100000	82300000	75400000	91500000	45700000	65000000	73600000	88400000	47500000	101000000	65800000	114000000	80800000	64900000	114000000	56100000	66800000	60400000	36500000	70800000	71600000	91000000
N374	1051	4-Acetamidobutanoic-acid	M-H	C6H11NO3	144.067	9.07	3025-96-5	HMDB03681	Lipids	Fatty Acids and Conjugates	17645	NA	1920000	1450000	2320000	1520000	1770000	1980000	1800000	2250000	2110000	1920000	2640000	1620000	1310000	2610000	2020000	1870000	2710000	2230000	1990000	1790000	2200000	1820000	2900000	2080000	1720000	2020000	1770000	2650000	1670000	1950000	2280000	2370000	1780000	1880000	1580000
N346	579	N-Formyl-L-methionine	M-H	C6H11NO3S	176.039	4.71	4289-98-9	HMDB01015	Amino Acids, Peptides, and Analogues	Amino Acids and Derivatives	16552	NA	9640000	10800000	9490000	12000000	9730000	9230000	12100000	12400000	9370000	14900000	10200000	9260000	7560000	12000000	8300000	11800000	12400000	11200000	9380000	8900000	8700000	8480000	13500000	10700000	9630000	10900000	7830000	12700000	6580000	9680000	9360000	11100000	9710000	12900000	8090000
N183	113	Alpha-D-Aminoadipic-acid	M-H	C6H11NO4	160.061	15.38	542-32-5	HMDB00510	Amino Acids, Peptides, and Analogues	Amino Acids and Derivatives	37024	Lysine Metabolism	10900000	23500000	23400000	17900000	17500000	16100000	33000000	20500000	19300000	14900000	18500000	23300000	17800000	21700000	20000000	27400000	22800000	16200000	14200000	15100000	18500000	10700000	27700000	18600000	14100000	19300000	18800000	19500000	19100000	17500000	18000000	15900000	14600000	17200000	13400000
P101	113	Alpha-D-Aminoadipic-acid	M+H	C6H11NO4	162.076	15.37	542-32-5	HMDB00510	Amino Acids, Peptides, and Analogues	Amino Acids and Derivatives	37024	Lysine Metabolism	48300000	95400000	97400000	77200000	64200000	62700000	138000000	82500000	75900000	59900000	77200000	104000000	73800000	89200000	78700000	122000000	102000000	71000000	61700000	60800000	70800000	39900000	103000000	82800000	53900000	81500000	77400000	76600000	79700000	73900000	70100000	58900000	58800000	68900000	43600000
N87	470	D-Ala-D-Ala	M-H	C6H12N2O3	159.077	12.52	923-16-0	HMDB03459	Amino Acids, Peptides, and Analogues	Peptides	16576	Dipeptide	2080000	2450000	2750000	2850000	2970000	2810000	3010000	2320000	3520000	2730000	3630000	2160000	2290000	2760000	2600000	3160000	2900000	2770000	2660000	2450000	2230000	2560000	3120000	3220000	2310000	3930000	3110000	3160000	1960000	2550000	2440000	2280000	2600000	2810000	2160000
P52	470	D-Ala-D-Ala	M+H	C6H12N2O3	161.092	12.45	923-16-0	HMDB03459	Amino Acids, Peptides, and Analogues	Peptides	16576	Dipeptide	15800000	25100000	25700000	28500000	24200000	30000000	30200000	21100000	27600000	19300000	24100000	21100000	16100000	20800000	22200000	21500000	18500000	16400000	18400000	18400000	16700000	12800000	23200000	25000000	19300000	27300000	27600000	27200000	14600000	24400000	22200000	21400000	20000000	20900000	19600000
N207	267	L-Cystine	M-H	C6H12N2O4S2	239.017	15.59	56-89-3	HMDB00192	Amino Acids, Peptides, and Analogues	Amino Acids and Derivatives	16283	Cysteine Metabolism	32800000	25400000	15400000	8870000	18300000	16800000	18400000	16300000	32600000	33400000	35900000	30200000	21900000	43600000	20100000	27500000	41300000	58300000	46600000	32200000	38200000	85500000	50800000	27600000	13600000	30900000	38600000	43600000	16800000	13200000	26700000	35300000	15300000	20000000	15400000
P106	267	L-Cystine	M+H	C6H12N2O4S2	241.031	15.66	56-89-3	HMDB00192	Amino Acids, Peptides, and Analogues	Amino Acids and Derivatives	16283	Cysteine Metabolism	80500000	70100000	40100000	21800000	44100000	42800000	42200000	46400000	90600000	75600000	99000000	79900000	44600000	121000000	54700000	70600000	90700000	137000000	126000000	83400000	87600000	201000000	144000000	72800000	36900000	78600000	94600000	127000000	41300000	34800000	67700000	76800000	37400000	62000000	37800000
N307	44	Caproic-acid	M-H	C6H12O2	115.076	2.03	142-62-1	HMDB00535	Lipids	Fatty Acids and Conjugates	30776	Fatty Acid Biosynthesis	20000000	14300000	19800000	14500000	30200000	19600000	14900000	18800000	19100000	38500000	14400000	25700000	37900000	13700000	16200000	37800000	17100000	16400000	24200000	14800000	20200000	22700000	22800000	32000000	16100000	21200000	18800000	18500000	14000000	14300000	19000000	15100000	15300000	21300000	13700000
N309	194	2-hydroxycaproic-acid	M-H	C6H12O3	131.071	2.03	6064-63-7	HMDB01624	Organic Acids and Derivatives	Hydroxy Acids and Derivatives	86542	NA	3560000	4740000	11000000	6940000	4830000	5210000	6540000	5940000	4350000	3760000	4750000	2160000	5000000	4960000	4230000	5800000	4840000	3640000	765000	3460000	4790000	4140000	4840000	7680000	5800000	3250000	4200000	5280000	2240000	5460000	3240000	3370000	4970000	4630000	3840000
N326	194	2-hydroxycaproic-acid	M-H	C6H12O3	131.071	2.78	6064-63-7	HMDB01624	Organic Acids and Derivatives	Hydroxy Acids and Derivatives	86542	NA	2360000	2510000	9160000	3780000	3760000	4450000	3660000	4980000	4210000	2770000	3260000	2480000	2930000	2750000	3450000	3220000	4430000	2580000	2220000	1870000	3140000	3810000	4260000	5760000	5020000	4300000	2890000	4180000	2620000	3250000	3120000	3520000	2830000	3510000	3250000
N38	357	1-5-Anhydro-D-sorbitol	M-H	C6H12O5	163.061	10.16	154-58-5	HMDB02712	Carbohydrates and Carbohydrate Conjugates	Monosaccharides	16070	Unassigned	20300000	59000000	20900000	31100000	53500000	28800000	59200000	65000000	34600000	20800000	31400000	54900000	33400000	52000000	24300000	51600000	48200000	20000000	21200000	21600000	29600000	34300000	21900000	60900000	28600000	57900000	46400000	29000000	43400000	61600000	21900000	26200000	26100000	64000000	25500000
N218	76	Myo-inositol	M-H	C6H12O6	179.056	15.92	87-89-8	HMDB00211	Aliphatic Homomonocyclic Compounds	Cyclic Alcohols and Derivatives	17268	Inositol Metabolism	1650000000	2220000000	2350000000	2300000000	2180000000	2530000000	2060000000	2420000000	2150000000	2050000000	2100000000	2160000000	1750000000	2630000000	2400000000	2210000000	2030000000	1890000000	1800000000	2200000000	2200000000	1210000000	2690000000	2470000000	2330000000	2280000000	2130000000	2910000000	2070000000	2290000000	2050000000	2030000000	2470000000	2750000000	2170000000
N118	831	Gluconic-acid	M-H	C6H12O7	195.051	13.61	526-95-4	HMDB00625	Carbohydrates and Carbohydrate Conjugates	Sugar Acids and Derivatives	33198	Xenobiotics	60800000	58900000	80500000	75500000	67100000	80200000	66400000	81300000	65400000	78300000	64900000	58000000	51600000	68900000	64100000	66000000	61900000	63300000	72900000	67100000	63700000	44000000	84400000	77000000	81600000	67900000	56000000	91800000	56200000	65100000	68100000	73300000	78400000	77400000	71600000
N130	1053 | 831	Galactonic-acid | Gluconic-acid	M-H	C6H12O7	195.051	14.21	13382-27-9 | 526-95-4	HMDB00565 | HMDB00625	Carbohydrates and Carbohydrate Conjugates | Carbohydrates and Carbohydrate Conjugates	Sugar Acids and Derivatives | Sugar Acids and Derivatives	16534 | 33198	Fructose and Mannose Degradation | Xenobiotics	36600000	34400000	25900000	25800000	29700000	43400000	27100000	31400000	25800000	26900000	31400000	25200000	30200000	38600000	40100000	40000000	36100000	30200000	34700000	29200000	33300000	24800000	48500000	28700000	31800000	34300000	31000000	57100000	22000000	33400000	34100000	29100000	33000000	38300000	25900000
N149	1053 | 831	Galactonic-acid | Gluconic-acid	M-H	C6H12O7	195.051	14.5	13382-27-9 | 526-95-4	HMDB00565 | HMDB00625	Carbohydrates and Carbohydrate Conjugates | Carbohydrates and Carbohydrate Conjugates	Sugar Acids and Derivatives | Sugar Acids and Derivatives	16534 | 33198	Fructose and Mannose Degradation | Xenobiotics	36200000	51100000	43300000	44600000	42800000	43900000	42500000	47800000	43100000	51300000	44100000	42200000	37400000	54000000	41300000	52600000	45200000	40900000	43800000	44100000	42500000	34100000	49300000	50300000	47200000	49400000	39800000	50600000	37200000	43200000	39600000	42100000	47100000	49800000	42100000
N146	91	L-Citrulline	M-H	C6H13N3O3	174.088	14.56	372-75-8	HMDB00904	Amino Acids, Peptides, and Analogues	Amino Acids and Derivatives	16349	Aspartate Metabolism	10400000	10800000	9880000	8710000	8070000	8300000	11600000	9250000	10400000	10600000	10700000	6790000	9010000	12000000	10300000	7630000	8740000	18400000	16300000	10600000	12700000	10600000	13200000	9100000	15300000	8560000	10400000	11900000	8600000	7750000	9290000	10100000	8120000	7300000	8670000
N375	34 | 1003	Leucine | L-Norleucine	M-H	C6H13NO2	130.087	9.13	61-90-5 | 327-57-1	HMDB00687 | HMDB01645	Amino Acids, Peptides, and Analogues | Amino Acids, Peptides, and Analogues	Amino Acids and Derivatives | Amino Acids and Derivatives	15603 | 18347	Valine, Leucine and Isoleucine Metabolism | Xenobiotics	678000000	612000000	549000000	715000000	597000000	715000000	631000000	566000000	485000000	448000000	556000000	510000000	320000000	700000000	718000000	425000000	450000000	580000000	525000000	485000000	595000000	685000000	806000000	489000000	824000000	416000000	626000000	819000000	447000000	625000000	753000000	557000000	589000000	540000000	667000000
N381	216 | 25 | 34 | 1003	DL-Leucine | Isoleucine | Leucine | L-Norleucine	M-H	C6H13NO2	130.087	9.63	5699-54-7 | 73-32-5 | 61-90-5 | 327-57-1	HMDB03640 | HMDB00172 | HMDB00687 | HMDB01645	Amino Acids, Peptides, and Analogues | Amino Acids, Peptides, and Analogues | Amino Acids, Peptides, and Analogues | Amino Acids, Peptides, and Analogues	Amino Acids and Derivatives | Amino Acids and Derivatives | Amino Acids and Derivatives | Amino Acids and Derivatives	15604 | 17191 | 15603 | 18347	Valine, Leucine and Isoleucine Metabolism | Valine, Leucine and Isoleucine Metabolism | Valine, Leucine and Isoleucine Metabolism | Xenobiotics	217000000	219000000	186000000	241000000	191000000	233000000	223000000	205000000	167000000	164000000	193000000	163000000	112000000	253000000	238000000	149000000	157000000	205000000	195000000	161000000	196000000	174000000	271000000	175000000	302000000	144000000	204000000	280000000	155000000	216000000	245000000	193000000	191000000	183000000	219000000
P195	34 | 1003	Leucine | L-Norleucine	M+H	C6H13NO2	132.102	9.16	61-90-5 | 327-57-1	HMDB00687 | HMDB01645	Amino Acids, Peptides, and Analogues | Amino Acids, Peptides, and Analogues	Amino Acids and Derivatives | Amino Acids and Derivatives	15603 | 18347	Valine, Leucine and Isoleucine Metabolism | Xenobiotics	1410000000	1140000000	1070000000	1390000000	1140000000	1430000000	1130000000	1180000000	938000000	882000000	1130000000	992000000	540000000	1390000000	1480000000	777000000	910000000	1030000000	1030000000	921000000	1140000000	1030000000	1720000000	941000000	1760000000	805000000	1310000000	1780000000	856000000	1290000000	1560000000	1120000000	1020000000	1090000000	1270000000
P200	216 | 25 | 34 | 1003	DL-Leucine | Isoleucine | Leucine | L-Norleucine	M+H	C6H13NO2	132.102	9.6	5699-54-7 | 73-32-5 | 61-90-5 | 327-57-1	HMDB03640 | HMDB00172 | HMDB00687 | HMDB01645	Amino Acids, Peptides, and Analogues | Amino Acids, Peptides, and Analogues | Amino Acids, Peptides, and Analogues | Amino Acids, Peptides, and Analogues	Amino Acids and Derivatives | Amino Acids and Derivatives | Amino Acids and Derivatives | Amino Acids and Derivatives	15604 | 17191 | 15603 | 18347	Valine, Leucine and Isoleucine Metabolism | Valine, Leucine and Isoleucine Metabolism | Valine, Leucine and Isoleucine Metabolism | Xenobiotics	537000000	503000000	429000000	539000000	439000000	558000000	492000000	467000000	380000000	374000000	456000000	392000000	227000000	587000000	543000000	345000000	373000000	424000000	459000000	386000000	459000000	418000000	696000000	401000000	732000000	339000000	512000000	689000000	357000000	529000000	609000000	432000000	422000000	424000000	509000000
N227	477 | 700 | 490 | 1186 | 281 | 65 | 416	D-Fructose-1-phosphate | D-Fructose-6-phosphate | D-Mannose-6-phosphate | Galactose-1-phosphate | Glucose-1-phosphate | Glucose-6-PO4 | Mannose-1-phosphate	M-H	C6H13O9P	259.022	16.04	15978-08-2 | 643-13-0 | 3672-15-9 | 2255-14-3 | 59-56-3 | 56-73-5 | 27251-84-9	HMDB01076 | HMDB00124 | HMDB01078 | HMDB00645 | HMDB01586 | HMDB01401 | HMDB06330	Carbohydrates and Carbohydrate Conjugates | Carbohydrates and Carbohydrate Conjugates | Carbohydrates and Carbohydrate Conjugates | Carbohydrates and Carbohydrate Conjugates | Carbohydrates and Carbohydrate Conjugates | Carbohydrates and Carbohydrate Conjugates | Carbohydrates and Carbohydrate Conjugates	Monosaccharides | Monosaccharides | Monosaccharides | Monosaccharides | Monosaccharides | Monosaccharides | Monosaccharides	704854 | 15946 | 49728 | 17973 | 16077 | 4170 | 35374	Fructose and Mannose Degradation | Glutamate Metabolism | Fructose and Mannose Degradation | Nucleotide Sugars Metabolism | Nucleotide Sugars Metabolism | Nucleotide Sugars Metabolism | Fructose and Mannose Degradation	352000000	270000000	245000000	256000000	393000000	356000000	203000000	278000000	308000000	273000000	404000000	344000000	225000000	397000000	474000000	333000000	402000000	389000000	388000000	357000000	455000000	331000000	635000000	317000000	258000000	289000000	424000000	469000000	196000000	310000000	441000000	224000000	306000000	320000000	252000000
N248	477 | 700 | 490 | 1186 | 281 | 65 | 416	D-Fructose-1-phosphate | D-Fructose-6-phosphate | D-Mannose-6-phosphate | Galactose-1-phosphate | Glucose-1-phosphate | Glucose-6-PO4 | Mannose-1-phosphate	M-H	C6H13O9P	259.022	16.65	15978-08-2 | 643-13-0 | 3672-15-9 | 2255-14-3 | 59-56-3 | 56-73-5 | 27251-84-9	HMDB01076 | HMDB00124 | HMDB01078 | HMDB00645 | HMDB01586 | HMDB01401 | HMDB06330	Carbohydrates and Carbohydrate Conjugates | Carbohydrates and Carbohydrate Conjugates | Carbohydrates and Carbohydrate Conjugates | Carbohydrates and Carbohydrate Conjugates | Carbohydrates and Carbohydrate Conjugates | Carbohydrates and Carbohydrate Conjugates | Carbohydrates and Carbohydrate Conjugates	Monosaccharides | Monosaccharides | Monosaccharides | Monosaccharides | Monosaccharides | Monosaccharides | Monosaccharides	704854 | 15946 | 49728 | 17973 | 16077 | 4170 | 35374	Fructose and Mannose Degradation | Glutamate Metabolism | Fructose and Mannose Degradation | Nucleotide Sugars Metabolism | Nucleotide Sugars Metabolism | Nucleotide Sugars Metabolism | Fructose and Mannose Degradation	288000000	236000000	172000000	240000000	339000000	380000000	214000000	189000000	169000000	256000000	227000000	316000000	182000000	212000000	358000000	294000000	294000000	328000000	262000000	226000000	308000000	271000000	393000000	316000000	216000000	229000000	352000000	366000000	142000000	252000000	386000000	179000000	296000000	328000000	225000000
P125	477 | 490 | 1186 | 65 | 281 | 416	D-Fructose-1-phosphate | D-Mannose-6-phosphate | Galactose-1-phosphate | Glucose-6-PO4 | Glucose-1-phosphate | Mannose-1-phosphate	M+H	C6H13O9P	261.037	16.62	15978-08-2 | 3672-15-9 | 2255-14-3 | 56-73-5 | 59-56-3 | 27251-84-9	HMDB01076 | HMDB01078 | HMDB00645 | HMDB01401 | HMDB01586 | HMDB06330	Carbohydrates and Carbohydrate Conjugates | Carbohydrates and Carbohydrate Conjugates | Carbohydrates and Carbohydrate Conjugates | Carbohydrates and Carbohydrate Conjugates | Carbohydrates and Carbohydrate Conjugates | Carbohydrates and Carbohydrate Conjugates	Monosaccharides | Monosaccharides | Monosaccharides | Monosaccharides | Monosaccharides | Monosaccharides	704854 | 49728 | 17973 | 4170 | 16077 | 35374	Fructose and Mannose Degradation | Fructose and Mannose Degradation | Nucleotide Sugars Metabolism | Nucleotide Sugars Metabolism | Nucleotide Sugars Metabolism | Fructose and Mannose Degradation	17400000	16900000	16300000	18400000	19500000	32200000	16900000	16600000	15700000	22600000	22300000	24500000	9500000	23800000	20900000	19900000	19300000	19100000	17000000	20800000	18400000	16200000	31500000	30900000	17400000	19900000	19100000	27000000	12600000	16300000	20000000	17800000	19100000	35600000	15500000
P137	65 | 416 | 1186 | 490 | 477	Glucose-6-PO4 | Mannose-1-phosphate | Galactose-1-phosphate | D-Mannose-6-phosphate | D-Fructose-1-phosphate	M+H	C6H13O9P	261.037	16.91	56-73-5 | 27251-84-9 | 2255-14-3 | 3672-15-9 | 15978-08-2	HMDB01401 | HMDB06330 | HMDB00645 | HMDB01078 | HMDB01076	Carbohydrates and Carbohydrate Conjugates | Carbohydrates and Carbohydrate Conjugates | Carbohydrates and Carbohydrate Conjugates | Carbohydrates and Carbohydrate Conjugates | Carbohydrates and Carbohydrate Conjugates	Monosaccharides | Monosaccharides | Monosaccharides | Monosaccharides | Monosaccharides	4170 | 35374 | 17973 | 49728 | 704854	Nucleotide Sugars Metabolism | Fructose and Mannose Degradation | Nucleotide Sugars Metabolism | Fructose and Mannose Degradation | Fructose and Mannose Degradation	28600000	20800000	25500000	25200000	24900000	29100000	44300000	20900000	24700000	23700000	28700000	24400000	26800000	33200000	27200000	22000000	19200000	23100000	22100000	20800000	22700000	18400000	36400000	28100000	29400000	21200000	22600000	32500000	21900000	24000000	23900000	27800000	22600000	34100000	26000000
N257	23	Lysine	M-H	C6H14N2O2	145.098	16.76	56-87-1	HMDB00182	Amino Acids, Peptides, and Analogues	Amino Acids and Derivatives	18019	Lysine Metabolism	40700000	43200000	40100000	43200000	45800000	43900000	47600000	44300000	38600000	33000000	42200000	35700000	34000000	49900000	42900000	35900000	35900000	37400000	36800000	35600000	38900000	43200000	46800000	40700000	48000000	37400000	46400000	52300000	41700000	43400000	41600000	38700000	38100000	43100000	45100000
P131	23	Lysine	M+H	C6H14N2O2	147.113	16.77	56-87-1	HMDB00182	Amino Acids, Peptides, and Analogues	Amino Acids and Derivatives	18019	Lysine Metabolism	512000000	508000000	476000000	479000000	566000000	513000000	512000000	548000000	461000000	359000000	513000000	461000000	353000000	641000000	549000000	391000000	436000000	394000000	426000000	424000000	458000000	524000000	574000000	502000000	566000000	434000000	560000000	629000000	498000000	540000000	517000000	440000000	400000000	546000000	505000000
N268	35	Arginine	M-H	C6H14N4O2	173.104	17.15	74-79-3	HMDB00517	Amino Acids, Peptides, and Analogues	Amino Acids and Derivatives	16467	Aspartate Metabolism	190000000	150000000	158000000	207000000	191000000	232000000	189000000	176000000	147000000	141000000	168000000	139000000	105000000	194000000	217000000	127000000	129000000	176000000	162000000	152000000	185000000	158000000	223000000	148000000	212000000	116000000	176000000	227000000	139000000	177000000	221000000	169000000	171000000	174000000	205000000
N241	701	D-Glucosamine-6-phosphate	M-H	C6H14NO8P	258.038	16.16	3616-42-0	HMDB01254	Carbohydrates and Carbohydrate Conjugates	Monosaccharides	15873	Glutamate Metabolism	97300000	67200000	43400000	55700000	127000000	114000000	29200000	56300000	23300000	67000000	57300000	104000000	30200000	53700000	135000000	84600000	103000000	96700000	86000000	61000000	113000000	89200000	127000000	99600000	57500000	62500000	121000000	123000000	37800000	84500000	146000000	44300000	88200000	95900000	58300000
P111	701	D-Glucosamine-6-phosphate	M+H	C6H14NO8P	260.053	15.93	3616-42-0	HMDB01254	Carbohydrates and Carbohydrate Conjugates	Monosaccharides	15873	Glutamate Metabolism	31000000	24000000	14500000	20400000	41000000	38800000	16400000	21000000	15200000	23300000	22700000	35600000	10800000	22000000	48600000	29100000	32600000	30500000	29800000	19900000	36500000	29900000	50700000	32800000	20200000	20900000	41400000	46000000	12300000	28600000	45000000	15100000	28100000	34300000	20200000
N279	493 | 246 | 420	D-Myo-inositol-1-4-bisphosphate | Fructose-1-6-bisphosphate | D-Glucose-1-6-bisphosphate	M-H	C6H14O12P2	338.989	17.59	47055-78-7 | 488-69-7 | 10139-18-1	HMDB00968 | HMDB01058 | HMDB03514	Alcohols and polyols | Carbohydrates and Carbohydrate Conjugates | Carbohydrates and Carbohydrate Conjugates	Cyclic alcohols and derivatives | Monosaccharides | Monosaccharides	NA | 16905 | 18148	Inositol Metabolism | Fructose and Mannose Degradation | Starch and Sucrose Metabolism	116000000	115000000	154000000	134000000	95500000	62700000	48500000	123000000	249000000	118000000	254000000	96800000	53800000	226000000	177000000	102000000	82200000	155000000	196000000	212000000	189000000	119000000	321000000	93200000	165000000	122000000	108000000	245000000	117000000	135000000	110000000	134000000	69500000	72500000	202000000
P144	493 | 246 | 420	D-Myo-inositol-1-4-bisphosphate | Fructose-1-6-bisphosphate | D-Glucose-1-6-bisphosphate	M+H	C6H14O12P2	341.003	17.58	47055-78-7 | 488-69-7 | 10139-18-1	HMDB00968 | HMDB01058 | HMDB03514	Alcohols and polyols | Carbohydrates and Carbohydrate Conjugates | Carbohydrates and Carbohydrate Conjugates	Cyclic alcohols and derivatives | Monosaccharides | Monosaccharides	NA | 16905 | 18148	Inositol Metabolism | Fructose and Mannose Degradation | Starch and Sucrose Metabolism	4290000	4930000	6010000	4380000	3460000	2360000	1280000	5490000	10100000	3430000	9680000	3890000	2420000	9170000	7360000	3750000	2950000	5400000	7780000	7510000	6930000	4530000	13800000	3560000	6730000	4470000	4190000	9250000	3840000	5060000	3840000	5280000	1790000	3170000	7390000
P151	493 | 246 | 420	D-Myo-inositol-1-4-bisphosphate | Fructose-1-6-bisphosphate | D-Glucose-1-6-bisphosphate	M+H	C6H14O12P2	341.003	18.1	47055-78-7 | 488-69-7 | 10139-18-1	HMDB00968 | HMDB01058 | HMDB03514	Alcohols and polyols | Carbohydrates and Carbohydrate Conjugates | Carbohydrates and Carbohydrate Conjugates	Cyclic alcohols and derivatives | Monosaccharides | Monosaccharides	NA | 16905 | 18148	Inositol Metabolism | Fructose and Mannose Degradation | Starch and Sucrose Metabolism	2130000	1380000	3440000	2760000	1900000	4340000	177000	6000000	5480000	3090000	5120000	1250000	8530000	6930000	2280000	2420000	1570000	2130000	5120000	1460000	2390000	334000	4390000	2960000	2480000	1650000	667000	2040000	1450000	3710000	3060000	2190000	1480000	4890000	4020000
N94	978 | 1187	D-Mannitol | Dulcitol	M-H	C6H14O6	181.072	12.83	69-65-8 | 608-66-2	HMDB00765 | HMDB00107	Lipids | Lipids	Fatty Alcohols | Fatty Alcohols	16899 | 16813	Fructose and Mannose Degradation | Galactose Metabolism	39800000	46400000	42900000	43100000	38100000	51400000	44300000	44700000	36200000	39100000	39300000	35900000	26900000	43000000	42800000	38900000	36400000	41400000	38800000	41700000	40300000	24400000	49900000	40800000	42400000	36300000	33400000	51700000	37200000	39300000	46100000	40900000	44800000	42600000	40600000
P169	817	Triethanolamine	M+H	C6H15NO3	150.113	3.6	102-71-6	HMDB32538	Aliphatic Acyclic Compounds	Alkylamines	28621	NA	58200000	10600000	18000000	23300000	51000000	10100000	58300000	29900000	17000000	31700000	28900000	35300000	33300000	24300000	12600000	31100000	27800000	63300000	41900000	147000000	29900000	51600000	35500000	65800000	22900000	62300000	120000000	89700000	47800000	18000000	29800000	10100000	23000000	19800000	12200000
N205	489	D-Mannitol-1-phosphate	M-H	C6H15O9P	261.038	15.57	15806-48-1	HMDB01530	Carbohydrates and Carbohydrate Conjugates	Monosaccharides	16298	NA	1200000	1410000	1850000	1620000	1910000	2170000	1740000	1870000	1400000	1810000	1330000	1140000	1290000	1520000	1650000	1680000	1660000	1150000	1200000	1320000	1440000	656000	1670000	2350000	1700000	1410000	1350000	2350000	1620000	1840000	1860000	1610000	1660000	2040000	1900000
N239	489	D-Mannitol-1-phosphate	M-H	C6H15O9P	261.038	16.12	15806-48-1	HMDB01530	Carbohydrates and Carbohydrate Conjugates	Monosaccharides	16298	NA	1900000	1680000	2050000	1810000	1870000	2010000	1910000	1970000	2040000	1600000	1730000	1810000	1440000	1970000	2030000	1780000	1690000	1600000	1960000	1670000	1800000	1780000	2490000	2180000	1560000	2140000	1900000	2170000	1660000	1750000	1810000	1920000	1740000	2290000	1670000
P96	489	D-Mannitol-1-phosphate	M+H	C6H15O9P	263.053	15.27	15806-48-1	HMDB01530	Carbohydrates and Carbohydrate Conjugates	Monosaccharides	16298	NA	22900000	20500000	25200000	28600000	24100000	24000000	33400000	28800000	28900000	22800000	23900000	24700000	22600000	21300000	27100000	28600000	27200000	29300000	25600000	26100000	21000000	24000000	31400000	27300000	26800000	27000000	24600000	29200000	24700000	23300000	22900000	23300000	28300000	18400000	28300000
N329	581	Nicotinamide	M-H	C6H6N2O	121.041	2.8	98-92-0	HMDB01406	Aromatic Heteromonocyclic Compounds	Pyridines and Derivatives	17154	Nicotinate and Nicotinamide Metabolism	288000000	241000000	498000000	328000000	371000000	368000000	271000000	399000000	483000000	303000000	302000000	411000000	227000000	344000000	401000000	238000000	279000000	258000000	268000000	190000000	215000000	249000000	394000000	399000000	327000000	449000000	277000000	392000000	299000000	313000000	351000000	321000000	220000000	383000000	276000000
P163	581	Nicotinamide	M+H	C6H6N2O	123.055	2.81	98-92-0	HMDB01406	Aromatic Heteromonocyclic Compounds	Pyridines and Derivatives	17154	Nicotinate and Nicotinamide Metabolism	27800000000	27300000000	32000000000	30400000000	28300000000	33100000000	26000000000	32000000000	28100000000	29700000000	28200000000	27700000000	22900000000	33000000000	30600000000	25900000000	27800000000	25400000000	26600000000	23200000000	22900000000	23800000000	37100000000	33000000000	31800000000	27500000000	28300000000	34400000000	25700000000	30600000000	30400000000	29100000000	25100000000	34300000000	27500000000
P190	1073	4-Amino-nicotinic-acid	M+H	C6H6N2O2	139.05	8.79	7418-65-7	NA	NA	NA	NA	NA	51500000	48100000	50300000	48400000	48800000	47200000	44600000	56100000	61100000	47200000	57400000	40700000	31000000	58500000	54300000	37300000	43800000	42900000	51800000	44300000	51500000	48300000	66500000	43400000	49900000	44200000	50100000	61400000	44500000	49800000	55200000	55000000	45800000	47800000	56700000
P26	677 | 1071 | 1079	4-Imidazoleacrylic-acid | 5-Aminopyridine-3-carboxylic-acid | 6-Aminopyridine-3-carboxylic-acid	M+H	C6H6N2O2	139.05	10.91	104-98-3 | 24242-19-1 | 3167-49-5	HMDB00301 | NA | NA	Aromatic Heteromonocyclic Compounds | NA | NA	Azoles | NA | NA	30817 | NA | NA	Ammonia Recycling | Pyrimidine Metabolism | Pyrimidine Metabolism	99900000	47300000	92000000	68200000	334000000	151000000	52400000	92000000	81600000	135000000	103000000	104000000	109000000	113000000	92800000	75300000	100000000	366000000	89100000	59900000	128000000	147000000	270000000	122000000	74300000	117000000	102000000	185000000	300000000	219000000	76400000	77800000	88700000	88600000	81500000
N219	447	cis-cis-Muconic-acid	M-H	C6H6O4	141.019	15.92	1119-72-8	HMDB06331	Lipids	Fatty Acids and Conjugates	16508	NA	16100000	20700000	22300000	20900000	19300000	22700000	19000000	22800000	20000000	17400000	18400000	18400000	15000000	24000000	22800000	18600000	18900000	17000000	16800000	19600000	18700000	10800000	24400000	22300000	21600000	21600000	20300000	26500000	19400000	21800000	19000000	18100000	22000000	25500000	19700000
N284	450 | 305	cis-Aconitic-acid | trans-Aconitic-acid	M-H	C6H6O6	173.009	17.61	585-84-2 | 4023-65-8	HMDB00072 | HMDB00958	Organic Acids and Derivatives | Organic Acids and Derivatives	Carboxylic Acids and Derivatives | Carboxylic Acids and Derivatives	32805 | 32806	Citrate cycle (TCA cycle) | Citrate cycle (TCA cycle)	242000000	384000000	261000000	269000000	310000000	352000000	409000000	383000000	292000000	328000000	300000000	302000000	184000000	320000000	294000000	327000000	312000000	296000000	340000000	299000000	311000000	307000000	361000000	386000000	284000000	364000000	350000000	375000000	246000000	305000000	290000000	314000000	317000000	367000000	271000000
P180	121 | 7	1-methyl-guanine | 7-methylguanine	M+H	C6H7N5O	166.072	7.36	938-85-2 | 578-76-7	HMDB03282 | HMDB00897	Aromatic Heteropolycyclic Compounds | Aromatic Heteropolycyclic Compounds	Imidazopyrimidines | Imidazopyrimidines	21803 | 28664	NA | Purine Metabolism	27700000	29500000	31000000	36200000	30900000	36700000	30800000	37600000	27100000	28900000	27200000	26700000	19000000	33000000	35000000	30700000	26600000	27100000	24900000	28300000	27100000	22700000	39900000	33800000	34400000	28100000	27500000	37900000	25900000	33500000	33800000	33900000	31600000	38300000	37000000
P194	224	Methylimidazoleacetic-acid	M+H	C6H8N2O2	141.066	9.08	2625-49-2	HMDB02820	Aromatic Heteromonocyclic Compounds	Azoles	1606	Histidine Metabolism	314000000	275000000	361000000	482000000	379000000	369000000	335000000	544000000	358000000	434000000	363000000	350000000	311000000	419000000	409000000	369000000	377000000	407000000	437000000	282000000	296000000	412000000	417000000	447000000	319000000	388000000	365000000	385000000	297000000	443000000	440000000	546000000	314000000	460000000	342000000
N56	283	Imidazolelactic-acid	M-H	C6H8N2O3	155.046	11.08	876-19-7	HMDB02320	Aromatic Heteromonocyclic Compounds	Azoles	27487	Histidine Metabolism	23600000	28100000	22000000	26600000	23200000	24200000	25400000	29300000	23700000	31500000	23700000	22300000	17500000	27300000	21300000	25300000	24300000	28400000	28300000	21700000	19600000	23100000	23700000	26600000	25900000	25800000	22200000	28400000	20500000	22400000	28100000	30400000	23700000	26400000	23500000
N71	283	Imidazolelactic-acid	M-H	C6H8N2O3	155.046	11.77	876-19-7	HMDB02320	Aromatic Heteromonocyclic Compounds	Azoles	27487	Histidine Metabolism	7750000	6460000	10400000	11000000	11400000	8510000	9350000	9050000	11200000	10300000	9250000	8850000	5180000	10700000	11500000	8830000	8120000	7150000	9910000	6850000	7660000	9340000	10500000	10800000	7710000	9730000	9110000	12500000	5910000	6720000	13700000	13900000	6610000	13000000	6490000
P33	283	Imidazolelactic-acid	M+H	C6H8N2O3	157.061	11.09	876-19-7	HMDB02320	Aromatic Heteromonocyclic Compounds	Azoles	27487	Histidine Metabolism	109000000	131000000	103000000	119000000	115000000	118000000	110000000	135000000	114000000	141000000	103000000	99400000	74000000	119000000	103000000	105000000	103000000	117000000	127000000	99500000	85900000	111000000	109000000	123000000	121000000	114000000	101000000	128000000	99100000	104000000	147000000	146000000	102000000	139000000	113000000
N287	14 | 46	Citric-acid | Isocitric-acid	M-H	C6H8O7	191.02	17.62	77-92-9 | 320-77-4	HMDB00094 | HMDB00193	Organic Acids and Derivatives | Organic Acids and Derivatives	Carboxylic Acids and Derivatives | Carboxylic Acids and Derivatives	30769 | 30887	Citrate cycle (TCA cycle) | Citrate cycle (TCA cycle)	4460000000	6720000000	4870000000	5380000000	5390000000	5970000000	6360000000	6470000000	5200000000	5690000000	5150000000	5100000000	4510000000	5700000000	5320000000	5530000000	5520000000	5530000000	5700000000	5330000000	5330000000	4930000000	6010000000	6140000000	5390000000	5900000000	5780000000	6550000000	4680000000	5490000000	5270000000	5570000000	5480000000	6110000000	5250000000
N111	22	Histidine	M-H	C6H9N3O2	154.062	13.42	71-00-1	HMDB00177	Amino Acids, Peptides, and Analogues	Amino Acids and Derivatives	15971	Ammonia Recycling	1060000000	985000000	835000000	957000000	959000000	929000000	969000000	1010000000	904000000	1140000000	982000000	854000000	760000000	1060000000	1000000000	841000000	861000000	1260000000	1190000000	904000000	882000000	1180000000	1030000000	843000000	1050000000	929000000	1030000000	1090000000	892000000	963000000	1230000000	1210000000	948000000	933000000	970000000
P60	22	Histidine	M+H	C6H9N3O2	156.077	13.31	71-00-1	HMDB00177	Amino Acids, Peptides, and Analogues	Amino Acids and Derivatives	15971	Ammonia Recycling	3320000000	3080000000	2730000000	2840000000	2960000000	2910000000	2860000000	3240000000	2780000000	3290000000	3040000000	2700000000	2160000000	3340000000	3250000000	2600000000	2850000000	3540000000	3590000000	2780000000	2760000000	3300000000	3430000000	2770000000	3290000000	2780000000	3300000000	3590000000	2770000000	3150000000	3600000000	3480000000	2860000000	3040000000	2780000000
N179	575	N-Acetyl-L-aspartic-acid	M-H	C6H9NO5	174.041	15.2	997-55-7	HMDB00812	Amino Acids, Peptides, and Analogues	Amino Acids and Derivatives	21547	Aspartate Metabolism	23000000000	27800000000	25700000000	27000000000	26200000000	28700000000	28400000000	28100000000	24600000000	27700000000	25000000000	24800000000	22600000000	25100000000	25400000000	26100000000	26000000000	25100000000	25800000000	24200000000	23900000000	22400000000	26800000000	28500000000	26600000000	27300000000	25600000000	30100000000	23700000000	26200000000	26100000000	27300000000	27600000000	30500000000	25900000000
P94	575	N-Acetyl-L-aspartic-acid	M+H	C6H9NO5	176.055	15.16	997-55-7	HMDB00812	Amino Acids, Peptides, and Analogues	Amino Acids and Derivatives	21547	Aspartate Metabolism	1120000000	1140000000	1210000000	1090000000	1170000000	1180000000	1230000000	1180000000	1130000000	1070000000	1100000000	1280000000	915000000	1030000000	1150000000	1110000000	1110000000	1000000000	1110000000	1130000000	1060000000	1030000000	1060000000	1360000000	1160000000	1240000000	1040000000	1280000000	1200000000	1220000000	1190000000	1120000000	1320000000	1310000000	1180000000
N135	47	Shikimic-acid	M-H	C7H10O5	173.046	14.33	138-59-0	HMDB03070	Aliphatic Homomonocyclic Compounds	Cyclic Alcohols and Derivatives	16119	Xenobiotics	60200000	55800000	61200000	54700000	69800000	76600000	61500000	61400000	60000000	65200000	55100000	63300000	21600000	57600000	65800000	63200000	64500000	53000000	56200000	48400000	57300000	55000000	51800000	74600000	62700000	66800000	56900000	63000000	67000000	60300000	60900000	62400000	61800000	77300000	56500000
N82	41 | 1013 | 1072	1-Methylhistidine | 3-Methylhistidine | Methyl-DL-histidine	M-H	C7H11N3O2	168.078	12.3	332-80-9 | 368-16-1 | NA	HMDB00001 | HMDB00479 | NA	Amino Acids, Peptides, and Analogues | Amino Acids, Peptides, and Analogues | NA	Amino Acids and Derivatives | Amino Acids and Derivatives | NA	50599 | 27596 | NA	Histidine Metabolism | Histidine Metabolism | NA	7290000	6410000	7850000	5720000	9250000	6010000	8000000	7200000	10600000	7490000	9120000	7020000	6780000	8860000	7810000	8800000	9020000	7460000	8910000	7960000	6810000	11400000	9320000	9970000	6940000	11100000	7780000	10600000	9030000	7250000	5930000	6190000	7640000	10100000	6660000
P37	41	1-Methylhistidine	M+H	C7H11N3O2	170.092	11.31	332-80-9	HMDB00001	Amino Acids, Peptides, and Analogues	Amino Acids and Derivatives	50599	Histidine Metabolism	1360000000	1020000000	1240000000	1330000000	1400000000	1830000000	1350000000	1370000000	1800000000	1620000000	1770000000	1200000000	993000000	1640000000	1540000000	1270000000	1250000000	1180000000	1590000000	1390000000	1200000000	967000000	1860000000	1540000000	1680000000	1610000000	1380000000	2060000000	1230000000	1360000000	1560000000	1340000000	1320000000	2080000000	1390000000
P48	41 | 1013 | 1072	1-Methylhistidine | 3-Methylhistidine | Methyl-DL-histidine	M+H	C7H11N3O2	170.092	12.21	332-80-9 | 368-16-1 | NA	HMDB00001 | HMDB00479 | NA	Amino Acids, Peptides, and Analogues | Amino Acids, Peptides, and Analogues | NA	Amino Acids and Derivatives | Amino Acids and Derivatives | NA	50599 | 27596 | NA	Histidine Metabolism | Histidine Metabolism | NA	386000000	455000000	519000000	380000000	598000000	453000000	522000000	515000000	618000000	427000000	493000000	420000000	324000000	538000000	595000000	444000000	480000000	368000000	469000000	451000000	399000000	537000000	551000000	609000000	490000000	577000000	482000000	681000000	563000000	523000000	444000000	435000000	500000000	745000000	517000000
P170	1137 | 1136	3-Methylcrotonyl-glycine | N-Tiglylglycine	M+H	C7H11NO3	158.081	3.71	33008-07-0 | 35842-45-6	HMDB00459 | HMDB00959	Amino Acids, Peptides, and Analogues | Amino Acids, Peptides, and Analogues	Amino Acids and Derivatives | Amino Acids and Derivatives	68499 | 73018	NA | NA	149000000	146000000	207000000	159000000	215000000	183000000	141000000	201000000	257000000	167000000	232000000	231000000	168000000	221000000	226000000	150000000	164000000	169000000	197000000	209000000	234000000	217000000	254000000	200000000	189000000	220000000	229000000	222000000	229000000	206000000	200000000	191000000	161000000	233000000	242000000
N161	898 | 576	N-acetyl-DL-glutamic-acid | N-Acetyl-L-glutamic-acid	M-H	C7H11NO5	188.056	14.87	1188-37-0 | 1188-37-0	HMDB01138 | HMDB01138	Amino Acids, Peptides, and Analogues | Amino Acids, Peptides, and Analogues	Amino Acids and Derivatives | Amino Acids and Derivatives	12575 | 12575	NA | Alanine Metabolism	299000000	419000000	379000000	464000000	363000000	462000000	403000000	386000000	335000000	364000000	305000000	340000000	264000000	357000000	371000000	346000000	351000000	318000000	336000000	276000000	297000000	253000000	413000000	434000000	397000000	329000000	306000000	471000000	277000000	381000000	395000000	382000000	392000000	448000000	444000000
P90	898	N-acetyl-DL-glutamic-acid	M+H	C7H11NO5	190.071	14.88	1188-37-0	HMDB01138	Amino Acids, Peptides, and Analogues	Amino Acids and Derivatives	12575	NA	46500000	69300000	56000000	72000000	54800000	61100000	65200000	55100000	51000000	57400000	51600000	57100000	40800000	54300000	53800000	57300000	61100000	54800000	52400000	44500000	44100000	45800000	63200000	65200000	59200000	48500000	47800000	70600000	42600000	55000000	56700000	60100000	63700000	65200000	66900000
N112	1109 | 1016	Gly-Pro | Pro-Gly	M-H	C7H12N2O3	171.077	13.48	704-15-4 | 2578-57-6	HMDB00721 | HMDB11178	Amino Acids, Peptides, and Analogues | Aliphatic heteromonocyclic compounds	Peptides | Carboxylic Acids and Derivatives	356660 | NA	Dipeptide | Dipeptide	8520000	9150000	7870000	9140000	8310000	7980000	8450000	7680000	7120000	5930000	7690000	6380000	3750000	8390000	10500000	5020000	5630000	8050000	8060000	7140000	8650000	8050000	10700000	6270000	11200000	5870000	8290000	12000000	7080000	8520000	11300000	9070000	6950000	6530000	10600000
P61	1109 | 1016	Gly-Pro | Pro-Gly	M+H	C7H12N2O3	173.092	13.37	704-15-4 | 2578-57-6	HMDB00721 | HMDB11178	Amino Acids, Peptides, and Analogues | Aliphatic heteromonocyclic compounds	Peptides | Carboxylic Acids and Derivatives	356660 | NA	Dipeptide | Dipeptide	45100000	50700000	41300000	52300000	45500000	46200000	46600000	44200000	34900000	28900000	39500000	34700000	16500000	45300000	63100000	26000000	30400000	39500000	40800000	36400000	46300000	38000000	61100000	31300000	62000000	25600000	48000000	65900000	37400000	49700000	59700000	42800000	40000000	37100000	51200000
N58	890	N-acetyl-L-glutamine	M-H	C7H12N2O4	187.072	11.16	2490-97-3	HMDB06029	Amino Acids, Peptides, and Analogues	Amino Acids and Derivatives	73685	Aspartate Metabolism	239000000	185000000	176000000	190000000	177000000	226000000	199000000	198000000	209000000	319000000	189000000	189000000	183000000	206000000	185000000	197000000	182000000	288000000	353000000	152000000	141000000	474000000	197000000	192000000	185000000	225000000	195000000	229000000	140000000	179000000	363000000	398000000	185000000	203000000	159000000
P35	890	N-acetyl-L-glutamine	M+H	C7H12N2O4	189.087	11.13	2490-97-3	HMDB06029	Amino Acids, Peptides, and Analogues	Amino Acids and Derivatives	73685	Aspartate Metabolism	158000000	127000000	122000000	123000000	119000000	138000000	129000000	132000000	144000000	222000000	129000000	125000000	111000000	140000000	132000000	131000000	125000000	209000000	231000000	105000000	101000000	326000000	146000000	130000000	123000000	137000000	124000000	147000000	97100000	123000000	247000000	275000000	123000000	135000000	106000000
N311	315	mono-Methyl-adipate	M-H	C7H12O4	159.066	2.03	627-91-8	HMDB59722	Organic Acids and Derivatives	Carboxylic Acids and Derivatives	70855	NA	10200000	10300000	8300000	9500000	10300000	8540000	8510000	10800000	9360000	9040000	9750000	8580000	3540000	8210000	8780000	8720000	9380000	10100000	9050000	9260000	9250000	9130000	9520000	9710000	9200000	9900000	8340000	10200000	10200000	8530000	7830000	11200000	9490000	10000000	10700000
N137	1049	3-isopropylmalic-acid	M-H	C7H12O5	175.061	14.35	921-28-8	HMDB12156	Organic Acids and Derivatives	Carboxylic Acids and Derivatives	35114	Valine, Leucine and Isoleucine Metabolism	10000000	10200000	9380000	11200000	14600000	10300000	11400000	12700000	9100000	12400000	10000000	12200000	8660000	9560000	9840000	10600000	13700000	10100000	10100000	8820000	10000000	12500000	9530000	10500000	10400000	12100000	10600000	13700000	11400000	10500000	10800000	10000000	12800000	12100000	10100000
N317	318	N-Acetyl-D-penicillamine	M-H	C7H13NO3S	190.054	2.19	15537-71-0	NA	NA	NA	61198	NA	68500000	72700000	66200000	68200000	93000000	71100000	88800000	54800000	47600000	48800000	51100000	55700000	39200000	62800000	56900000	52400000	53600000	56800000	51400000	46800000	51700000	44200000	72400000	59300000	73400000	47100000	53700000	85800000	50000000	52200000	62100000	59600000	65200000	55800000	47800000
N341	904	N-Acetyl-L-methionine	M-H	C7H13NO3S	190.054	4.26	65-82-7	HMDB11745	Amino Acids, Peptides, and Analogues	Amino Acids and Derivatives	21557	NA	158000000	177000000	148000000	162000000	204000000	157000000	204000000	120000000	104000000	124000000	123000000	119000000	88200000	147000000	139000000	119000000	125000000	136000000	124000000	113000000	127000000	96600000	169000000	150000000	166000000	105000000	118000000	193000000	121000000	130000000	150000000	137000000	163000000	133000000	116000000
P172	904	N-Acetyl-L-methionine	M+H	C7H13NO3S	192.069	4.25	65-82-7	HMDB11745	Amino Acids, Peptides, and Analogues	Amino Acids and Derivatives	21557	NA	29900000	28200000	29400000	27100000	35500000	25200000	33000000	20600000	17600000	10400000	20100000	21800000	13900000	25100000	14300000	18000000	20400000	24900000	19900000	17600000	22300000	6750000	31500000	26600000	28200000	16900000	18700000	30400000	21100000	20500000	11400000	21300000	23300000	22500000	18300000
N210	127	Cystathionine	M-H	C7H14N2O4S	221.06	15.77	535-34-2	HMDB00455	Amino Acids, Peptides, and Analogues	Amino Acids and Derivatives	NA	NA	14200000	3770000	6320000	6270000	8260000	5440000	4660000	7350000	10200000	16500000	12900000	7770000	6920000	10800000	6380000	11100000	8250000	13200000	14800000	8620000	8180000	11000000	13500000	8310000	6110000	12600000	8490000	10400000	3980000	4850000	9110000	9590000	4990000	5920000	3430000
P107	127	Cystathionine	M+H	C7H14N2O4S	223.075	15.72	535-34-2	HMDB00455	Amino Acids, Peptides, and Analogues	Amino Acids and Derivatives	NA	NA	34900000	9170000	16600000	15900000	20200000	14800000	12300000	18600000	28000000	36200000	31800000	19500000	16400000	28900000	16200000	26500000	23400000	31200000	39200000	21600000	19100000	25900000	35800000	23700000	17200000	29700000	22700000	32600000	10900000	13400000	21400000	23600000	13500000	17600000	9370000
N90	92	Carnitine	M-H	C7H15NO3	160.098	12.58	541-15-1	HMDB00062	Aliphatic Acyclic Compounds	Alkylamines	11060	Carnitine Synthesis	2310000	2410000	2880000	2410000	3010000	3310000	2560000	3250000	3290000	3060000	3090000	2820000	2410000	3580000	3080000	3130000	2620000	2760000	2920000	2720000	2740000	3040000	3670000	3660000	2680000	3210000	3260000	3380000	2800000	2950000	3300000	2960000	2640000	3970000	2470000
P54	92	Carnitine	M+H	C7H15NO3	162.113	12.57	541-15-1	HMDB00062	Aliphatic Acyclic Compounds	Alkylamines	11060	Carnitine Synthesis	28800000000	29600000000	34600000000	29900000000	35400000000	37800000000	29900000000	36500000000	36500000000	36300000000	35500000000	34600000000	28800000000	42200000000	37300000000	37200000000	32600000000	31300000000	35300000000	32000000000	32100000000	34700000000	39300000000	40600000000	31200000000	38400000000	38600000000	39000000000	31900000000	35900000000	38600000000	35000000000	32500000000	44900000000	28900000000
N243	1182	D-Sedoheptulose-7-phosphate	M-H	C7H15O10P	289.033	16.27	2646-35-7	HMDB01068	Carbohydrates and Carbohydrate Conjugates	Disaccharides	15721	Pentose Phosphate Pathway	68700000	53500000	50300000	55500000	88600000	77500000	53300000	55400000	57700000	55800000	55600000	67300000	51900000	62600000	85900000	66300000	74500000	62800000	66400000	54700000	75300000	64700000	86500000	73900000	53800000	65200000	80000000	81300000	46000000	62700000	86200000	52800000	67200000	75200000	58400000
N315	294	4-Hydroxybenzaldehyde	M-H	C7H6O2	121.029	2.13	123-08-0	HMDB11718	Aromatic Homomonocyclic Compounds	Benzaldehydes	17597	NA	12500000	8710000	12400000	11000000	12300000	9780000	12500000	13400000	12500000	13300000	12700000	8110000	13700000	12600000	9960000	12200000	13900000	11400000	14500000	8430000	11500000	16900000	14200000	11300000	9400000	13500000	11700000	15200000	12500000	11600000	11500000	10100000	9700000	9690000	10000000
P15	132 | 748	2-Aminobenzoic-acid | Trigonelline	M+H	C7H7NO2	138.055	10.23	118-92-3 | 535-83-1	HMDB01123 | HMDB00875	Aromatic Homomonocyclic Compounds | Alkaloids and Derivatives	Benzoic Acid and Derivatives | N/A	30754 | 18123	Tryptophan Metabolism | Nicotinate and Nicotinamide Metabolism	75900000	37600000	40500000	59400000	65200000	51900000	74800000	48100000	71400000	93000000	50600000	83700000	89600000	32500000	67800000	104000000	93900000	144000000	128000000	31300000	116000000	165000000	53000000	114000000	50000000	78200000	63900000	176000000	155000000	63100000	75600000	52800000	64300000	68100000	94200000
P165	675	3-Aminosalicylic-acid	M+H	C7H7NO3	154.05	2.98	570-23-0	HMDB01972	Aromatic Homomonocyclic Compounds	Benzoic Acid and Derivatives	89327	NA	9750000	9250000	21200000	10300000	7250000	25000000	10200000	9880000	8060000	14700000	8490000	8510000	7020000	12400000	14600000	8220000	6830000	7450000	15300000	17600000	20100000	4740000	25200000	9240000	26700000	10300000	8060000	20300000	10500000	14200000	13500000	8160000	20200000	13700000	14200000
P105	614	Pyridoxamine-5-phosphate	M+H	C8H13N2O5P	249.064	15.62	529-96-4	HMDB01555	Aromatic Heteromonocyclic Compounds	Pyridines and Derivatives	18335	Vitamin B6 Metabolism	13000000	12000000	10700000	18400000	7620000	12400000	17100000	7060000	10900000	13400000	15500000	18400000	309000	17400000	9520000	14000000	14500000	16400000	14200000	12900000	12300000	13800000	21600000	19200000	11100000	13900000	13200000	27000000	9980000	11200000	8380000	13100000	8440000	17200000	9940000
N104	16	Suberic-acid	M-H	C8H14O4	173.082	13.36	505-48-6	HMDB00893	Organic Acids and Derivatives	Carboxylic Acids and Derivatives	9300	NA	7600000	6900000	7630000	7030000	7350000	6830000	8590000	8300000	7300000	7610000	6690000	7080000	8170000	7060000	7490000	7720000	8380000	20400000	7790000	7170000	8530000	9540000	8570000	8620000	7820000	8130000	7730000	11200000	8920000	7320000	8240000	7310000	7790000	8040000	7210000
N76	728	N6-Acetyl-L-lysine	M-H	C8H16N2O3	187.109	12.02	692-04-6	HMDB00206	Amino Acids, Peptides, and Analogues	Amino Acids and Derivatives	17752	Lysine Metabolism	1790000	2100000	2140000	2080000	2220000	2160000	2060000	2210000	2040000	2200000	2260000	2070000	1900000	2520000	2000000	2480000	2340000	1770000	1890000	1790000	2030000	1690000	2510000	2590000	2340000	2260000	1840000	2740000	1820000	2090000	1810000	1520000	1820000	2210000	2090000
N192	569 | 573	N-Acetyl-a-D-glucosamine-1-phosphate | N-Acetyl-D-glucosamine-6-phosphate	M-H	C8H16NO9P	300.049	15.4	901851-43-2 | 102029-88-9	HMDB01367 | HMDB01062	Carbohydrates and Carbohydrate Conjugates | Carbohydrates and Carbohydrate Conjugates	Amino Sugars | Monosaccharides	7125 | 15784	Amino Sugar Metabolism | Glutamate Metabolism	23000000	24900000	21200000	20600000	19500000	20600000	20900000	27300000	26300000	18300000	18400000	17900000	14300000	40900000	22200000	18600000	19000000	16700000	20100000	18100000	21300000	16900000	31800000	16800000	21800000	16000000	21200000	26700000	14100000	19600000	21500000	24000000	17400000	18100000	24400000
[truncated: 31 more rows]

## Sheet: WHOLE OLFACTORY BULB
NVAR	CEA	ID	Adduct	Formula	m/z	Retention time (min)	CAS	Num.HMDB	Classe	Sous Classe	chebi_id	Metabolic.Pathway.Name	Area_20170220_101.4.BO.PFM12_pos.neg_035	Area_20170220_105.4.BO.PFM1_pos.neg_061	Area_20170220_106.1.BO.PFM3_pos.neg_049	Area_20170220_106.3.BO.PFM28_pos.neg_053	Area_20170220_106.5.BO.PFM21_pos.neg_055	Area_20170220_111.5.BO.PFM6_pos.neg_057	Area_20170220_111.6.BO.PFM23_pos.neg_034	Area_20170220_123.2.BO.PFM27_pos.neg_029	Area_20170220_130.2.BO.PFM5_pos.neg_027	Area_20170220_130.5.BO.PFM17_pos.neg_041	Area_20170220_142.2.BO.PFM36_pos.neg_030	Area_20170220_142.4.BO.PFM7_pos.neg_028	Area_20170220_142.6.BO.PFM26_pos.neg_031	Area_20170220_146.2.BO.PFM35_pos.neg_048	Area_20170220_146.3.BO.PFM15_pos.neg_047	Area_20170220_156.5.BO.PFM11_pos.neg_025	Area_20170220_156.6.BO.PFM33_pos.neg_052	Area_20170220_165.1.BO.PFM25_pos.neg_054	Area_20170220_166.3.BO.PFM16_pos.neg_060	Area_20170220_169.5.BO.PFM34_pos.neg_045	Area_20170220_181.2.BO.PFM20_pos.neg_043	Area_20170220_181.4.BO.PFM19_pos.neg_058	Area_20170220_199.2.BO.PFM2_pos.neg_042	Area_20170220_200.1.BO.PFM4_pos.neg_046	Area_20170220_200.2.BO.PFM18_pos.neg_040	Area_20170220_200.3.BO.PFM24_pos.neg_036	Area_20170220_205.1.BO.PFM14_pos.neg_059	Area_20170220_216.6.BO.PFM8_pos.neg_024	Area_20170220_85.4.BO.PFM9_pos.neg_063	Area_20170220_88.2.BO.PFM13_pos.neg_023	Area_20170220_93.4.BO.PFM32_pos.neg_021	Area_20170220_93.6.BO.PFM29_pos.neg_039	Area_20170220_94.4.BO.PFM10_pos.neg_022	Area_20170220_94.5.BO.PFM30_pos.neg_037	Area_20170220_96.6.BO.PFM31_pos.neg_051
[truncated: 394 more rows]
