# Supplementary material for: Differential Effects of Post-Weaning Diet and Maternal Obesity on Mouse Liver and Brain Metabolomes
Source: Nutrients. 2020 May 28;12(6):1572. doi: 10.3390/nu12061572 (PMC7352523; doi:10.3390/nu12061572)
Supplement: Supplementary file 1 [file nutrients-12-01572-s001.zip › Safi-Stibler_Statistical_Analysis_results.xlsx]

## Sheet: Liver
Liver Post-weaning diet
metabolite	Ratio HFD/CD	Fold Change (log2 ratio)	CV(SD/mean)	Mean CD	Mean HFD	PLSDA_VIP	pval.fdr.dietSelf	NVAR	CEA	Adduct	Formula	m.z	Retention.time.sec	CAS	Classe	Sous.Classe	Metabolic.Pathway.Name	chebi_id	HMDB ID	InChICode	InChIKey	KEGG ID
Alanine.Alanine	1.34459	0.427162	0.278907	111550000	1.55939e+08	1.50236	0.00547238	P79	29.339	M+H	C3H7NO2	90.055	858	56_41_7.107_95_9	Amino.Acids,.Peptides,.and.Analogues.Amino.Acids,.Peptides,.and.Analogues	Amino.Acids.and.Derivatives.Amino.Acids.and.Derivatives	Alanine.Metabolism.Aspartate.Metabolism	16977.2	HMDB00161	InChI=1S/C3H7NO2/c1-2(4)3(5)6/h2H,4H2,1H3,(H,5,6)/t2-/m0/s1	QNAYBMKLOCPYGJ-REOHCLBHSA-N	C00041
																			HMDB00056	InChI=1S/C3H7NO2/c4-2-1-3(5)6/h1-2,4H2,(H,5,6)	UCMIRNVEIXFBKS-UHFFFAOYSA-N	C00099
Aldosterone	5.00456	2.32324	0.97652	919367	4.87589e+06	1.2713	0.0167573	N26	423	M-H	C21H28O5	359.186	106	52_39_1	Lipids	Steroids.and.Steroid.Derivatives	Steroidogenesis	27584	HMDB00037	InChI=1S/C21H28O5/c1-20-7-6-13(24)8-12(20)2-3-14-15-4-5-16(18(26)10-22)21(15,11-23)9-17(25)19(14)20/h8,11,14-17,19,22,25H,2-7,9-10H2,1H3/t14?,15?,16-,17+,19?,20+,21-/m1/s1	PQSUYGKTWSAVDQ-SRPWZAMTSA-N	C01780
Arachidic_acid	1.22285	0.290246	0.231934	7.01278e+07	8.63611e+07	1.13991	0.0350737	N2	686	M-H	C20H40O2	311.296	80	506_30_9	Lipids	Fatty.Acids.and.Conjugates	NA	28822	HMDB02212	InChI=1S/C20H40O2/c1-2-3-4-5-6-7-8-9-10-11-12-13-14-15-16-17-18-19-20(21)22/h2-19H2,1H3,(H,21,22)	VKOBVWXKNCXXDE-UHFFFAOYSA-N	C06425
Argininosuccinic_acid	1.5836	0.663211	0.537058	2.42833e+07	4.21389e+07	1.98353	4.34838e-05	P133	687	M+H	C10H18N4O6	291.13	986	2387_71_5	Amino.Acids,.Peptides,.and.Analogues	Amino.Acids.and.Derivatives	Aspartate.Metabolism	15682	HMDB00052	InChI=1S/C10H18N4O6/c11-5(8(17)18)2-1-3-13-10(12)14-6(9(19)20)4-7(15)16/h5-6H,1-4,11H2,(H,15,16)(H,17,18)(H,19,20)(H3,12,13,14)/t5-,6-/m0/s1	KDZOASGQNOPSCU-WDSKDSINSA-N	C03406
Asparagine.Gly_Gly	1.01788	0.0255629	0.400954	36550000	4.18389e+07	0.392348	0.0312674	N128	33.1089	M-H	C4H8N2O3	131.046	839	70_47_3.556_50_3	Amino.Acids,.Peptides,.and.Analogues.Amino.Acids,.Peptides,.and.Analogues	Amino.Acids.and.Derivatives.Peptides	Aspartate.Metabolism.Dipeptide	17196.2	HMDB00168	InChI=1S/C4H8N2O3/c5-2(4(8)9)1-3(6)7/h2H,1,5H2,(H2,6,7)(H,8,9)/t2-/m0/s1	DCXYFEDJOCDNAF-REOHCLBHSA-N	C00152
																			HMDB11733	InChI=1S/C4H8N2O3/c5-1-3(7)6-2-4(8)9/h1-2,5H2,(H,6,7)(H,8,9)	YMAWOPBAYDPSLA-UHFFFAOYSA-N	C02037
Betaine	1.64158	0.715082	0.318422	64200000000	1.07589e+11	2.03738	7.35e-06	P190	439	M+H	C5H11NO2	118.086	580	107_43_7	Amino.Acids,.Peptides,.and.Analogues	Amino.Acids.and.Derivatives	Betaine.Metabolism	17750	HMDB00043	InChI=1S/C5H11NO2/c1-6(2,3)4-5(7)8/h4H2,1-3H3	KWIUHFFTVRNATP-UHFFFAOYSA-N	C00719
Caprylolyglycine	0.592633	-0.754789	0.373708	1.95611e+07	1.23783e+07	1.85971	7.4165e-05	N31	1199	M-H	C10H19NO3	200.129	114	14246_53_8	Amino.Acids,.Peptides,.and.Analogues	Amino.Acids.and.Derivatives	Unassigned	74099	HMDB00832	InChI=1S/C10H19NO3/c1-2-3-4-5-6-7-9(12)11-8-10(13)14/h2-8H2,1H3,(H,11,12)(H,13,14)	SAVLIIGUQOSOEP-UHFFFAOYSA-N	No result
Cyclic_ADP_ribose	1.43207	0.518099	0.275785	1.15411e+07	1.71889e+07	1.81211	0.000159825	N147	1001	M-H	C15H21N5O13P2	540.054	883	119340_53_3	NA	NA	NA	31445	C13050 KEGG	InChI=1S/C15H21N5O13P2/c16-12-7-13-18-4-19(12)14-10(23)8(21)5(31-14)1-29-34(25,26)33-35(27,28)30-2-6-9(22)11(24)15(32-6)20(13)3-17-7/h3-6,8-11,14-16,21-24H,1-2H2,(H,25,26)(H,27,28)/t5-,6-,8-,9-,10-,11-,14-,15-/m1/s1	BQOHYSXSASDCEA-KEOHHSTQSA-N	C13050
Cytidine	0.571074	-0.808251	0.69879	4.78889e+07	3.39944e+07	1.17995	0.0333411	P22	10	M+H	C9H13N3O5	244.093	644	65_46_3	Nucleosides,.Nucleotides,.and.Analogues	Pyrimidine.Nucleosides.and.Analogues	Pyrimidine.Metabolism	17562	HMDB00089	InChI=1S/C9H13N3O5/c10-5-1-2-12(9(16)11-5)8-7(15)6(14)4(3-13)17-8/h1-2,4,6-8,13-15H,3H2,(H2,10,11,16)/t4-,6-,7-,8-/m1/s1	UHDGCWIWMRVCDJ-XVFCMESISA-N	C00475
Cytidine_5_diphosphocholine2	1.22213	0.289395	0.254559	2.15011e+08	2.77278e+08	1.19073	0.0305646	P112	463	M+H	C14H26N4O11P2	489.115	942	987_78_0	Nucleosides,.Nucleotides,.and.Analogues	Pyrimidine.Nucleotides	Phospholipid.Biosynthesis	16436	HMDB01413	InChI=1S/C14H26N4O11P2/c1-18(2,3)6-7-26-30(22,23)29-31(24,25)27-8-9-11(19)12(20)13(28-9)17-5-4-10(15)16-14(17)21/h4-5,9,11-13,19-20H,6-8H2,1-3H3,(H3-,15,16,21,22,23,24,25)/t9-,11-,12-,13-/m1/s1	RZZPDXZPRHQOCG-OJAKKHQRSA-N	C00307
D_Arabinose	0.823051	-0.280946	0.190859	1.05244e+07	9.02722e+06	1.36046	0.0057492	N82	325	M-H	C5H10O5	149.046	726	147_81_9	Carbohydrates.and.Carbohydrate.Conjugates	Monosaccharides	Unassigned	46983	HMDB29942	InChI=1S/C5H10O5/c6-1-3(8)5(10)4(9)2-7/h1,3-5,7-10H,2H2/t3-,4-,5+/m1/s1	PYMYPHUHKUWMLA-WDCZJNDASA-N	C00216
D_Glyceric_acid	1.18619	0.246331	0.363295	5.50167e+07	7.31333e+07	1.10645	0.0439622	N73	480	M-H	C3H6O4	105.019	706	473_81_4	Carbohydrates.and.Carbohydrate.Conjugates	Sugar.Acids.and.Derivatives	Glycerolipid.Metabolism	32398	HMDB00139	InChI=1S/C3H6O4/c4-1-2(5)3(6)7/h2,4-5H,1H2,(H,6,7)/t2-/m1/s1	RBNPOMFGQQGHHO-UWTATZPHSA-N	C00258
D_Mannitol_1_phosphate	1.37221	0.456504	0.331795	1.22844e+07	16985000	1.33776	0.0117123	P94	489	M+H	C6H15O9P	263.053	911	15806_48_1	Carbohydrates.and.Carbohydrate.Conjugates	Monosaccharides	NA	16298	HMDB01530	InChI=1S/C6H15O9P/c7-1-3(8)5(10)6(11)4(9)2-15-16(12,13)14/h3-11H,1-2H2,(H2,12,13,14)/t3-,4-,5-,6-/m1/s1	GACTWZZMVMUKNG-KVTDHHQDSA-N	C00644
D_Penicillamine.Methionine1	0.733533	-0.447066	0.311793	2.05794e+09	1.61944e+09	1.28867	0.0188143	P193	1065.28	M+H	C5H11NO2S	150.058	594	52_67_5.63_68_3	Amino.Acids,.Peptides,.and.Analogues.Amino.Acids,.Peptides,.and.Analogues	Amino.Acids.and.Derivatives.Amino.Acids.and.Derivatives	Xenobiotics.Betaine.Metabolism	50868.2	HMDB14997	InChI=1S/C5H11NO2S/c1-5(2,9)3(6)4(7)8/h3,9H,6H2,1-2H3,(H,7,8)	VVNCNSJFMMFHPL-UHFFFAOYSA-N	C07418
																			HMDB00696	InChI=1S/C5H11NO2S/c1-9-3-2-4(6)5(7)8/h4H,2-3,6H2,1H3,(H,7,8)/t4-/m0/s1	FFEARJCKVFRZRR-BYPYZUCNSA-N	C00073
D_Pyroglutamic_acid	0.937116	-0.0937003	0.258191	3.91778e+08	3.81389e+08	0.301913	0.0148814	N78	352	M-H	C5H7NO3	128.035	710	4042_36_8	Aliphatic.Heteromonocyclic.Compounds	Pyrrolidines	Glutamate.Metabolism	16010	HMDB00805	InChI=1S/C5H7NO3/c7-4-2-1-3(6-4)5(8)9/h3H,1-2H2,(H,6,7)(H,8,9)	ODHCTXKNWHHXJC-UHFFFAOYSA-N	C02237
D_Sphingosine	1.44699	0.533059	0.394258	4.29611e+07	6.51667e+07	1.28141	0.0162486	P2	496	M+H	C18H37NO2	300.29	98	NA	NA	NA	NA	NA	HMDB00252	InChI=1S/C18H37NO2/c1-2-3-4-5-6-7-8-9-10-11-12-13-14-15-18(21)17(19)16-20/h14-15,17-18,20-21H,2-13,16,19H2,1H3/b15-14+	WWUZIQQURGPMPG-CCEZHUSRSA-N	C00319
D_Threitol.Erythritol	1.25978	0.333173	0.516281	1.61928e+06	2.37167e+06	1.07739	0.0461087	N357	324.8	M-H	C4H10O4	121.051	573	2418_52_2.149_32_6	Carbohydrates.and.Carbohydrate.Conjugates.Carbohydrates.and.Carbohydrate.Conjugates	Sugar.Alcohols.Sugar.Alcohols	Unassigned.Xenobiotics	48300.2	HMDB04136	InChI=1S/C4H10O4/c5-1-3(7)4(8)2-6/h3-8H,1-2H2/t3-,4-/m1/s1	UNXHWFMMPAWVPI-QWWZWVQMSA-N	C16884
																			HMDB02994	InChI=1S/C4H10O4/c5-1-3(7)4(8)2-6/h3-8H,1-2H2/t3-,4+	UNXHWFMMPAWVPI-ZXZARUISSA-N	C00503
Deoxyinosine	0.732621	-0.448861	0.320197	8285000	6.68167e+06	1.49265	0.0053039	N343	146	M-H	C10H12N4O4	251.079	500	890_38_0	Nucleosides,.Nucleotides,.and.Analogues	Purine.Nucleosides.and.Analogues	Purine.Metabolism	28997	HMDB00071	InChI=1S/C10H12N4O4/c15-2-6-5(16)1-7(18-6)14-4-13-8-9(14)11-3-12-10(8)17/h3-7,15-16H,1-2H2,(H,11,12,17)/t5-,6+,7+/m0/s1	VGONTNSXDCQUGY-RRKCRQDMSA-N	C05512
dGMP	0.645643	-0.631192	0.527166	3.60278e+07	2.76389e+07	1.3872	0.0106153	P113	175	M+H	C10H14N5O7P	348.07	953	902_04_5	Nucleosides,.Nucleotides,.and.Analogues	Purine.Nucleotides	Purine.Metabolism	16192	HMDB01044	InChI=1S/C10H14N5O7P/c11-10-13-8-7(9(17)14-10)12-3-15(8)6-1-4(16)5(22-6)2-21-23(18,19)20/h3-6,16H,1-2H2,(H2,18,19,20)(H3,11,13,14,17)/t4-,5+,6+/m0/s1	LTFMZDNNPPEQNG-KVQBGUIXSA-N	C00362
Diglycolic_acid ou Velcorin/Malic_acid	1.38087	0.46558	0.288023	3.09944e+09	4530000000	1.79221	0.000385703	N220	1213.15	M-H	C4H6O5	133.014	964	NA.6915_15_7	NA.Organic.Acids.and.Derivatives	NA.Carboxylic.Acids.and.Derivatives	Unassigned.Citrate.cycle.(TCA.cycle)	NA.6650	NA ou HMDB32872/HMDB00744	InChI=1S/C4H6O5/c5-2(4(8)9)1-3(6)7/h2,5H,1H2,(H,6,7)(H,8,9)	BJEPYKJPYRNKOW-UHFFFAOYSA-N	C00711
DL_alpha_Hydroxystearic_acid	1.41492	0.500716	0.386379	2.83389e+07	4.37222e+07	1.36264	0.00810614	N14	1220	M-H	C18H36O3	299.259	92	NA	NA	NA	NA	19660	HMDB62549	InChI=1S/C18H36O3/c1-2-3-4-5-6-7-8-9-10-11-12-13-14-15-16-17(19)18(20)21/h17,19H,2-16H2,1H3,(H,20,21)	KIHBGTRZFAVZRV-UHFFFAOYSA-N	C03042 / C03045
Fumaric_acid.Maleic_acid	1.41108	0.496802	0.304512	4.03722e+08	6.05278e+08	1.82566	0.000278476	N219	12.556	M-H	C4H4O4	115.004	964	110_17_8.110_16_7	Lipids.Lipids	Fatty.Acids.and.Conjugates.Fatty.Acids.and.Conjugates	Citrate.cycle.(TCA.cycle).Fatty.Acid.Biosynthesis	18012.2	HMDB00134	InChI=1S/C4H4O4/c5-3(6)1-2-4(7)8/h1-2H,(H,5,6)(H,7,8)/b2-1+	VZCYOOQTPOCHFL-OWOJBTEDSA-N	C00122
																			HMDB00176	InChI=1S/C4H4O4/c5-3(6)1-2-4(7)8/h1-2H,(H,5,6)(H,7,8)/b2-1-	VZCYOOQTPOCHFL-UPHRSURJSA-N	C01384
gamma_Linolenic_acid	1.37015	0.45433	0.303208	5.93111e+08	8.45778e+08	1.50591	0.00149708	N6	707	M-H	C18H30O2	277.217	86	506_26_3	Lipids	Lineolic.Acids.and.Derivatives	Alpha.Linolenic.Acid.and.Linoleic.Acid.Metabolism	28661	HMDB03073	InChI=1S/C18H30O2/c1-2-3-4-5-6-7-8-9-10-11-12-13-14-15-16-17-18(19)20/h6-7,9-10,12-13H,2-5,8,11,14-17H2,1H3,(H,19,20)/b7-6-,10-9-,13-12-	VZCCETWTMQHEPK-QNEBEIHSSA-N	C06426
Glycerol_3_phosphate1	0.516413	-0.953401	0.590642	1.60967e+07	1.92222e+07	1.34646	0.0128616	N134	1086	M-H	C3H9O6P	171.006	852	57_03_4	Carbohydrates.and.Carbohydrate.Conjugates	Monosaccharides	Glycerol.Phosphate.Shuttle	15978	HMDB00126	InChI=1S/C3H9O6P/c4-1-3(5)2-9-10(6,7)8/h3-5H,1-2H2,(H2,6,7,8)/t3-/m1/s1	AWUCVROLDVIAJX-GSVOUGTGSA-N	C00093
Guanine1	0.494254	-1.01667	0.434255	18350000	9.36222e+06	1.98794	9.2895e-06	P16	1102	M+H	C5H5N5O	152.057	625	73_40_5	Aromatic.Heteropolycyclic.Compounds	Imidazopyrimidines	Purine.Metabolism	16235	HMDB00132	InChI=1S/C5H5N5O/c6-5-9-3-2(4(11)10-5)7-1-8-3/h1H,(H4,6,7,8,9,10,11)	UYTPUPDQBNUYGX-UHFFFAOYSA-N	C00242
Guanosine_5_diphospho_D_mannose.Guanosine_5_diphosphoglucose	0.644143	-0.634548	0.40425	5.90056e+06	4.18889e+06	1.4411	0.00590433	N279	710.711	M-H	C16H25N5O16P2	604.07	1073	3123_67_9.NA	Nucleosides,.Nucleotides,.and.Analogues.NA	Purine.Nucleotides.NA	Fructose.and.Mannose.Degradation.NA	15820.NA	HMDB01163.NA	InChI=1S/C16H25N5O16P2/c17-16-19-12-6(13(28)20-16)18-3-21(12)14-10(26)8(24)5(34-14)2-33-38(29,30)37-39(31,32)36-15-11(27)9(25)7(23)4(1-22)35-15/h3-5,7-11,14-15,22-27H,1-2H2,(H,29,30)(H,31,32)(H3,17,19,20,28)/t4-,5-,7-,8-,9+,10-,11+,14-,15-/m1/s1	MVMSCBBUIHUTGJ-GDJBGNAASA-N	C00096
Guanosine_5_diphospho_L_fucose	0.74612	-0.422521	0.274028	3.64667e+06	2.89611e+06	1.46464	0.00784993	N270	523	M-H	C16H25N5O15P2	588.075	1053	15839_70_0	Nucleosides,.Nucleotides,.and.Analogues	Purine.Nucleotides	Fructose.and.Mannose.Degradation	17009	HMDB01095	InChI=1S/C16H25N5O15P2/c1-4-7(22)9(24)11(26)15(33-4)35-38(30,31)36-37(28,29)32-2-5-8(23)10(25)14(34-5)21-3-18-6-12(21)19-16(17)20-13(6)27/h3-5,7-11,14-15,22-26H,2H2,1H3,(H,28,29)(H,30,31)(H3,17,19,20,27)/t4-,5+,7+,8+,9+,10+,11-,14+,15?/m0/s1	LQEBEXMHBLQMDB-QIXZNPMTSA-N	C00325
Hexanoyl_glycine	0.679567	-0.557312	0.385755	70500000	5.11944e+07	1.32854	0.0143523	N291	1141	M-H	C8H15NO3	172.098	123	24003_67_6	Amino.Acids,.Peptides,.and.Analogues	Amino.Acids.and.Derivatives	NA	64390	HMDB00701	InChI=1S/C8H15NO3/c1-2-3-4-5-7(10)9-6-8(11)12/h2-6H2,1H3,(H,9,10)(H,11,12)	UPCKIPHSXMXJOX-UHFFFAOYSA-N	No result
Hexanoyl_glycine.N_Acetyl_D_allo_isoleucine.N_Acetyl_L_leucine	0.66683	-0.584608	0.419062	1.50389e+07	1.11828e+07	1.35612	0.0139714	N297	1141.948.316	M-H	C8H15NO3	172.098	158	24003_67_6.54831_20_8.1188_21_2	Amino.Acids,.Peptides,.and.Analogues.NA.Amino.Acids,.Peptides,.and.Analogues	Amino.Acids.and.Derivatives.NA.Amino.Acids.and.Derivatives	NA.NA.NA	64390.NA.17786	HMDB00701	InChI=1S/C8H15NO3/c1-2-3-4-5-7(10)9-6-8(11)12/h2-6H2,1H3,(H,9,10)(H,11,12)	UPCKIPHSXMXJOX-UHFFFAOYSA-N	No result
																		84056	HMDB61684	InChI=1S/C8H15NO3/c1-4-5(2)7(8(11)12)9-6(3)10/h5,7H,4H2,1-3H3,(H,9,10)(H,11,12)	JDTWZSUNGHMMJM-UHFFFAOYSA-N	No result
																			HMDB11756	InChI=1S/C8H15NO3/c1-5(2)4-7(8(11)12)9-6(3)10/h5,7H,4H2,1-3H3,(H,9,10)(H,11,12)/t7-/m0/s1	WXNXCEHXYPACJF-ZETCQYMHSA-N	C02710
Hydroxyphenylpyruvic_acid	0.526075	-0.92666	0.526902	4.76389e+06	2.74778e+06	1.51734	0.00283818	N323	218	M-H	C9H8O4	179.035	340	156_39_8	Aromatic.Homomonocyclic.Compounds	Benzyl.Alcohols.and.Derivatives	Phenylalanine.and.Tyrosine.Metabolism	15999	HMDB00707	InChI=1S/C9H8O4/c10-7-3-1-6(2-4-7)5-8(11)9(12)13/h1-4,10H,5H2,(H,12,13)	KKADPXVIOXHVKN-UHFFFAOYSA-N	C01179
Indolelactic_acid	1.33552	0.417398	0.429484	8.32333e+06	12470000	1.30937	0.0134492	N324	221	M-H	C11H11NO3	204.067	350	1821_52_9	Aromatic.Heteropolycyclic.Compounds	Indoles	NA	24813	HMDB00671	InChI=1S/C11H11NO3/c13-10(11(14)15)5-7-6-12-9-4-2-1-3-8(7)9/h1-4,6,10,12-13H,5H2,(H,14,15)	XGILAAMKEQUXLS-UHFFFAOYSA-N	C02043
Indoxyl_sulfate	0.42358	-1.23929	0.690077	9.58667e+07	4.22833e+07	1.70298	0.000837655	N306	1149	M-H	C8H7NO4S	212.002	194	487_94_5	Aromatic.Heteropolycyclic.Compounds	Indoles	Tryptophan.Metabolism	43355	HMDB00682	InChI=1S/C8H7NO4S/c10-14(11,12)13-8-5-9-7-4-2-1-3-6(7)8/h1-5,9H,(H,10,11,12)	BXFFHSIDQOFMLE-UHFFFAOYSA-N	No result
L_Alanyl_L_proline	0.496797	-1.00927	0.522985	2.15372e+06	1.12667e+06	1.4264	0.00336164	N345	946	M-H	C8H14N2O3	185.093	503	NA	Organic.Acids.and.Derivatives	Carboxylic.Acids.and.Derivatives	NA	73393	HMDB28695	InChI=1S/C8H14N2O3/c1-5(9)7(11)10-4-2-3-6(10)8(12)13/h5-6H,2-4,9H2,1H3,(H,12,13)/t5-,6-/m0/s1	WPWUFUBLGADILS-WDSKDSINSA-N	No result
L_Cysteic_acid	1.45193	0.537976	0.453999	5.69111e+06	8.65167e+06	1.2656	0.0147474	N215	546	M-H	C3H7NO5S	167.997	955	498_40_8	Amino.Acids,.Peptides,.and.Analogues	Amino.Acids.and.Derivatives	Taurine.and.Hypotaurine.Metabolism	21260	HMDB02757	InChI=1S/C3H7NO5S/c4-2(3(5)6)1-10(7,8)9/h2H,1,4H2,(H,5,6)(H,7,8,9)	XVOYSCVBGLVSOL-UHFFFAOYSA-N	C00506
L_Cysteinesulfinic_acid	1.81339	0.858692	0.428283	1.91028e+08	3.60278e+08	1.7584	0.000514175	N350	547	M-H	C3H7NO4S	152.002	529	1115_65_7	Amino.Acids,.Peptides,.and.Analogues	Amino.Acids.and.Derivatives	Cysteine.Metabolism	41721	HMDB00996	InChI=1S/C3H7NO4S/c4-2(3(5)6)1-9(7)8/h2,9H,1,4H2,(H,5,6)/t2-/m0/s1	WVMUCBHSEHBMKA-REOHCLBHSA-N	C00606
L_Glutamic_acid4	1.8564	0.89251	0.472494	5.22444e+07	1.02139e+08	1.77107	0.000395814	P86	222	M+H	C5H9NO4	148.06	884	56_86_0	Amino.Acids,.Peptides,.and.Analogues	Amino.Acids.and.Derivatives	Alanine.Metabolism	16015	HMDB00148	InChI=1S/C5H9NO4/c6-3(5(9)10)1-2-4(7)8/h3H,1-2,6H2,(H,7,8)(H,9,10)/t3-/m0/s1	WHUUTDBJXJRKMK-VKHMYHEASA-N	C00025
L_Kynurenine	1.71078	0.774656	0.575718	4.77344e+07	8.98611e+07	1.30337	0.0161544	P184	50	M+H	C10H12N2O3	209.092	536	343_65_7	Amino.Acids,.Peptides,.and.Analogues	Amino.Acids.and.Derivatives	Tryptophan.Metabolism	16946	HMDB00684	InChI=1S/C10H12N2O3/c11-7-4-2-1-3-6(7)9(13)5-8(12)10(14)15/h1-4,8H,5,11-12H2,(H,14,15)/t8-/m0/s1	YGPSJZOEDVAXAB-QMMMGPOBSA-N	C00328
Methylhippurate	0.547669	-0.868625	0.482779	2.31278e+07	1.30728e+07	1.69244	0.00101563	N292	1055	M-H	C10H11NO3	192.067	127	1205_08_9	Amino.Acids,.Peptides,.and.Analogues	Amino.Acids.and.Derivatives	NA	70869	HMDB00859	InChI=1S/C10H11NO3/c1-14-9(12)7-11-10(13)8-5-3-2-4-6-8/h2-6H,7H2,1H3,(H,11,13)	XTKVNQKOTKPCKM-UHFFFAOYSA-N	No result
Muramic_acid1	0.551365	-0.85892	0.545847	1.42372e+08	9.42222e+07	1.44965	0.00336164	N125	565	M-H	C9H17NO7	250.093	825	1114_41_6	Carbohydrates.and.Carbohydrate.Conjugates	Sugar.Acids.and.Derivatives	Xenobiotics	28118	HMDB03254	InChI=1S/C9H17NO7/c1-3(8(13)14)16-7-5(10)9(15)17-4(2-11)6(7)12/h3-7,9,11-12,15H,2,10H2,1H3,(H,13,14)/t3-,4-,5-,6-,7+,9-/m1/s1	MSFSPUZXLOGKHJ-LEISLEKSSA-N	C06470
Myristic_acid	0.807414	-0.308619	0.280381	4.23833e+08	3.55444e+08	1.08339	0.0377541	N10	725	M-H	C14H28O2	227.202	89	544_63_8	Lipids	Fatty.Acids.and.Conjugates	Fatty.Acid.Biosynthesis	28875	HMDB00806	InChI=1S/C14H28O2/c1-2-3-4-5-6-7-8-9-10-11-12-13-14(15)16/h2-13H2,1H3,(H,15,16)	TUNFSRHWOTWDNC-UHFFFAOYSA-N	C06424
N_Acetyl_D_penicillamine ou N-acetyl-L-methionine	0.67174	-0.574025	0.438789	4.72667e+07	3.64833e+07	1.3966	0.0124195	N295	318	M-H	C7H13NO3S	190.054	136	15537_71_0	NA	NA	NA	61198	NA	InChI=1S/C7H13NO3S/c1-4(9)8-5(6(10)11)7(2,3)12/h5,12H,1-3H3,(H,8,9)(H,10,11)/t5-/m0/s1	MNNBCKASUFBXCO-YFKPBYRVSA-N	No result
N_Acetylneuraminic_acid1	0.807484	-0.308495	0.25952	4.26333e+07	3.69556e+07	1.24789	0.0362166	N127	801	M-H	C11H19NO9	308.099	835	131_48_6	Carbohydrates.and.Carbohydrate.Conjugates	Sugar.Acids.and.Derivatives	Amino.Sugar.Metabolism	45744	HMDB00230	InChI=1S/C11H19NO9/c1-4(14)12-7-5(15)2-11(20,10(18)19)21-9(7)8(17)6(16)3-13/h5-9,13,15-17,20H,2-3H2,1H3,(H,12,14)(H,18,19)/t5-,6+,7+,8+,9+,11-/m0/s1	SQVRNKJHWKZAKO-PFQGKNLYSA-N	C19910
N_Glycolylneuraminic_acid	0.627734	-0.671775	0.33031	169000000	1.10839e+08	1.89966	0.000149711	N151	580	M-H	C11H19NO10	324.094	890	1113_83_3	Carbohydrates.and.Carbohydrate.Conjugates	Sugar.Acids.and.Derivatives	Amino.sugar.and.nucleotide.sugar.metabolism	62084	HMDB00833	InChI=1S/C11H19NO10/c13-2-5(16)8(18)9-7(12-6(17)3-14)4(15)1-11(21,22-9)10(19)20/h4-5,7-9,13-16,18,21H,1-3H2,(H,12,17)(H,19,20)/t4-,5+,7+,8+,9+,11-/m0/s1	FDJKUWYYUZCUJX-AJKRCSPLSA-N	C03410
N_Isobutyrylglycine	0.619684	-0.690395	0.411785	2.27156e+08	1.52589e+08	1.58989	0.0013272	N322	1125	M-H	C6H11NO3	144.067	330	15926_18_8	Amino.Acids,.Peptides,.and.Analogues	Amino.Acids.and.Derivatives	NA	70979	HMDB00730	InChI=1S/C6H11NO3/c1-4(2)6(10)7-3-5(8)9/h4H,3H2,1-2H3,(H,7,10)(H,8,9)	DCICDMMXFIELDF-UHFFFAOYSA-N	No result
N_Methyl_D_aspartic_acid	1.8564	0.89251	0.472494	5.22444e+07	1.02139e+08	1.77107	0.000395814	P87	270	M+H	C5H9NO4.	148.06	884	6384_92_5	Amino.Acids,.Peptides,.and.Analogues	Amino.Acids.and.Derivatives	Aspartate.Metabolism	31882	HMDB02393	InChI=1S/C5H9NO4/c1-6-3(5(9)10)2-4(7)8/h3,6H,2H2,1H3,(H,7,8)(H,9,10)/t3-/m1/s1	HOKKHZGPKSLGJE-GSVOUGTGSA-N	C12269
N6_N6_N6_Trimethyl_L_lysine	1.25849	0.331698	0.238879	2.50056e+08	3.30944e+08	1.47964	0.0048769	P120	726	M+H	C9H20N2O2	189.16	963	19253_88_4	Amino.Acids,.Peptides,.and.Analogues	Amino.Acids.and.Derivatives	Lysine.Metabolism	17311	HMDB01325	InChI=1S/C9H20N2O2/c1-11(2,3)7-5-4-6-8(10)9(12)13/h8H,4-7,10H2,1-3H3/t8-/m0/s1	MXNRLFUSFKVQSK-QMMMGPOBSA-N	C03793
Nervonic_acid	0.595084	-0.748835	0.407884	1.16267e+07	7.31611e+06	1.61953	0.000943678	N4	732	M-H	C24H46O2	365.342	78	506_37_6	Lipids	Fatty.Acids.and.Conjugates	NA	44247	HMDB02368	InChI=1S/C24H46O2/c1-2-3-4-5-6-7-8-9-10-11-12-13-14-15-16-17-18-19-20-21-22-23-24(25)26/h9-10H,2-8,11-23H2,1H3,(H,25,26)/b10-9-	GWHCXVQVJPWHRF-KTKRTIGZSA-N	C08323
Orotic_acid	0.648531	-0.624753	0.415415	2.36006e+07	1.63428e+07	1.48452	0.0085309	N363	227	M-H	C5H4N2O4	155.01	587	65_86_1	Amino.Acids,.Peptides,.and.Analogues	Amino.Acids.and.Derivatives	Pyrimidine.Metabolism	16742	HMDB00226	InChI=1S/C5H4N2O4/c8-3-1-2(4(9)10)6-5(11)7-3/h1H,(H,9,10)(H2,6,7,8,11)	PXQPEWDEAKTCGB-UHFFFAOYSA-N	C00295
ortho_Methylhippuric_acid.meta_Methylhippuric_acid.para_Methylhippuric_acid.Phenylacetylglycine	0.575912	-0.796081	0.447069	3.29889e+07	2.01217e+07	1.65444	0.00133066	N310	990.1033.1005.1054	M-H	C10H11NO3	192.067	212	42013_20_7.1205_08_9.27115_50_0.500_98_1	Amino.Acids,.Peptides,.and.Analogues.Amino.Acids,.Peptides,.and.Analogues.Amino.Acids,.Peptides,.and.Analogues.Amino.Acids,.Peptides,.and.Analogues	Amino.Acids.and.Derivatives.Amino.Acids.and.Derivatives.Amino.Acids.and.Derivatives.Amino.Acids.and.Derivatives	Phenylalanine.and.Tyrosine.Metabolism.Phenylalanine.and.Tyrosine.Metabolism.Xenobiotics.Phenylalanine.and.Tyrosine.Metabolism	68455.70869.68552.27480	HMDB11723	InChI=1S/C10H11NO3/c1-7-4-2-3-5-8(7)10(14)11-6-9(12)13/h2-5H,6H2,1H3,(H,11,14)(H,12,13)	YOEBAVRJHRCKRE-UHFFFAOYSA-N	No result
																			HMDB00859	InChI=1S/C10H11NO3/c1-14-9(12)7-11-10(13)8-5-3-2-4-6-8/h2-6H,7H2,1H3,(H,11,13)	XTKVNQKOTKPCKM-UHFFFAOYSA-N	No result
																			HMDB13292	InChI=1S/C10H11NO3/c1-7-2-4-8(5-3-7)10(14)11-6-9(12)13/h2-5H,6H2,1H3,(H,11,14)(H,12,13)	NRSCPTLHWVWLLH-UHFFFAOYSA-N	No result
																			HMDB00821	InChI=1S/C10H11NO3/c12-9(11-7-10(13)14)6-8-4-2-1-3-5-8/h1-5H,6-7H2,(H,11,12)(H,13,14)	UTYVDVLMYQPLQB-UHFFFAOYSA-N	C05598
Perillic_acid	1.47258	0.558346	0.368542	5.40611e+06	8.52667e+06	1.52843	0.00208568	N24	354	M-H	C10H14O2	165.092	106	7694_45_3	Lipids	Prenol.Lipids	NA	36999	HMDB04586	InChI=1S/C10H14O2/c1-7(2)8-3-5-9(6-4-8)10(11)12/h5,8H,1,3-4,6H2,2H3,(H,11,12)	CDSMSBUVCWHORP-UHFFFAOYSA-N	C11924
Phosphoenolpyruvic_acid	1.42364	0.509581	0.441494	8.75389e+07	1.36022e+08	1.52642	0.00300303	N265	254	M-H	C3H5O6P.	166.975	1031	138_08_9	Aliphatic.Acyclic.Compounds	Organic.Oxoanionic.Compounds	Amino.Sugar.Metabolism	44897	HMDB00263	InChI=1S/C3H5O6P/c1-2(3(4)5)9-10(6,7)8/h1H2,(H,4,5)(H2,6,7,8)	DTBNBXWJWCWCIK-UHFFFAOYSA-N	C00074
Phosphonoacetic_acid	0.640969	-0.641673	0.412468	1.01733e+07	7.09333e+06	1.51367	0.00272873	N214	601	M-H	C2H5O5P	138.98	949	4408_78_0	Organophosphorus.Compounds	Organic.Phosphonic.Acids.and.Derivatives	NA	15732	HMDB04110	InChI=1S/C2H5O5P/c3-2(4)1-8(5,6)7/h1H2,(H,3,4)(H2,5,6,7)	XUYJLQHKOGNDPB-UHFFFAOYSA-N	C05682
Phosphoserine	0.713834	-0.486339	0.405343	8.79056e+06	6.80333e+06	1.06048	0.0465015	N179	271	M-H	C3H8NO6P	184.002	923	407_41_0	Amino.Acids,.Peptides,.and.Analogues	Amino.Acids.and.Derivatives	Glycine.and.Serine.Metabolism	15811	HMDB00272	InChI=1S/C3H8NO6P/c4-2(3(5)6)1-10-11(7,8)9/h2H,1,4H2,(H,5,6)(H2,7,8,9)/t2-/m0/s1	BZQFBWGGLXLEPQ-REOHCLBHSA-N	C01005
Propionylcarnitine	1.70618	0.770771	0.574691	2.46894e+08	4.60778e+08	1.38202	0.0119469	P177	1117	M+H	C10H19NO4	218.139	513	17298_37_2	Lipids	Fatty.Acid.Esters	Oxidation.of.Branched.Chain.Fatty.Acids	28867	HMDB00824	InChI=1S/C10H19NO4/c1-5-10(14)15-8(6-9(12)13)7-11(2,3)4/h8H,5-7H2,1-4H3	UFAHZIUFPNSHSL-UHFFFAOYSA-N	C03017
Prostaglandin_A1	1.35335	0.436534	0.347902	1.72578e+07	25350000	1.42804	0.0100171	N18	605	M-H	C20H32O4	335.223	99	14152_28_4	Lipids	Eicosanoids	NA	15545	HMDB02656	InChI=1S/C20H32O4/c1-2-3-6-9-17(21)14-12-16-13-15-19(22)18(16)10-7-4-5-8-11-20(23)24/h12-18,21H,2-11H2,1H3,(H,23,24)/b14-12+/t16-,17-,18+/m0/s1	BGKHCLZFGPIKKU-LDDQNKHRSA-N	C04685
Prostaglandin_E1	1.42593	0.429444	0.630263	1294000	2135000	1.09274	0.0280513	N299	609	M-H	C20H34O5	353.233	156	745_65_3	Lipids	Eicosanoids	NA	15544	HMDB01442	InChI=1S/C20H34O5/c1-2-3-6-9-15(21)12-13-17-16(18(22)14-19(17)23)10-7-4-5-8-11-20(24)25/h12-13,15-17,19,21,23H,2-11,14H2,1H3,(H,24,25)/b13-12+/t15-,16+,17+,19+/m0/s1	GMVPRGQOIOIIMI-DWKJAMRDSA-N	C04741
Purine1	0.793446	-0.333796	0.291501	9.59222e+06	7.94667e+06	1.08477	0.0461087	N316	613	M-H	C5H4N4	119.036	243	120_73_0	Aromatic.Heteropolycyclic.Compounds	Imidazopyrimidines	NA	17258	HMDB01366	InChI=1S/C5H4N4/c1-4-5(8-2-6-1)9-3-7-4/h1-3H,(H,6,7,8,9)	KDCGOANMDULRCW-UHFFFAOYSA-N	C15587
Pyrrole_2_carboxylic_acid	0.76689	-0.382908	0.260089	2.06722e+07	1.71611e+07	1.53951	0.00283818	N335	329	M-H	C5H5NO2	110.025	461	634_97_9	Amino.Acids,.Peptides,.and.Analogues	Amino.Acids.and.Derivatives	NA	36751	HMDB04230	InChI=1S/C5H5NO2/c7-5(8)4-2-1-3-6-4/h1-3,6H,(H,7,8)	WRHZVMBBRYBTKZ-UHFFFAOYSA-N	C05942
Quinolinic_acid	2.19416	1.13367	0.636882	2.07944e+06	4.55778e+06	1.83327	0.000417653	N186	81	M-H	C7H5NO4	166.015	926	89_00_9	Amino.Acids,.Peptides,.and.Analogues	Amino.Acids.and.Derivatives	Nicotinate.and.Nicotinamide.Metabolism	16675	HMDB00232	InChI=1S/C7H5NO4/c9-6(10)4-2-1-3-8-5(4)7(11)12/h1-3H,(H,9,10)(H,11,12)	GJAWHXHKYYXBSV-UHFFFAOYSA-N	C03722
Sebacic_acid	0.737063	-0.44014	0.264247	1.13639e+07	8.61667e+06	1.4921	0.00182272	N64	13	M-H	C10H18O4	201.113	688	111_20_6	Organic.Acids.and.Derivatives	Carboxylic.Acids.and.Derivatives	Fatty.Acid.Biosynthesis	41865	HMDB00792	InChI=1S/C10H18O4/c11-9(12)7-5-3-1-2-4-6-8-10(13)14/h1-8H2,(H,11,12)(H,13,14)	CXMXRPHRNRROMY-UHFFFAOYSA-N	C08277
Serine1	0.647924	-0.626103	0.357624	2.87833e+08	1.94056e+08	1.62817	0.00172798	N132	37	M-H	C3H7NO3	104.035	850	56_45_1	Amino.Acids,.Peptides,.and.Analogues	Amino.Acids.and.Derivatives	Selenoamino.Acid.Metabolism	17115	HMDB00187	InChI=1S/C3H7NO3/c4-2(1-5)3(6)7/h2,5H,1,4H2,(H,6,7)/t2-/m0/s1	MTCFGRXMJLQNBG-REOHCLBHSA-N	C00065
Sphinganine	1.49515	0.58029	0.466803	10975000	1.66572e+07	1.23395	0.0315028	P3	474	M+H	C18H39NO2	302.305	102	764_22_7	Lipids	Sphingolipids	Sphingolipid.Metabolism	16566	HMDB00269	InChI=1S/C18H39NO2/c1-2-3-4-5-6-7-8-9-10-11-12-13-14-15-18(21)17(19)16-20/h17-18,20-21H,2-16,19H2,1H3/t17-,18+/m0/s1	OTKJDMGTUTTYMP-ZWKOTPCHSA-N	C00836
Stachydrine	1.82913	0.871154	0.53037	2.75389e+07	5.53167e+07	1.87571	0.00014495	P185	1110	M+H	C7H13NO2	144.102	537	471_87_4	Aliphatic.Heteromonocyclic.Compounds	Pyrrolidines	Xenobiotics	35280	HMDB04827	InChI=1S/C7H13NO2/c1-8(2)5-3-4-6(8)7(9)10/h6H,3-5H2,1-2H3/t6-/m0/s1	CMUNUTVVOOHQPW-LURJTMIESA-N	C10172
UDP1	0.595052	-0.748912	0.507936	4.29778e+06	3030000	1.54965	0.00277568	N256	171	M-H	C9H14N2O12P2	402.995	1018	58_98_0	Nucleosides,.Nucleotides,.and.Analogues	Pyrimidine.Nucleotides	Amino.Sugar.Metabolism	17659	HMDB00295	InChI=1S/C9H14N2O12P2/c12-5-1-2-11(9(15)10-5)8-7(14)6(13)4(22-8)3-21-25(19,20)23-24(16,17)18/h1-2,4,6-8,13-14H,3H2,(H,19,20)(H,10,12,15)(H2,16,17,18)/t4-,6-,7-,8-/m1/s1	XCCTYIAWTASOJW-XVFCMESISA-N	C00015
UMP	0.281229	-1.83018	0.749603	4.60556e+07	1.56967e+07	1.98139	1.01475e-05	P116	172	M+H	C9H13N2O9P	325.043	956	58_97_9	Nucleosides,.Nucleotides,.and.Analogues	Pyrimidine.Nucleotides	Lactose.Synthesis	16695	HMDB00288	InChI=1S/C9H13N2O9P/c12-5-1-2-11(9(15)10-5)8-7(14)6(13)4(20-8)3-19-21(16,17)18/h1-2,4,6-8,13-14H,3H2,(H,10,12,15)(H2,16,17,18)/t4-,6-,7-,8-/m1/s1	DJJCXFVJDGTHFX-XVFCMESISA-N	C00105
Uridine	0.733379	-0.44737	0.313016	6.76833e+08	5.49222e+08	1.54403	0.00283818	N337	998	M-H	C9H12N2O6	243.062	463	58_96_8	Nucleosides,.Nucleotides,.and.Analogues	Pyrimidine.Nucleosides.and.Analogues	Pyrimidine.Metabolism	16704	HMDB00296	InChI=1S/C9H12N2O6/c12-3-4-6(14)7(15)8(17-4)11-2-1-5(13)10-9(11)16/h1-2,4,6-8,12,14-15H,3H2,(H,10,13,16)/t4-,6-,7-,8-/m1/s1	DRTQHJPVMGBUCF-XVFCMESISA-N	C00299
X1_5_Anhydro_D_sorbitol	0.488751	-1.03283	0.392246	6.56167e+07	3.40667e+07	2.37129	1e-10	N34	357	M-H	C6H12O5	163.061	611	154_58_5	Carbohydrates.and.Carbohydrate.Conjugates	Monosaccharides	Unassigned	16070	HMDB02712	InChI=1S/C6H12O5/c7-1-4-6(10)5(9)3(8)2-11-4/h3-10H,1-2H2/t3-,4+,5+,6+/m0/s1	MPCAJMNYNOGXPB-SLPGGIOYSA-N	C07326
X1_Methyladenosine	1.49407	0.579251	0.364031	7.25167e+07	1.13756e+08	1.61948	0.002601	P176	237	M+H	C11H15N5O4	282.12	499	15763_06_1	Nucleosides,.Nucleotides,.and.Analogues	Purine.Nucleosides.and.Analogues	Purine.Metabolism	16020	HMDB03331	InChI=1S/C11H15N5O4/c1-15-3-14-10-6(9(15)12)13-4-16(10)11-8(19)7(18)5(2-17)20-11/h3-5,7-8,11-12,17-19H,2H2,1H3/b12-9-/t5-,7-,8-,11-/m1/s1	GFYLSDSUCHVORB-JOLDIKRXSA-N	C02494
X13_S_Hydroxyoctadeca_9Z_11E_dienoic_acid	1.53403	0.61733	0.382092	1.69667e+08	2.77778e+08	1.73868	0.000514175	N13	360	M-H	C18H32O3	295.228	91	NA	NA	NA	NA	72639	HMDB0112194	InChI=1S/C18H32O3/c1-2-3-11-14-17(19)15-12-9-7-5-4-6-8-10-13-16-18(20)21/h7,9,12,15,17,19H,2-6,8,10-11,13-14,16H2,1H3,(H,20,21)/b9-7-,15-12+	HNICUWMFWZBIFP-BSZOFBHHSA-N	C14762
X2_Aminopyridine_3_carboxylic_acid	1.42791	0.513903	0.405983	4.22833e+07	6.63778e+07	1.6761	0.0014503	N333	1077	M-H	C6H6N2O2	137.036	413	5345_47_1	Aromatic.heteromonocyclic.compounds	Pyridines.and.derivatives	Unassigned	68572	HMDB61680	InChI=1S/C6H6N2O2/c7-5-4(6(9)10)2-1-3-8-5/h1-3H,(H2,7,8)(H,9,10)	KPIVDNYJNOPGBE-UHFFFAOYSA-N	No result
X2_Deoxyribose_5_phosphate	0.207677	-2.26759	1.11318	5.49089e+06	2.36572e+06	2.0764	2.6679e-06	N164	832	M-H	C5H11O7P	213.017	904	102916_66_5	Carbohydrates.and.Carbohydrate.Conjugates	Monosaccharides	Pentose.Phosphate.Pathway	16132	HMDB01031	InChI=1S/C5H11O7P/c6-3-1-5(7)12-4(3)2-11-13(8,9)10/h3-7H,1-2H2,(H2,8,9,10)/t3-,4+,5+/m0/s1	KKZFLSZAWCYPOC-VPENINKCSA-N	C00673
X2_Hydroxyhexadecanoic_acid	1.28201	0.358405	0.356871	8.50333e+07	1.17083e+08	1.15517	0.0421726	N16	1222	M-H	C16H32O3	271.228	98	16452_51_0	Lipids	Fatty.Acids.and.Conjugates	NA	65101	HMDB31057	InChI=1S/C16H32O3/c1-2-3-4-5-6-7-8-9-10-11-12-13-14-15(17)16(18)19/h15,17H,2-14H2,1H3,(H,18,19)/t15-/m1/s1	JGHSBPIZNUXPLA-OAHLLOKOSA-N	C18218
X2_O_Methylinosine	1.60339	0.681125	0.456827	2.53333e+06	4.48167e+06	1.80867	0.00022904	N326	1115	M-H	C11H14N4O5	281.089	352	NA	Nucleosides,.Nucleotides,.and.Analogues	Purine.Nucleosides.and.Analogues	NA	68467	HMDB02721	InChI=1S/C11H14N4O5/c1-19-8-7(17)5(2-16)20-11(8)15-4-14-6-9(15)12-3-13-10(6)18/h3-5,7-8,11,16-17H,2H2,1H3,(H,12,13,18)/t5-,7-,8-,11-/m1/s1	HPHXOIULGYVAKW-IOSLPCCCSA-N	No result
X2_Oxobutyric_acid	0.62024	-0.689101	0.552215	2.09283e+07	1.39139e+07	1.1684	0.0219788	N308	1179	M-H	C4H6O3	101.024	211	600_18_0	Organic.Acids.and.Derivatives	Keto_Acids.and.Derivatives	Selenoamino.Acid.Metabolism	30831	HMDB00005	InChI=1S/C4H6O3/c1-2-3(5)4(6)7/h2H2,1H3,(H,6,7)	TYEYBOSBBBHJIV-UHFFFAOYSA-N	C00109
X3_Hydroxy_2_methyl_butanoic_acid.3_Hydroxypentanoic_acid	1.49271	0.577938	0.504633	6315000	1.04739e+07	1.3046	0.0178042	N330	1124.11	M-H	C5H10O3	117.056	369	84567_98_6.10237_77_1	Organic.Acids.and.Derivatives.Organic.Acids.and.Derivatives	Hydroxy.Acids.and.Derivatives.Hydroxy.Acids.and.Derivatives	NA.NA	NA.89628	HMDB00410	InChI=1S/C5H10O3/c1-3(4(2)6)5(7)8/h3-4,6H,1-2H3,(H,7,8)/t3-,4-/m1/s1	VEXDRERIMPLZLU-QWWZWVQMSA-N	No result
																			HMDB00531	InChI=1S/C5H10O3/c1-2-4(6)3-5(7)8/h4,6H,2-3H2,1H3,(H,7,8)	REKYPYSUBKSCAT-UHFFFAOYSA-N	C02804
X3_Hydroxybutyric_acid1	1.56964	0.650434	0.582497	1.36828e+08	2.33261e+08	1.12727	0.0187319	N348	356	M-H	C4H8O3	103.04	523	6168_83_8	Organic.Acids.and.Derivatives	Hydroxy.Acids.and.Derivatives	Valine,.Leucine.and.Isoleucine.Metabolism	17290	HMDB00442	InChI=1S/C4H8O3/c1-3(5)2-4(6)7/h3,5H,2H2,1H3,(H,6,7)/t3-/m0/s1	WHBMMWSBFZVSSR-VKHMYHEASA-N	C03197
X3_Hydroxypicolinic_acid	1.39472	0.479977	0.506104	6.77889e+07	1.05972e+08	1.29125	0.02554	P156	999	M+H	C6H5NO3	140.034	199	874_24_8	Amino.Acids,.Peptides,.and.Analogues	Amino.Acids.and.Derivatives	NA	64342	HMDB13188	InChI=1S/C6H5NO3/c8-4-2-1-3-7-5(4)6(9)10/h1-3,8H,(H,9,10)	BRARRAHGNDUELT-UHFFFAOYSA-N	C18620
X3_Methylcrotonyl_glycine.N_Tiglylglycine2	0.448528	-1.15673	0.631931	7.53833e+07	37550000	1.63302	0.000852881	P160	1137.11	M+H	C7H11NO3	158.081	219	33008_07_0.35842_45_6	Amino.Acids,.Peptides,.and.Analogues.Amino.Acids,.Peptides,.and.Analogues	Amino.Acids.and.Derivatives.Amino.Acids.and.Derivatives	NA.NA	68499.7	HMDB00459	InChI=1S/C7H11NO3/c1-5(2)3-6(9)8-4-7(10)11/h3H,4H2,1-2H3,(H,8,9)(H,10,11)	PFWQSHXPNKRLIV-UHFFFAOYSA-N	No result
																			HMDB00959	InChI=1S/C7H11NO3/c1-3-5(2)7(11)8-4-6(9)10/h3H,4H2,1-2H3,(H,8,11)(H,9,10)/b5-3+	WRUSVQOKJIDBLP-HWKANZROSA-N	No result
X3_Ureidopropionic_acid3	3.25772	1.70386	1.03781	9.50261e+06	3.36256e+07	1.36959	0.00531733	P47	395	M+H	C4H8N2O3	133.061	735	462_88_4	Aliphatic.Acyclic.Compounds	Alkylamines	Beta_Alanine.Metabolism	18261	HMDB00026	InChI=1S/C4H8N2O3/c5-4(9)6-2-1-3(7)8/h1-2H2,(H,7,8)(H3,5,6,9)	JSJWCHRYRHKBBW-UHFFFAOYSA-N	C02642
X4_Guanidinobutyric_acid	0.412113	-1.27889	1.50587	6.62111e+07	2.48778e+07	1.31003	0.0246063	P70	276	M+H	C5H11N3O2	146.092	838	463_00_3	Amino.Acids,.Peptides,.and.Analogues	Amino.Acids.and.Derivatives	Purine.Metabolism	15728	HMDB03464	InChI=1S/C5H11N3O2/c6-5(7)8-3-1-2-4(9)10/h1-3H2,(H,9,10)(H4,6,7,8)	TUHVEAJXIMEOSA-UHFFFAOYSA-N	C01035
X4_Hydroxy_3_methoxyphenylglycol_sulfate	0.447993	-1.15845	0.64568	1093400	536056	1.43631	0.00340186	N331	786	M-H	C9H12O7S	263.023	393	71324_20_4	Aromatic.Homomonocyclic.Compounds	Phenols.and.Derivatives	NA	89644	HMDB03332	InChI=1S/C9H12O7S/c1-15-8-4-6(2-3-7(8)11)9(5-10)16-17(12,13)14/h2-4,9-11H,5H2,1H3,(H,12,13,14)	SBKADJXSGGTEPN-UHFFFAOYSA-N	No result
X4_Pyridoxic_acid1	1.20995	0.274951	0.349092	1.29422e+08	1.73333e+08	1.22276	0.023108	N33	678	M-H	C8H9NO4	182.046	114	82_82_6	Aromatic.Heteromonocyclic.Compounds	Pyridines.and.Derivatives	Vitamin.B6.Metabolism	17405	HMDB00017	InChI=1S/C8H9NO4/c1-4-7(11)6(8(12)13)5(3-10)2-9-4/h2,10-11H,3H2,1H3,(H,12,13)	HXACOUQIXZGNBF-UHFFFAOYSA-N	C00847
X5_Aminoimidazole_4_carboxamide_1b_D_ribofuranoside1	1.31787	0.398207	0.330653	2.04328e+06	2.81333e+06	1.25954	0.0326457	N353	953	M-H	C9H14N4O5	257.089	539	3031_94_5	Nucleosides,.Nucleotides,.and.Analogues	Imidazole.Nucleosides.and.Nucleotides	Purine.Metabolism	18406	HMDB01517	InChI=1S/C9H15N4O8P/c10-7-4(8(11)16)12-2-13(7)9-6(15)5(14)3(21-9)1-20-22(17,18)19/h2-3,5-6,9,14-15H,1,10H2,(H2,11,16)(H2,17,18,19)/t3-,5-,6-,9-/m1/s1	NOTGFIUVDGNKRI-UUOKFMHZSA-N	C04677
X5_Aminolevulinic_acid.cis_4_hydroxy_D_proline.trans_3_Hydroxy_L_proline.trans_4_hydroxy_L_proline4	0.782388	-0.354043	0.239095	8.67111e+07	7.14333e+07	1.46334	0.0106153	P78	679.96.912.889	M+H	C5H9NO3	132.065	860	106_60_5.2584_71_6.NA.51_35_4	Amino.Acids,.Peptides,.and.Analogues.Aliphatic.heteromonocyclic.compounds.Aliphatic.heteromonocyclic.compounds.Amino.Acids,.Peptides,.and.Analogues	Amino.Acids.and.Derivatives.Carboxylic.Acids.and.Derivatives.Carboxylic.Acids.and.Derivatives.Amino.Acids.and.Derivatives	Glycine,.serine.and.threonine.metabolism.Arginine.and.Proline.Metabolism.Arginine.and.Proline.Metabolism.Arginine.and.Proline.Metabolism	17549.16231.16889.18095	HMDB01149	InChI=1S/C5H9NO3/c6-3-4(7)1-2-5(8)9/h1-3,6H2,(H,8,9)	ZGXJTSGNIOSYLO-UHFFFAOYSA-N	C00430
																			HMDB60460	InChI=1S/C5H9NO3/c7-3-1-4(5(8)9)6-2-3/h3-4,6-7H,1-2H2,(H,8,9)/t3-,4-/m1/s1	PMMYEEVYMWASQN-QWWZWVQMSA-N	C03440
																			HMDB59659	InChI=1S/C5H9NO3/c7-3-1-2-6-4(3)5(8)9/h3-4,6-7H,1-2H2,(H,8,9)/t3-,4-/m0/s1	BJBUEDPLEOHJGE-IMJSIDKUSA-N	C05147
																			HMDB00725	InChI=1S/C5H9NO3/c7-3-1-4(5(8)9)6-2-3/h3-4,6-7H,1-2H2,(H,8,9)/t3-,4+/m1/s1	PMMYEEVYMWASQN-DMTCNVIQSA-N	C01157
X5_AMP.dGMP	0.628511	-0.669989	0.452122	6.64167e+07	4.53333e+07	1.37977	0.00777369	P96	972.175	M+H	C10H14N5O7P	348.07	917	61_19_8.902_04_5	Nucleosides,.Nucleotides,.and.Analogues.Nucleosides,.Nucleotides,.and.Analogues	Purine.Nucleotides.Purine.Nucleotides	Alanine.Metabolism.Purine.Metabolism	16027.2	HMDB00045	InChI=1S/C10H14N5O7P/c11-8-5-9(13-2-12-8)15(3-14-5)10-7(17)6(16)4(22-10)1-21-23(18,19)20/h2-4,6-7,10,16-17H,1H2,(H2,11,12,13)(H2,18,19,20)/t4-,6-,7-,10-/m1/s1	UDMBCSSLTHHNCD-KQYNXXCUSA-N	C00020
																			HMDB01044	InChI=1S/C10H14N5O7P/c11-10-13-8-7(9(17)14-10)12-3-15(8)6-1-4(16)5(22-6)2-21-23(18,19)20/h3-6,16H,1-2H2,(H2,18,19,20)(H3,11,13,14,17)/t4-,5+,6+/m0/s1	LTFMZDNNPPEQNG-KVQBGUIXSA-N	C00362
Xanthine	1.27199	0.347091	0.407968	5.33222e+08	7.59056e+08	1.26616	0.0238329	P45	123	M+H	C5H4N4O2	153.041	727	69_89_6	Aromatic.Heteropolycyclic.Compounds	Imidazopyrimidines	Purine.Metabolism	17712	HMDB00292	InChI=1S/C5H4N4O2/c10-4-2-3(7-1-6-2)8-5(11)9-4/h1H,(H3,6,7,8,9,10,11)	LRFVTYWOQMYALW-UHFFFAOYSA-N	C00385
ADP2	1.66506	0.735577	0.415886	3.10889e+07	5.27444e+07	1.64298	0.00181707	N249	178	M-H	C10H15N5O10P2	426.022	1012	58_64_0	Nucleosides,.Nucleotides,.and.Analogues	Purine.Nucleotides	Alanine.Metabolism	16761	HMDB01341	InChI=1S/C10H15N5O10P2/c11-8-5-9(13-2-12-8)15(3-14-5)10-7(17)6(16)4(24-10)1-23-27(21,22)25-26(18,19)20/h2-4,6-7,10,16-17H,1H2,(H,21,22)(H2,11,12,13)(H2,18,19,20)/t4-,6-,7-,10-/m1/s1	XTWYTFMLZFPYCI-KQYNXXCUSA-N	C00008
ADP4	1.55536	0.637247	0.384848	4.19667e+07	6.71889e+07	1.52902	0.00525893	P140	178	M+H	C10H15N5O10P2	428.037	1012	58_64_0	Nucleosides,.Nucleotides,.and.Analogues	Purine.Nucleotides	Alanine.Metabolism	16761	HMDB01341	InChI=1S/C10H15N5O10P2/c11-8-5-9(13-2-12-8)15(3-14-5)10-7(17)6(16)4(24-10)1-23-27(21,22)25-26(18,19)20/h2-4,6-7,10,16-17H,1H2,(H,21,22)(H2,11,12,13)(H2,18,19,20)/t4-,6-,7-,10-/m1/s1	XTWYTFMLZFPYCI-KQYNXXCUSA-N	C00008
Carnitine	1.22585	0.293787	0.245185	3.15167e+10	4.07389e+10	1.33581	0.0168299	P49	92	M+H	C7H15NO3	162.113	755	541_15_1	Aliphatic.Acyclic.Compounds	Alkylamines	Carnitine.Synthesis	11060	HMDB00062	InChI=1S/C7H15NO3/c1-8(2,3)5-6(9)4-7(10)11/h6,9H,4-5H2,1-3H3/t6-/m0/s1	PHIQHXFUZVPYII-LURJTMIESA-N	C15025
Carnitine1	1.3479	0.430711	0.315997	2.10722e+06	3.00056e+06	1.42397	0.0086775	N96	92	M-H	C7H15NO3	160.098	754	541_15_1	Aliphatic.Acyclic.Compounds	Alkylamines	Carnitine.Synthesis	11060	HMDB00062	InChI=1S/C7H15NO3/c1-8(2,3)5-6(9)4-7(10)11/h6,9H,4-5H2,1-3H3/t6-/m0/s1	PHIQHXFUZVPYII-LURJTMIESA-N	C15025
D_Fructose_1_phosphate.D_Fructose_6_phosphate.D_Mannose_6_phosphate.Galactose_1_phosphate.Glucose_1_phosphate.Glucose_6_PO4.Mannose_1_phosphate	0.517362	-0.950753	0.487521	2.12056e+08	1.15628e+08	1.86118	9.8486e-06	N245	477.700.490.1186.281.65.416	M-H	C6H13O9P	259.022	999	15978_08_2.643_13_0.3672_15_9.2255_14_3.59_56_3.56_73_5.27251_84_9	Carbohydrates.and.Carbohydrate.Conjugates.Carbohydrates.and.Carbohydrate.Conjugates.Carbohydrates.and.Carbohydrate.Conjugates.Carbohydrates.and.Carbohydrate.Conjugates.Carbohydrates.and.Carbohydrate.Conjugates.Carbohydrates.and.Carbohydrate.Conjugates.Carbohydrates.and.Carbohydrate.Conjugates	Monosaccharides.Monosaccharides.Monosaccharides.Monosaccharides.Monosaccharides.Monosaccharides.Monosaccharides	Fructose.and.Mannose.Degradation.Glutamate.Metabolism.Fructose.and.Mannose.Degradation.Nucleotide.Sugars.Metabolism.Nucleotide.Sugars.Metabolism.Nucleotide.Sugars.Metabolism.Fructose.and.Mannose.Degradation	704854.15946.49728.17973.16077.4170.35374	HMDB01076	InChI=1S/C6H13O9P/c7-1-3-4(8)5(9)6(10,15-3)2-14-16(11,12)13/h3-5,7-10H,1-2H2,(H2,11,12,13)/t3-,4-,5+,6-/m1/s1	RHKKZBWRNHGJEZ-ARQDHWQXSA-N	C01094
																			HMDB00124	InChI=1S/C6H13O9P/c7-1-3(8)5(10)6(11)4(9)2-15-16(12,13)14/h4-7,9-11H,1-2H2,(H2,12,13,14)/t4-,5-,6-/m1/s1	GSXOAOHZAIYLCY-HSUXUTPPSA-N	C00085
																			HMDB01078	InChI=1S/C6H13O9P/c7-3-2(1-14-16(11,12)13)15-6(10)5(9)4(3)8/h2-10H,1H2,(H2,11,12,13)/t2-,3-,4+,5+,6-/m1/s1	NBSCHQHZLSJFNQ-RWOPYEJCSA-N	C00275
																			HMDB00645	InChI=1S/C6H13O9P/c7-1-2-3(8)4(9)5(10)6(14-2)15-16(11,12)13/h2-10H,1H2,(H2,11,12,13)/t2-,3+,4+,5-,6-/m1/s1	HXXFSFRBOHSIMQ-FPRJBGLDSA-N	C00446
																			HMDB01586	InChI=1S/C6H13O9P/c7-1-2-3(8)4(9)5(10)6(14-2)15-16(11,12)13/h2-10H,1H2,(H2,11,12,13)/t2-,3-,4+,5-,6?/m1/s1	HXXFSFRBOHSIMQ-GASJEMHNSA-N	C00103
																			HMDB01401	InChI=1S/C6H13O9P/c7-3-2(1-14-16(11,12)13)15-6(10)5(9)4(3)8/h2-10H,1H2,(H2,11,12,13)/t2-,3-,4+,5-,6?/m1/s1	NBSCHQHZLSJFNQ-GASJEMHNSA-N	C00092
																			HMDB06330	InChI=1S/C6H13O9P/c7-1-2-3(8)4(9)5(10)6(14-2)15-16(11,12)13/h2-10H,1H2,(H2,11,12,13)/t2-,3-,4+,5+,6?/m1/s1	HXXFSFRBOHSIMQ-QTVWNMPRSA-N	C00636
D_Fructose_1_phosphate.D_Fructose_6_phosphate.D_Mannose_6_phosphate.Galactose_1_phosphate.Glucose_1_phosphate.Glucose_6_PO4.Mannose_1_phosphate1	0.587679	-0.766901	0.38824	2.90389e+08	1.81889e+08	1.86465	8.7284e-06	N221	477.700.490.1186.281.65.416	M-H	C6H13O9P	259.022	964	15978_08_2.643_13_0.3672_15_9.2255_14_3.59_56_3.56_73_5.27251_84_9	Carbohydrates.and.Carbohydrate.Conjugates.Carbohydrates.and.Carbohydrate.Conjugates.Carbohydrates.and.Carbohydrate.Conjugates.Carbohydrates.and.Carbohydrate.Conjugates.Carbohydrates.and.Carbohydrate.Conjugates.Carbohydrates.and.Carbohydrate.Conjugates.Carbohydrates.and.Carbohydrate.Conjugates	Monosaccharides.Monosaccharides.Monosaccharides.Monosaccharides.Monosaccharides.Monosaccharides.Monosaccharides	Fructose.and.Mannose.Degradation.Glutamate.Metabolism.Fructose.and.Mannose.Degradation.Nucleotide.Sugars.Metabolism.Nucleotide.Sugars.Metabolism.Nucleotide.Sugars.Metabolism.Fructose.and.Mannose.Degradation	704854.15946.49728.17973.16077.4170.35374	HMDB01076	InChI=1S/C6H13O9P/c7-1-3-4(8)5(9)6(10,15-3)2-14-16(11,12)13/h3-5,7-10H,1-2H2,(H2,11,12,13)/t3-,4-,5+,6-/m1/s1	RHKKZBWRNHGJEZ-ARQDHWQXSA-N	C01094
																			HMDB00124	InChI=1S/C6H13O9P/c7-1-3(8)5(10)6(11)4(9)2-15-16(12,13)14/h4-7,9-11H,1-2H2,(H2,12,13,14)/t4-,5-,6-/m1/s1	GSXOAOHZAIYLCY-HSUXUTPPSA-N	C00085
																			HMDB01078	InChI=1S/C6H13O9P/c7-3-2(1-14-16(11,12)13)15-6(10)5(9)4(3)8/h2-10H,1H2,(H2,11,12,13)/t2-,3-,4+,5+,6-/m1/s1	NBSCHQHZLSJFNQ-RWOPYEJCSA-N	C00275
																			HMDB00645	InChI=1S/C6H13O9P/c7-1-2-3(8)4(9)5(10)6(14-2)15-16(11,12)13/h2-10H,1H2,(H2,11,12,13)/t2-,3+,4+,5-,6-/m1/s1	HXXFSFRBOHSIMQ-FPRJBGLDSA-N	C00446
																			HMDB01586	InChI=1S/C6H13O9P/c7-1-2-3(8)4(9)5(10)6(14-2)15-16(11,12)13/h2-10H,1H2,(H2,11,12,13)/t2-,3-,4+,5-,6?/m1/s1	HXXFSFRBOHSIMQ-GASJEMHNSA-N	C00103
																			HMDB01401	InChI=1S/C6H13O9P/c7-3-2(1-14-16(11,12)13)15-6(10)5(9)4(3)8/h2-10H,1H2,(H2,11,12,13)/t2-,3-,4+,5-,6?/m1/s1	NBSCHQHZLSJFNQ-GASJEMHNSA-N	C00092
																			HMDB06330	InChI=1S/C6H13O9P/c7-1-2-3(8)4(9)5(10)6(14-2)15-16(11,12)13/h2-10H,1H2,(H2,11,12,13)/t2-,3-,4+,5+,6?/m1/s1	HXXFSFRBOHSIMQ-QTVWNMPRSA-N	C00636
D_Glucosamine_6_phosphate	0.372477	-1.42478	0.709711	9.72944e+06	4.03639e+06	1.58541	0.000852881	P122	701	M+H	C6H14NO8P	260.053	970	3616_42_0	Carbohydrates.and.Carbohydrate.Conjugates	Monosaccharides	Glutamate.Metabolism	15873	HMDB01254	InChI=1S/C6H14NO8P/c7-3-5(9)4(8)2(15-6(3)10)1-14-16(11,12)13/h2-6,8-10H,1,7H2,(H2,11,12,13)/t2-,3-,4-,5-,6+/m1/s1	XHMJOUIAFHJHBW-UKFBFLRUSA-N	C00352
D_Glucosamine_6_phosphate2	0.503592	-0.989673	0.551142	4.05389e+07	2.13056e+07	1.66086	0.000291194	N223	701	M-H	C6H14NO8P	258.038	970	3616_42_0	Carbohydrates.and.Carbohydrate.Conjugates	Monosaccharides	Glutamate.Metabolism	15873	HMDB01254	InChI=1S/C6H14NO8P/c7-3-5(9)4(8)2(15-6(3)10)1-14-16(11,12)13/h2-6,8-10H,1,7H2,(H2,11,12,13)/t2-,3-,4-,5-,6+/m1/s1	XHMJOUIAFHJHBW-UKFBFLRUSA-N	C00352
GMP	0.374443	-1.49964	0.627691	7.70722e+07	3.33994e+07	1.69054	0.000663329	P139	185	M+H	C10H14N5O8P	364.065	1010	85_32_5	Nucleosides,.Nucleotides,.and.Analogues	Purine.Nucleotides	Glutamate.Metabolism	17345	HMDB01397	InChI=1S/C10H14N5O8P/c11-10-13-7-4(8(18)14-10)12-2-15(7)9-6(17)5(16)3(23-9)1-22-24(19,20)21/h2-3,5-6,9,16-17H,1H2,(H2,19,20,21)(H3,11,13,14,18)/t3-,5-,6-,9-/m1/s1	RQFCJASXJCIDSX-UUOKFMHZSA-N	C00144
GMP2	0.383252	-1.4661	0.610937	6.70389e+07	2.95439e+07	1.74036	0.000385703	N248	185	M-H	C10H14N5O8P	362.051	1009	85_32_5	Nucleosides,.Nucleotides,.and.Analogues	Purine.Nucleotides	Glutamate.Metabolism	17345	HMDB01397	InChI=1S/C10H14N5O8P/c11-10-13-7-4(8(18)14-10)12-2-15(7)9-6(17)5(16)3(23-9)1-22-24(19,20)21/h2-3,5-6,9,16-17H,1H2,(H2,19,20,21)(H3,11,13,14,18)/t3-,5-,6-,9-/m1/s1	RQFCJASXJCIDSX-UUOKFMHZSA-N	C00144
Imidazolelactic_acid	0.489459	-1.03074	0.476111	1.61456e+07	1.37333e+07	1.87845	4.34838e-05	P27	283	M+H	C6H8N2O3..	157.061	667	876_19_7	Aromatic.Heteromonocyclic.Compounds	Azoles	Histidine.Metabolism	27487	HMDB02320	InChI=1S/C6H8N2O3/c9-5(6(10)11)3-8-2-1-7-4-8/h1-2,4-5,9H,3H2,(H,10,11)	JTYMXXCJQKGGFG-UHFFFAOYSA-N	C05132
Imidazolelactic_acid1	0.525265	-0.928883	0.449063	6.51444e+06	7.54722e+06	1.85632	7.4165e-05	N54	283	M-H	C6H8N2O3	155.046	665	876_19_7	Aromatic.Heteromonocyclic.Compounds	Azoles	Histidine.Metabolism	27487	HMDB02320	InChI=1S/C6H8N2O3/c9-5(6(10)11)3-8-2-1-7-4-8/h1-2,4-5,9H,3H2,(H,10,11)	JTYMXXCJQKGGFG-UHFFFAOYSA-N	No result
Inosine_5_monophosphate	0.310112	-1.68914	0.801908	6.85833e+07	2.44718e+07	1.52209	0.00286932	P135	530	M+H	C10H13N4O8P	349.054	991	131_99_7	Nucleosides,.Nucleotides,.and.Analogues	Purine.Nucleotides	Aspartate.Metabolism	17202	HMDB00175	InChI=1S/C10H13N4O8P/c15-6-4(1-21-23(18,19)20)22-10(7(6)16)14-3-13-5-8(14)11-2-12-9(5)17/h2-4,6-7,10,15-16H,1H2,(H,11,12,17)(H2,18,19,20)/t4-,6-,7-,10-/m1/s1	GRSZFWQUAKGDAV-KQYNXXCUSA-N	C00130
Inosine_5_monophosphate1	0.324328	-1.62447	0.768555	1.33389e+08	49050000	1.57516	0.00162828	N240	530	M-H	C10H13N4O8P	347.04	991	131_99_7	Nucleosides,.Nucleotides,.and.Analogues	Purine.Nucleotides	Aspartate.Metabolism	17202	HMDB00175	InChI=1S/C10H13N4O8P/c15-6-4(1-21-23(18,19)20)22-10(7(6)16)14-3-13-5-8(14)11-2-12-9(5)17/h2-4,6-7,10,15-16H,1H2,(H,11,12,17)(H2,18,19,20)/t4-,6-,7-,10-/m1/s1	GRSZFWQUAKGDAV-KQYNXXCUSA-N	C00130
L_Saccharopine1	0.560145	-0.836128	0.513028	9.30611e+06	5.39606e+06	1.43742	0.00762323	N218	810	M-H	C11H20N2O6	275.125	961	997_68_2	Amino.Acids,.Peptides,.and.Analogues	Amino.Acids.and.Derivatives	Lysine.Metabolism	16927	HMDB00279	InChI=1S/C11H20N2O6/c12-7(10(16)17)3-1-2-6-13-8(11(18)19)4-5-9(14)15/h7-8,13H,1-6,12H2,(H,14,15)(H,16,17)(H,18,19)/t7-,8-/m0/s1	ZDGJAHTZVHVLOT-YUMQZZPRSA-N	C00449
L_Saccharopine2	0.563911	-0.826462	0.471575	114200000	6.77444e+07	1.58562	0.00233084	P119	810	M+H	C11H20N2O6	277.139	962	997_68_2	Amino.Acids,.Peptides,.and.Analogues	Amino.Acids.and.Derivatives	Lysine.Metabolism	16927	HMDB00279	InChI=1S/C11H20N2O6/c12-7(10(16)17)3-1-2-6-13-8(11(18)19)4-5-9(14)15/h7-8,13H,1-6,12H2,(H,14,15)(H,16,17)(H,18,19)/t7-,8-/m0/s1	ZDGJAHTZVHVLOT-YUMQZZPRSA-N	C00449
Leu_Pro	0.670539	-0.576607	0.406856	8.93944e+07	6.70556e+07	1.31337	0.0141822	P158	1061	M+H	C11H20N2O3	229.155	215	87178_63_0	NA	NA	NA	73580	HMDB11175	InChI=1S/C11H20N2O3/c1-7(2)6-8(12)10(14)13-5-3-4-9(13)11(15)16/h7-9H,3-6,12H2,1-2H3,(H,15,16)	VTJUNIYRYIAIHF-UHFFFAOYSA-N	No result
Leu_Pro1	0.669868	-0.578051	0.375988	26315000	1.95833e+07	1.35876	0.0102104	N313	1061	M-H	C11H20N2O3	227.14	216	87178_63_0	NA	NA	NA	73580	HMDB11175	InChI=1S/C11H20N2O3/c1-7(2)6-8(12)10(14)13-5-3-4-9(13)11(15)16/h7-9H,3-6,12H2,1-2H3,(H,15,16)	VTJUNIYRYIAIHF-UHFFFAOYSA-N	No result
N_Acetyl_L_methionine	0.605248	-0.724402	0.485654	1.50206e+07	1.05239e+07	1.54128	0.00531733	P162	904	M+H	C7H13NO3S	192.069	256	65_82_7	Amino.Acids,.Peptides,.and.Analogues	Amino.Acids.and.Derivatives	NA	21557	HMDB11745	InChI=1S/C7H13NO3S/c1-5(9)8-6(7(10)11)3-4-12-2/h6H,3-4H2,1-2H3,(H,8,9)(H,10,11)	XUYPXLNMDZIRQH-UHFFFAOYSA-N	C02712
N_Acetyl_L_methionine1	0.682649	-0.550784	0.451241	1.09122e+08	8.67556e+07	1.411	0.0117645	N319	904	M-H	C7H13NO3S	190.054	259	65_82_7	Amino.Acids,.Peptides,.and.Analogues	Amino.Acids.and.Derivatives	NA	21557	HMDB11745	InChI=1S/C7H13NO3S/c1-5(9)8-6(7(10)11)3-4-12-2/h6H,3-4H2,1-2H3,(H,8,9)(H,10,11)	XUYPXLNMDZIRQH-UHFFFAOYSA-N	C02712
N_N_Dimethylglycine	1.91852	0.939997	0.421557	1.46717e+09	2.88778e+09	2.06111	7.35e-06	P19	727	M+H	C4H9NO2	104.071	638	1118_68_9	Amino.Acids,.Peptides,.and.Analogues	Amino.Acids.and.Derivatives	Betaine.Metabolism	17724	HMDB00092	InChI=1S/C4H9NO2/c1-5(2)3-4(6)7/h3H2,1-2H3,(H,6,7)	FFDGPVCHZBVARC-UHFFFAOYSA-N	C01026
N_N_Dimethylglycine1	1.79986	0.847882	0.404646	8.12889e+06	1.51967e+07	2.03912	8.7284e-06	N48	727	M-H	C4H9NO2	102.056	648	1118_68_9	Amino.Acids,.Peptides,.and.Analogues	Amino.Acids.and.Derivatives	Betaine.Metabolism	17724	HMDB00092	InChI=1S/C4H9NO2/c1-5(2)3-4(6)7/h3H2,1-2H3,(H,6,7)	FFDGPVCHZBVARC-UHFFFAOYSA-N	C01026
NAD	1.55488	0.636802	0.302024	3.20556e+07	5.19889e+07	2.0214	9.2895e-06	P88	59	M+H	C21H27N7O14P2	664.116	885	53_84_9	Nucleosides,.Nucleotides,.and.Analogues	Purine.Nucleotides	Glutamate.Metabolism	15846	HMDB00902	InChI=1S/C21H27N7O14P2/c22-17-12-19(25-7-24-17)28(8-26-12)21-16(32)14(30)11(41-21)6-39-44(36,37)42-43(34,35)38-5-10-13(29)15(31)20(40-10)27-3-1-2-9(4-27)18(23)33/h1-4,7-8,10-11,13-16,20-21,29-32H,5-6H2,(H5-,22,23,24,25,33,34,35,36,37)/p+1/t10-,11-,13-,14-,15-,16-,20-,21-/m1/s1	BAWFJGJZGIEFAR-NNYOXOHSSA-O	C00003
NAD1	1.48784	0.573215	0.299699	3240000	5.00278e+06	1.75536	0.000290036	N148	59	M-H	C21H27N7O14P2	662.102	883	53_84_9	Nucleosides,.Nucleotides,.and.Analogues	Purine.Nucleotides	Glutamate.Metabolism	15846	HMDB00902	InChI=1S/C21H27N7O14P2/c22-17-12-19(25-7-24-17)28(8-26-12)21-16(32)14(30)11(41-21)6-39-44(36,37)42-43(34,35)38-5-10-13(29)15(31)20(40-10)27-3-1-2-9(4-27)18(23)33/h1-4,7-8,10-11,13-16,20-21,29-32H,5-6H2,(H5-,22,23,24,25,33,34,35,36,37)/p+1/t10-,11-,13-,14-,15-,16-,20-,21-/m1/s1	BAWFJGJZGIEFAR-NNYOXOHSSA-O	C00003
Nicotinic_acid	1.33935	0.421532	0.34622	1.95122e+08	2.79667e+08	1.18915	0.0325665	P164	115	M+H	C6H5NO2	124.039	343	59_67_6	Aromatic.Heteromonocyclic.Compounds	Pyridines.and.Derivatives	Nicotinate.and.Nicotinamide.Metabolism	15940	HMDB01488	InChI=1S/C6H5NO2/c8-6(9)5-2-1-3-7-4-5/h1-4H,(H,8,9)	PVNIIMVLHYAWGP-UHFFFAOYSA-N	C00253
Nicotinic_acid1	1.29131	0.368841	0.368036	6.45722e+06	9.16444e+06	1.32753	0.0164254	N325	115	M-H	C6H5NO2	122.025	351	59_67_6	Aromatic.Heteromonocyclic.Compounds	Pyridines.and.Derivatives	Nicotinate.and.Nicotinamide.Metabolism	15940	HMDB01488	InChI=1S/C6H5NO2/c8-6(9)5-2-1-3-7-4-5/h1-4H,(H,8,9)	PVNIIMVLHYAWGP-UHFFFAOYSA-N	C00253
Pyridoxamine_5_phosphate	1.4613	0.547254	0.481939	2.23278e+07	3.66278e+07	1.36215	0.0142886	P110	614	M+H	C8H13N2O5P	249.064	936	529_96_4	Aromatic.Heteromonocyclic.Compounds	Pyridines.and.Derivatives	Vitamin.B6.Metabolism	18335	HMDB01555	InChI=1S/C8H13N2O5P/c1-5-8(11)7(2-9)6(3-10-5)4-15-16(12,13)14/h3,11H,2,4,9H2,1H3,(H2,12,13,14)	ZMJGSOSNSPKHNH-UHFFFAOYSA-N	C00647
Pyridoxamine_5_phosphate1	1.51804	0.602208	0.475235	3.45167e+06	5.82278e+06	1.44562	0.00773347	N201	614	M-H	C8H13N2O5P	247.049	935	529_96_4	Aromatic.Heteromonocyclic.Compounds	Pyridines.and.Derivatives	Vitamin.B6.Metabolism	18335	HMDB01555	InChI=1S/C8H13N2O5P/c1-5-8(11)7(2-9)6(3-10-5)4-15-16(12,13)14/h3,11H,2,4,9H2,1H3,(H2,12,13,14)	ZMJGSOSNSPKHNH-UHFFFAOYSA-N	C00647
Riboflavin	1.36584	0.449786	0.367373	77400000	1.13328e+08	1.31593	0.0203613	P167	74	M+H	C17H20N4O6	377.146	380	83_88_5	Aromatic.Heteropolycyclic.Compounds	Pteridines.and.Derivatives	Riboflavin.Metabolism	17015	HMDB00244	InChI=1S/C17H20N4O6/c1-7-3-9-10(4-8(7)2)21(5-11(23)14(25)12(24)6-22)15-13(18-9)16(26)20-17(27)19-15/h3-4,11-12,14,22-25H,5-6H2,1-2H3,(H,20,26,27)/t11-,12+,14-/m0/s1	AUNGANRZJHBGPY-SCRDCRAPSA-N	C00255
Riboflavin1	1.57895	0.658963	0.573815	1.62672e+06	2.96167e+06	1.37827	0.0100171	N329	74	M-H	C17H20N4O6	375.131	369	83_88_5	Aromatic.Heteropolycyclic.Compounds	Pteridines.and.Derivatives	Riboflavin.Metabolism	17015	HMDB00244	InChI=1S/C17H20N4O6/c1-7-3-9-10(4-8(7)2)21(5-11(23)14(25)12(24)6-22)15-13(18-9)16(26)20-17(27)19-15/h3-4,11-12,14,22-25H,5-6H2,1-2H3,(H,20,26,27)/t11-,12+,14-/m0/s1	AUNGANRZJHBGPY-SCRDCRAPSA-N	C00255
S_Adenosyl_homocysteine	1.4117	0.497432	0.403287	6.10611e+08	9.57667e+08	1.65626	0.000820909	P50	126	M+H	C14H20N6O5S	385.129	758	979_92_0	Amino.Acids,.Peptides,.and.Analogues	Amino.Acids.and.Derivatives	Arginine.and.Proline.Metabolism	16680	HMDB00939	InChI=1S/C14H20N6O5S/c15-6(14(23)24)1-2-26-3-7-9(21)10(22)13(25-7)20-5-19-8-11(16)17-4-18-12(8)20/h4-7,9-10,13,21-22H,1-3,15H2,(H,23,24)(H2,16,17,18)/t6-,7+,9+,10+,13+/m0/s1	ZJUKTBDSGOFHSH-WFMPWKQPSA-N	C00021
S_Adenosyl_homocysteine1	1.45794	0.543935	0.374909	1.43606e+08	2.28056e+08	1.70498	0.000809634	N97	126	M-H	C14H20N6O5S	383.114	757	979_92_0	Amino.Acids,.Peptides,.and.Analogues	Amino.Acids.and.Derivatives	Arginine.and.Proline.Metabolism	16680	HMDB00939	InChI=1S/C14H20N6O5S/c15-6(14(23)24)1-2-26-3-7-9(21)10(22)13(25-7)20-5-19-8-11(16)17-4-18-12(8)20/h4-7,9-10,13,21-22H,1-3,15H2,(H,23,24)(H2,16,17,18)/t6-,7+,9+,10+,13+/m0/s1	ZJUKTBDSGOFHSH-WFMPWKQPSA-N	C00021
Taurine	1.65853	0.729903	0.574057	2.15339e+08	4.07611e+08	1.4634	0.00450602	P89	32	M+H	C2H7NO3S	126.022	886	107_35_7	Organic.Acids.and.Derivatives	Sulfonic.Acids.and.Derivatives	Taurine.and.Hypotaurine.Metabolism	15891	HMDB00251	InChI=1S/C2H7NO3S/c3-1-2-7(4,5)6/h1-3H2,(H,4,5,6)	XOAAWQZATWQOTB-UHFFFAOYSA-N	C00245
Taurine1	1.53975	0.622695	0.293472	1.31539e+10	2.09111e+10	1.86062	0.000159825	N131	32	M-H	C2H7NO3S	124.007	841	107_35_7	Organic.Acids.and.Derivatives	Sulfonic.Acids.and.Derivatives	Taurine.and.Hypotaurine.Metabolism	15891	HMDB00251	InChI=1S/C2H7NO3S/c3-1-2-7(4,5)6/h1-3H2,(H,4,5,6)	XOAAWQZATWQOTB-UHFFFAOYSA-N	C00245
Taurine2	1.87901	0.909971	0.428151	5895000000	1.16206e+10	1.73803	0.000663329	P74	32	M+H	C2H7NO3S	126.022	842	107_35_7	Organic.Acids.and.Derivatives	Sulfonic.Acids.and.Derivatives	Taurine.and.Hypotaurine.Metabolism	15891	HMDB00251	InChI=1S/C2H7NO3S/c3-1-2-7(4,5)6/h1-3H2,(H,4,5,6)	XOAAWQZATWQOTB-UHFFFAOYSA-N	C00245
Uracil	1.55815	0.639835	0.418631	3.46167e+06	5.61722e+06	1.44378	0.00541264	P163	170	M+H	C4H4N2O2	113.035	252	66_22_8	Aromatic.Heteromonocyclic.Compounds	Diazines	Beta_Alanine.Metabolism	17568	HMDB00300	InChI=1S/C4H4N2O2/c7-3-1-2-5-4(8)6-3/h1-2H,(H2,5,6,7,8)	ISAKRJDGNUQOIC-UHFFFAOYSA-N	C00106
Uracil1	1.39323	0.478429	0.334237	1.35756e+09	1.97944e+09	1.43513	0.00481291	N317	170	M-H	C4H4N2O2	111.02	250	66_22_8	Aromatic.Heteromonocyclic.Compounds	Diazines	Beta_Alanine.Metabolism	17568	HMDB00300	InChI=1S/C4H4N2O2/c7-3-1-2-5-4(8)6-3/h1-2H,(H2,5,6,7,8)	ISAKRJDGNUQOIC-UHFFFAOYSA-N	C00106
X1_Methylhistidine.3_Methylhistidine.Methyl_DL_histidine1	0.699657	-0.515281	0.281147	8.51833e+06	6.28667e+06	1.69757	0.000644432	N86	41.1013.1072	M-H	C7H11N3O2	168.078	737	332_80_9.368_16_1.NA	Amino.Acids,.Peptides,.and.Analogues.Amino.Acids,.Peptides,.and.Analogues.NA	Amino.Acids.and.Derivatives.Amino.Acids.and.Derivatives.NA	Histidine.Metabolism.Histidine.Metabolism.NA	50599.27596.NA	HMDB00001	InChI=1S/C7H11N3O2/c1-10-3-5(9-4-10)2-6(8)7(11)12/h3-4,6H,2,8H2,1H3,(H,11,12)/t6-/m0/s1	BRMWTNUJHUMWMS-LURJTMIESA-N	C01152
																			HMDB00479	InChI=1S/C7H11N3O2/c1-10-4-9-3-5(10)2-6(8)7(11)12/h3-4,6H,2,8H2,1H3,(H,11,12)/t6-/m0/s1	JDHILDINMRGULE-LURJTMIESA-N	C01152
X1_Methylhistidine.3_Methylhistidine.Methyl_DL_histidine2	0.700871	-0.512778	0.314706	6.14556e+08	4.70889e+08	1.59976	0.00142585	P46	41.1013.1072	M+H	C7H11N3O2	170.092	731	332_80_9.368_16_1.NA	Amino.Acids,.Peptides,.and.Analogues.Amino.Acids,.Peptides,.and.Analogues.NA	Amino.Acids.and.Derivatives.Amino.Acids.and.Derivatives.NA	Histidine.Metabolism.Histidine.Metabolism.NA	50599.27596.NA	HMDB00001	InChI=1S/C7H11N3O2/c1-10-3-5(9-4-10)2-6(8)7(11)12/h3-4,6H,2,8H2,1H3,(H,11,12)/t6-/m0/s1	BRMWTNUJHUMWMS-LURJTMIESA-N	C01152
																			HMDB00479	InChI=1S/C7H11N3O2/c1-10-4-9-3-5(10)2-6(8)7(11)12/h3-4,6H,2,8H2,1H3,(H,11,12)/t6-/m0/s1	JDHILDINMRGULE-LURJTMIESA-N	C01152
X2_O_Methylguanosine1	1.41296	0.498723	0.37246	2.13944e+06	3.28778e+06	1.60058	0.00202662	N338	1120	M-H	C11H15N5O5	296.1	475	2140_77_4	Nucleosides,.Nucleotides,.and.Analogues	Purine.Nucleosides.and.Analogues	Purine.Metabolism	19702	HMDB05862	InChI=1S/C11H15N5O5/c1-12-11-14-8-5(9(20)15-11)13-3-16(8)10-7(19)6(18)4(2-17)21-10/h3-4,6-7,10,17-19H,2H2,1H3,(H2,12,14,15,20)/t4-,6-,7-,10-/m1/s1	SLEHROROQDYRAW-KQYNXXCUSA-N	No result
X2_O_Methylguanosine2	1.30227	0.381029	0.311864	1.70111e+07	2.38333e+07	1.48291	0.00531733	P172	1120	M+H	C11H15N5O5	298.115	476	2140_77_4	Nucleosides,.Nucleotides,.and.Analogues	Purine.Nucleosides.and.Analogues	Purine.Metabolism	19702	HMDB05862	InChI=1S/C11H15N5O5/c1-12-11-14-8-5(9(20)15-11)13-3-16(8)10-7(19)6(18)4(2-17)21-10/h3-4,6-7,10,17-19H,2H2,1H3,(H2,12,14,15,20)/t4-,6-,7-,10-/m1/s1	SLEHROROQDYRAW-KQYNXXCUSA-N	No result
X3_AMP.5_AMP1	0.417201	-1.26118	0.641505	3.87556e+08	1.96933e+08	1.82808	0.000159825	N141	176.972	M-H	C10H14N5O7P	346.056	872	84_21_9.61_19_8	Nucleosides,.Nucleotides,.and.Analogues.Nucleosides,.Nucleotides,.and.Analogues	Purine.Nucleosides.and.Analogues.Purine.Nucleotides	Bile.Acid.Biosynthesis.Alanine.Metabolism	28931.2	HMDB03540	InChI=1S/C10H14N5O7P/c11-8-5-9(13-2-12-8)15(3-14-5)10-6(17)7(4(1-16)21-10)22-23(18,19)20/h2-4,6-7,10,16-17H,1H2,(H2,11,12,13)(H2,18,19,20)/t4-,6-,7-,10-/m1/s1	LNQVTSROQXJCDD-KQYNXXCUSA-N	C01367
																			HMDB00045	InChI=1S/C10H14N5O7P/c11-8-5-9(13-2-12-8)15(3-14-5)10-7(17)6(16)4(22-10)1-21-23(18,19)20/h2-4,6-7,10,16-17H,1H2,(H2,11,12,13)(H2,18,19,20)/t4-,6-,7-,10-/m1/s1	UDMBCSSLTHHNCD-KQYNXXCUSA-N	C00020
X3_AMP.5_AMP2	0.484013	-1.04688	0.589636	1.05794e+09	6.01111e+08	1.65834	0.000820909	P83	176.972	M+H	C10H14N5O7P	348.07	871	84_21_9.61_19_8	Nucleosides,.Nucleotides,.and.Analogues.Nucleosides,.Nucleotides,.and.Analogues	Purine.Nucleosides.and.Analogues.Purine.Nucleotides	Bile.Acid.Biosynthesis.Alanine.Metabolism	28931.2	HMDB03540	InChI=1S/C10H14N5O7P/c11-8-5-9(13-2-12-8)15(3-14-5)10-6(17)7(4(1-16)21-10)22-23(18,19)20/h2-4,6-7,10,16-17H,1H2,(H2,11,12,13)(H2,18,19,20)/t4-,6-,7-,10-/m1/s1	LNQVTSROQXJCDD-KQYNXXCUSA-N	C01367
																			HMDB00045	InChI=1S/C10H14N5O7P/c11-8-5-9(13-2-12-8)15(3-14-5)10-7(17)6(16)4(22-10)1-21-23(18,19)20/h2-4,6-7,10,16-17H,1H2,(H2,11,12,13)(H2,18,19,20)/t4-,6-,7-,10-/m1/s1	UDMBCSSLTHHNCD-KQYNXXCUSA-N	C00020
Xanthosine	1.29703	0.375209	0.389138	1.49839e+08	2.15444e+08	1.34707	0.0136132	P44	275	M+H	C10H12N4O6	285.083	727	146_80_5	Nucleosides,.Nucleotides,.and.Analogues	Purine.Nucleosides.and.Analogues	Purine.Metabolism	18107	HMDB00299	InChI=1S/C10H12N4O6/c15-1-3-5(16)6(17)9(20-3)14-2-11-4-7(14)12-10(19)13-8(4)18/h2-3,5-6,9,15-17H,1H2,(H2,12,13,18,19)/t3-,5-,6-,9-/m1/s1	UBORTCNDUKBEOP-UUOKFMHZSA-N	C01762
Xanthosine1	1.38802	0.473032	0.381945	4.78333e+08	7.24278e+08	1.58539	0.00226207	N80	275	M-H	C10H12N4O6	283.068	727	146_80_5	Nucleosides,.Nucleotides,.and.Analogues	Purine.Nucleosides.and.Analogues	Purine.Metabolism	18107	HMDB00299	InChI=1S/C10H12N4O6/c15-1-3-5(16)6(17)9(20-3)14-2-11-4-7(14)12-10(19)13-8(4)18/h2-3,5-6,9,15-17H,1H2,(H2,12,13,18,19)/t3-,5-,6-,9-/m1/s1	UBORTCNDUKBEOP-UUOKFMHZSA-N	C01762
Liver Maternal group
individualNumber	NVAR	CEA	CV(SD/mean)	Mean CD (raw intensity	Mean HFD (raw intensity)	VIP (PLSDA)	chebi_id	Adduct	Formula	m.z	Retention.time.sec	CAS	Classe	Sous.Classe	Metabolic.Pathway.Name	pval.fdr.dietSelf	pval.fdr.dietMat	Num.HMDB	InChICode	InChIKey	KEGG
L_Anserine1	N109	544	0.515848	25100000	19900000	0.736535	18323	M-H	C10H16N4O3	239.115	784	584_85_0	Amino.Acids,.Peptides,.and.Analogues	Peptidomimetics	Beta_Alanine.Metabolism	0.132165	0.0481594	HMDB00194	InChI=1S/C10H16N4O3/c1-14-6-12-5-7(14)4-8(10(16)17)13-9(15)2-3-11/h5-6,8H,2-4,11H2,1H3,(H,13,15)(H,16,17)/t8-/m0/s1	MYYIAHXIVFADCU-QMMMGPOBSA-N	C01262
Liver Intersection
individualNumber	NVAR	CEA	CV(SD/mean)	Mean CD (raw intensity)	Mean HFD (raw intensity)	VIP (PLSDA)	pval.fdr.dietSelf:dietMat	Adduct	Formula	m.z	Retention.time.sec	CAS	Classe	Sous.Classe	Metabolic.Pathway.Name	pval.fdr.dietSelf	pval.fdr.dietMat	chebi_id	Num.HMDB	InChICode	InChIKey	KEGG
D_Fructose_1_phosphate.D_Fructose_6_phosphate.D_Mannose_6_phosphate.Galactose_1_phosphate.Glucose_1_phosphate.Mannose_1_phosphate	N185	477.700.490.1186.281.416	0.287291	6.41722e+06	6.61722e+06	0.437059	0.0255647	M-H	C6H13O9P	259.022	926	15978_08_2.643_13_0.3672_15_9.2255_14_3.59_56_3.27251_84_9	Carbohydrates.and.Carbohydrate.Conjugates.Carbohydrates.and.Carbohydrate.Conjugates.Carbohydrates.and.Carbohydrate.Conjugates.Carbohydrates.and.Carbohydrate.Conjugates.Carbohydrates.and.Carbohydrate.Conjugates.Carbohydrates.and.Carbohydrate.Conjugates	Monosaccharides.Monosaccharides.Monosaccharides.Monosaccharides.Monosaccharides.Monosaccharides	Fructose.and.Mannose.Degradation.Glutamate.Metabolism.Fructose.and.Mannose.Degradation.Nucleotide.Sugars.Metabolism.Nucleotide.Sugars.Metabolism.Fructose.and.Mannose.Degradation	0.894029	0.988651	704854.15946.49728.17973.16077.35374	HMDB01076	InChI=1S/C6H13O9P/c7-1-3-4(8)5(9)6(10,15-3)2-14-16(11,12)13/h3-5,7-10H,1-2H2,(H2,11,12,13)/t3-,4-,5+,6-/m1/s1	RHKKZBWRNHGJEZ-ARQDHWQXSA-N	C01094
																			HMDB00124	InChI=1S/C6H13O9P/c7-1-3(8)5(10)6(11)4(9)2-15-16(12,13)14/h4-7,9-11H,1-2H2,(H2,12,13,14)/t4-,5-,6-/m1/s1	GSXOAOHZAIYLCY-HSUXUTPPSA-N	C00085
																			HMDB01078	InChI=1S/C6H13O9P/c7-3-2(1-14-16(11,12)13)15-6(10)5(9)4(3)8/h2-10H,1H2,(H2,11,12,13)/t2-,3-,4+,5+,6-/m1/s1	NBSCHQHZLSJFNQ-RWOPYEJCSA-N	C00275
																			HMDB00645	InChI=1S/C6H13O9P/c7-1-2-3(8)4(9)5(10)6(14-2)15-16(11,12)13/h2-10H,1H2,(H2,11,12,13)/t2-,3+,4+,5-,6-/m1/s1	HXXFSFRBOHSIMQ-FPRJBGLDSA-N	C00446
																			HMDB01586	InChI=1S/C6H13O9P/c7-1-2-3(8)4(9)5(10)6(14-2)15-16(11,12)13/h2-10H,1H2,(H2,11,12,13)/t2-,3-,4+,5-,6?/m1/s1	HXXFSFRBOHSIMQ-GASJEMHNSA-N	No result
																			HMDB06330	InChI=1S/C6H13O9P/c7-1-2-3(8)4(9)5(10)6(14-2)15-16(11,12)13/h2-10H,1H2,(H2,11,12,13)/t2-,3-,4+,5+,6?/m1/s1	HXXFSFRBOHSIMQ-QTVWNMPRSA-N	No result

## Sheet: Hypothalamus
metabolite	RatioHFD/CD	FoldChange (log2 ratio)	CV(SD/mean)	pval.fdr.dietSelf	Mean CD (raw intensity)	Mean HFD (raw intensity)	NVAR	CEA	Adduct	Formula	m.z	Retention.time..min.	CAS	Classe	Sous.Classe	Metabolic.Pathway.Name	chebi_id	Num.HMDB	InChI Code	InChIKey	KEGG
Arginine	1.22692	0.295042	0.189474	0.0332582	1.55722e+08	1.91059e+08	N268	35	M-H	C6H14N4O2	173.104	17.15	74_79_3	Amino.Acids_.Peptides_.and.Analogues	Amino.Acids.and.Derivatives	Aspartate.Metabolism	16467	HMDB00517	InChI=1S/C6H14N4O2/c7-4(5(11)12)2-1-3-10-6(8)9/h4H,1-3,7H2,(H,11,12)(H4,8,9,10)/t4-/m0/s1	ODKSFYDXXFIFQN-BYPYZUCNSA-N	C00062
Argininosuccinic_acid1	1.4138	0.499577	0.271444	0.00744667	5.78333e+06	8.17647e+06	N244	687	M-H	C10H18N4O6	289.115	16.45	2387_71_5	Amino.Acids_.Peptides_.and.Analogues	Amino.Acids.and.Derivatives	Aspartate.Metabolism	15682	HMDB00052	InChI=1S/C10H18N4O6/c11-5(8(17)18)2-1-3-13-10(12)14-6(9(19)20)4-7(15)16/h5-6H,1-4,11H2,(H,15,16)(H,17,18)(H,19,20)(H3,12,13,14)/t5-,6-/m0/s1	KDZOASGQNOPSCU-WDSKDSINSA-N	C03406
Asparagine.Gly_Gly1	1.19027	0.251291	0.150777	0.0201568	6.90944e+07	8.22412e+07	N121	33.1089	M-H	C4H8N2O3	131.046	13.98	70_47_3.556_50_3	Amino.Acids_.Peptides_.and.Analogues.Amino.Acids_.Peptides_.and.Analogues	Amino.Acids.and.Derivatives.Peptides	Aspartate.Metabolism.Dipeptide	17196.2	HMDB00168	InChI=1S/C4H8N2O3/c5-2(4(8)9)1-3(6)7/h2H,1,5H2,(H2,6,7)(H,8,9)/t2-/m0/s1	DCXYFEDJOCDNAF-REOHCLBHSA-N	C00152
																		HMDB11733	InChI=1S/C4H8N2O3/c5-1-3(7)6-2-4(8)9/h1-2,5H2,(H,6,7)(H,8,9)	YMAWOPBAYDPSLA-UHFFFAOYSA-N	C02037
Betaine.Valine1	1.19262	0.254133	0.169997	0.0332582	1.33567e+08	1.59294e+08	N50	439.3	M-H	C5H11NO2	116.072	11.02	107_43_7.72_18_4	Amino.Acids_.Peptides_.and.Analogues.Amino.Acids_.Peptides_.and.Analogues	Amino.Acids.and.Derivatives.Amino.Acids.and.Derivatives	Betaine.Metabolism.Valine_.Leucine.and.Isoleucine.Metabolism	17750.2	HMDB00043	InChI=1S/C5H11NO2/c1-6(2,3)4-5(7)8/h4H2,1-3H3	KWIUHFFTVRNATP-UHFFFAOYSA-N	C00719
																		HMDB00883	InChI=1S/C5H11NO2/c1-3(2)4(6)5(7)8/h3-4H,6H2,1-2H3,(H,7,8)/t4-/m0/s1	KZSNJWFQEVHDMF-BYPYZUCNSA-N	C00183
DL_Tryptophan	1.27512	0.350638	0.239026	0.0384479	1.73778e+08	2.21588e+08	P207	289	M+H	C11H12N2O2	205.097	9.99	54_12_6	Amino.Acids_.Peptides_.and.Analogues	Amino.Acids.and.Derivatives	Tryptophan.Metabolism	27897	HMDB30396	InChI=1S/C11H12N2O2/c12-9(11(14)15)5-7-6-13-10-4-2-1-3-8(7)10/h1-4,6,9,13H,5,12H2,(H,14,15)	QIVBCDIJIAJPQS-UHFFFAOYSA-N	C00806
DL_Tryptophan1	1.24342	0.314309	0.214696	0.0332582	1.10928e+08	1.37929e+08	N391	289	M-H	C11H12N2O2	203.083	9.98	54_12_6	Amino.Acids_.Peptides_.and.Analogues	Amino.Acids.and.Derivatives	Tryptophan.Metabolism	27897	HMDB30396	InChI=1S/C11H12N2O2/c12-9(11(14)15)5-7-6-13-10-4-2-1-3-8(7)10/h1-4,6,9,13H,5,12H2,(H,14,15)	QIVBCDIJIAJPQS-UHFFFAOYSA-N	C00806
Gly_Pro.Pro_Gly1	1.2693	0.344033	0.228831	0.047883			N112	1109	M-H	C7H12N2O3	171.08	13.48	704_15_4.2578_57_6	Amino.Acids_.Peptides_.and.Analogues.Aliphatic.heteromonocyclic.compounds	Peptides.Carboxylic.Acids.and.Derivatives	Dipeptide.Dipeptide	356660.NA	HMDB00721	InChI=1S/C7H12N2O3/c8-4-6(10)9-3-1-2-5(9)7(11)12/h5H,1-4,8H2,(H,11,12)	KZNQNBZMBZJQJO-UHFFFAOYSA-N	No result	EC 3.4.13.18
																		HMDB11178	InChI=1S/C7H12N2O3/c10-6(11)4-9-7(12)5-2-1-3-8-5/h5,8H,1-4H2,(H,9,12)(H,10,11)	RNKSNIBMTUYWSH-UHFFFAOYSA-N	No result
L_Saccharopine1	0.789618	-0.340773	0.221519	0.0332582	7.12111e+06	9.03882e+06	N226	810	M-H	C11H20N2O6	275.125	16.02	997_68_2	Amino.Acids_.Peptides_.and.Analogues	Amino.Acids.and.Derivatives	Lysine.Metabolism	16927	HMDB00279	InChI=1S/C11H20N2O6/c12-7(10(16)17)3-1-2-6-13-8(11(18)19)4-5-9(14)15/h7-8,13H,1-6,12H2,(H,14,15)(H,16,17)(H,18,19)/t7-,8-/m0/s1	ZDGJAHTZVHVLOT-YUMQZZPRSA-N	C00449
Leu_Pro	1.33802	0.420102	0.3536	0.0357279	1.25822e+06	1.68353e+06	N335	1061	M-H	C11H20N2O3	227.14	3.59	87178_63_0	NA	NA	NA	NA	HMDB11175	InChI=1S/C11H20N2O3/c1-7(2)6-8(12)10(14)13-5-3-4-9(13)11(15)16/h7-9H,3-6,12H2,1-2H3,(H,15,16)	VTJUNIYRYIAIHF-UHFFFAOYSA-N	No result
Pantothenic_acid	1.36755	0.451596	0.216311	0.000208156	2.07111e+09	2.83235e+09	P189	58	M+H	C9H17NO5	220.118	8.73	79_83_4	Aliphatic.Acyclic.Compounds	Alkylamines	Beta_Alanine.Metabolism	7916	HMDB00210	InChI=1S/C9H17NO5/c1-9(2,5-11)7(14)8(15)10-4-3-6(12)13/h7,11,14H,3-5H2,1-2H3,(H,10,15)(H,12,13)	GHOKWGTUZJEAQD-UHFFFAOYSA-N	C00864
Pantothenic_acid1	1.32619	0.407286	0.192112	0.000119923	1.18917e+09	1.57706e+09	N371	58	M-H	C9H17NO5	218.103	8.74	79_83_4	Aliphatic.Acyclic.Compounds	Alkylamines	Beta_Alanine.Metabolism	7916	HMDB00210	InChI=1S/C9H17NO5/c1-9(2,5-11)7(14)8(15)10-4-3-6(12)13/h7,11,14H,3-5H2,1-2H3,(H,10,15)(H,12,13)	GHOKWGTUZJEAQD-UHFFFAOYSA-N	C00864
Phenylalanine	1.24008	0.310437	0.188394	0.022526	1.59667e+09	1980000000	P184	27	M+H	C9H11NO2	166.086	8.17	63_91_2	Amino.Acids_.Peptides_.and.Analogues	Amino.Acids.and.Derivatives	Phenylalanine.and.Tyrosine.Metabolism	17295	HMDB00159	InChI=1S/C9H11NO2/c10-8(9(11)12)6-7-4-2-1-3-5-7/h1-5,8H,6,10H2,(H,11,12)/t8-/m0/s1	COLNVLDHVKWLRT-QMMMGPOBSA-N	C00079
Phenylalanine1	1.23232	0.30138	0.178032	0.0142757	4.42111e+08	5.44824e+08	N365	27	M-H	C9H11NO2	164.072	8.16	63_91_2	Amino.Acids_.Peptides_.and.Analogues	Amino.Acids.and.Derivatives	Phenylalanine.and.Tyrosine.Metabolism	17295	HMDB00159	InChI=1S/C9H11NO2/c10-8(9(11)12)6-7-4-2-1-3-5-7/h1-5,8H,6,10H2,(H,11,12)/t8-/m0/s1	COLNVLDHVKWLRT-QMMMGPOBSA-N	C00079
Tartaric_acid	1.22534	0.293178	0.193107	0.0201568	35150000	4.30706e+07	N255	542	M-H	C4H6O6	149.009	16.72	87_69_4	Organic.Acids.and.Derivatives	Carboxylic.Acids.and.Derivatives	Xenobiotics	15671	HMDB00956 reconnu comme HMDB59916	InChI=1S/C4H6O6/c5-1(3(7)8)2(6)4(9)10/h1-2,5-6H,(H,7,8)(H,9,10)/t1-,2-/m1/s1	FEWJPZIEWOKRBE-JCYAYHJZSA-N	C00898
X1_5_Anhydro_D_sorbitol	0.485435	-1.04265	0.410586	1.3e-09	5.06278e+07	2.45765e+07	N38	357	M-H	C6H12O5	163.061	10.16	154_58_5	Carbohydrates.and.Carbohydrate.Conjugates	Monosaccharides	Unassigned	16070	HMDB02712	InChI=1S/C6H12O5/c7-1-4-6(10)5(9)3(8)2-11-4/h3-10H,1-2H2/t3-,4+,5+,6+/m0/s1	MPCAJMNYNOGXPB-SLPGGIOYSA-N	C07326
X1_Methylhistidine.3_Methylhistidine.Methyl_DL_histidine1	0.85	-0.234466	0.188682	0.047883	8.76056e+06	7.44647e+06	N82	41.1013.1072	M-H	C7H11N3O2	168.078	12.3	332_80_9.368_16_1.NA	Amino.Acids_.Peptides_.and.Analogues.Amino.Acids_.Peptides_.and.Analogues.NA	Amino.Acids.and.Derivatives.Amino.Acids.and.Derivatives.NA	Histidine.Metabolism.Histidine.Metabolism.NA	50599.27596.NA	HMDB00001	InChI=1S/C7H11N3O2/c1-10-3-5(9-4-10)2-6(8)7(11)12/h3-4,6H,2,8H2,1H3,(H,11,12)/t6-/m0/s1	BRMWTNUJHUMWMS-LURJTMIESA-N	C01152
																		HMDB00479	InChI=1S/C7H11N3O2/c1-10-4-9-3-5(10)2-6(8)7(11)12/h3-4,6H,2,8H2,1H3,(H,11,12)/t6-/m0/s1	JDHILDINMRGULE-LURJTMIESA-N	C01152
X3_Amino_3_4_hydroxyphenyl_propanoic_acid.Tyrosine	1.28757	0.364648	0.285564	0.047883	1.37194e+08	1.76647e+08	N72	1126.36	M-H	C9H11NO3	180.067	11.81	.6049_54_3.60_18_4	NA.Amino.Acids_.Peptides_.and.Analogues	NA.Amino.Acids.and.Derivatives	Phenylalanine.and.Tyrosine.Metabolism.Phenylalanine.and.Tyrosine.Metabolism	16939.2	HMDB0003831	InChI=1S/C9H11NO3/c10-8(5-9(12)13)6-1-3-7(11)4-2-6/h1-4,8,11H,5,10H2,(H,12,13)	JYPHNHPXFNEZBR-UHFFFAOYSA-N	C04368
																		HMDB00158	InChI=1S/C9H11NO3/c10-8(9(12)13)5-6-1-3-7(11)4-2-6/h1-4,8,11H,5,10H2,(H,12,13)/t8-/m0/s1	OUYCCCASQSFEME-QMMMGPOBSA-N	C00082
X3_Aminosalicylic_acid	1.8039	0.851122	0.452682	0.003698	9.26944e+06	1.67212e+07	P165	675	M+H	C7H7NO3	154.05	2.98	570_23_0	Aromatic.Homomonocyclic.Compounds	Benzoic.Acid.and.Derivatives	NA	89327	HMDB01972	InChI=1S/C7H7NO3/c8-5-3-1-2-4(6(5)9)7(10)11/h1-3,9H,8H2,(H,10,11)	IQGMRVWUTCYCST-UHFFFAOYSA-N	No result
X3_Hydroxybutyric_acid	2.15076	1.10485	0.569821	0.00067414	2.13167e+07	4.58471e+07	N367	356	M-H	C4H8O3	103.04	8.57	6168_83_8	Organic.Acids.and.Derivatives	Hydroxy.Acids.and.Derivatives	Valine_.Leucine.and.Isoleucine.Metabolism	17290	HMDB00442	InChI=1S/C4H8O3/c1-3(5)2-4(6)7/h3,5H,2H2,1H3,(H,6,7)/t3-/m0/s1	WHBMMWSBFZVSSR-VKHMYHEASA-N	C03197

## Sheet: Whole olfactory bulb
metabolite	Ratio HFD/CD	Fold Change (log2 ratio)	CV(SD/mean)	Mean CD (raw intensity)	Mean HFD (raw intensity)	pval.fdr.dietSelf	NVAR	CEA	Adduct	Formula	m.z	Retention.time..min.	CAS	Classe	Sous.Classe	Metabolic.Pathway.Name	chebi_id	Num.HMDB	InChICode	InChIKey	KEGG				bulbeData	CV
cis_5_8_11_14_17_Eicosapentaenoic_acid	0.751331	-0.412479	0.247394	1.00535e+08	7.45611e+07	0.0212154	N62	448	M-H	C20H30O2	301.217	1.39	10417_94_4	Lipids	Fatty.Acids.and.Conjugates	Alpha.Linolenic.Acid.and.Linoleic.Acid.Metabolism	28364	HMDB01999	InChI=1S/C20H30O2/c1-2-3-4-5-6-7-8-9-10-11-12-13-14-15-16-17-18-19-20(21)22/h3-4,6-7,9-10,12-13,15-16H,2,5,8,11,14,17-19H2,1H3,(H,21,22)/b4-3-,7-6-,10-9-,13-12-,16-15-	JAZBEHYOTPTENJ-JLNKQSITSA-N	C06428				Acetyl_L_carnitin	0.263777
cis_8_11_14_Eicosatrienoic_acid	0.825723	-0.27627	0.184325	3.51706e+08	2.82722e+08	0.0212154	N67	449	M-H	C20H34O2	305.249	1.37	1783_84_2	Lipids	Fatty.Acids.and.Conjugates	Alpha.Linolenic.Acid.and.Linoleic.Acid.Metabolism	53486	HMDB02925	InChI=1S/C20H34O2/c1-2-3-4-5-6-7-8-9-10-11-12-13-14-15-16-17-18-19-20(21)22/h6-7,9-10,12-13H,2-5,8,11,14-19H2,1H3,(H,21,22)/b7-6-,10-9-,13-12-	HOBAELRKJCKHQD-QNEBEIHSSA-N	C03242				Adenine	0.415681
gamma_Linolenic_acid	1.39343	0.478637	0.292796	3.54353e+07	4.81611e+07	0.0212154	N58	707	M-H	C18H30O2	277.217	1.43	506_26_3	Lipids	Lineolic.Acids.and.Derivatives	Alpha.Linolenic.Acid.and.Linoleic.Acid.Metabolism	28661	HMDB03073	InChI=1S/C18H30O2/c1-2-3-4-5-6-7-8-9-10-11-12-13-14-15-16-17-18(19)20/h6-7,9-10,12-13H,2-5,8,11,14-17H2,1H3,(H,19,20)/b7-6-,10-9-,13-12-	VZCCETWTMQHEPK-QNEBEIHSSA-N	C06426				Adenine1	0.553465
L_Homoserine.Threonine.D_allo_Threonine	0.828494	-0.271437	0.167446	4.33529e+08	355500000	0.0212287	P59	20.31.471	M+H	C4H9NO3	120.066	13.32	672_15_1.72_19_5.24830_94_2	Amino.Acids_.Peptides_.and.Analogues.Amino.Acids_.Peptides_.and.Analogues.Amino.Acids_.Peptides_.and.Analogues	Amino.Acids.and.Derivatives.Amino.Acids.and.Derivatives.Amino.Acids.and.Derivatives	Methionine.Metabolism.Glycine_.serine.and.threonine.metabolism.Glycine_.serine.and.threonine.metabolism	15699	HMDB00719	InChI=1S/C4H9NO3/c5-3(1-2-6)4(7)8/h3,6H,1-2,5H2,(H,7,8)/t3-/m0/s1	UKAUYVFTDYCKQA-VKHMYHEASA-N	C00263				Adenosine	0.57205
																	16857	HMDB00167	InChI=1S/C4H9NO3/c1-2(6)3(5)4(7)8/h2-3,6H,5H2,1H3,(H,7,8)/t2-,3+/m1/s1	AYFVYJQAPQTCCC-GBXIJSLDSA-N	C00188				Adenosine1	0.703784
																	28718	HMDB04041	InChI=1S/C4H9NO3/c1-2(6)3(5)4(7)8/h2-3,6H,5H2,1H3,(H,7,8)/t2-,3-/m0/s1	AYFVYJQAPQTCCC-HRFVKAFMSA-N	C05519				Adipic_acid.2_2_Dimethylsuccinic_acid.2_Methylglutaric_acid.3_Methylglutaric_acid	0.277147
L_Homoserine.Threonine.D_allo_Threonine1	0.823137	-0.280795	0.1567	2.91353e+08	2.38333e+08	0.0103275	N125	20.31.471	M-H	C4H9NO3	118.051	13.31	672_15_1.72_19_5.24830_94_2	Amino.Acids_.Peptides_.and.Analogues.Amino.Acids_.Peptides_.and.Analogues.Amino.Acids_.Peptides_.and.Analogues	Amino.Acids.and.Derivatives.Amino.Acids.and.Derivatives.Amino.Acids.and.Derivatives	Methionine.Metabolism.Glycine_.serine.and.threonine.metabolism.Glycine_.serine.and.threonine.metabolism	15699	HMDB00719	InChI=1S/C4H9NO3/c5-3(1-2-6)4(7)8/h3,6H,1-2,5H2,(H,7,8)/t3-/m0/s1	UKAUYVFTDYCKQA-VKHMYHEASA-N	C00263				ADP	0.252118
																	16857	HMDB00167	InChI=1S/C4H9NO3/c1-2(6)3(5)4(7)8/h2-3,6H,5H2,1H3,(H,7,8)/t2-,3+/m1/s1	AYFVYJQAPQTCCC-GBXIJSLDSA-N	C00188				ADP1	0.248994
																	28718	HMDB04041	InChI=1S/C4H9NO3/c1-2(6)3(5)4(7)8/h2-3,6H,5H2,1H3,(H,7,8)/t2-,3-/m0/s1	AYFVYJQAPQTCCC-HRFVKAFMSA-N	C05519				Alanine.Alanine	0.104498
L_Saccharopine	0.737189	-0.439893	0.273229	3.03059e+07	21800000	0.014094	P32	810	M+H	C11H20N2O6	277.139	16.02	997_68_2	Amino.Acids_.Peptides_.and.Analogues	Amino.Acids.and.Derivatives	Lysine.Metabolism	16927	HMDB00279	InChI=1S/C11H20N2O6/c12-7(10(16)17)3-1-2-6-13-8(11(18)19)4-5-9(14)15/h7-8,13H,1-6,12H2,(H,14,15)(H,16,17)(H,18,19)/t7-,8-/m0/s1	ZDGJAHTZVHVLOT-YUMQZZPRSA-N	C00449				Alanine.Alanine1	0.154776
L_Saccharopine1	0.723047	-0.46784	0.267714	6.26353e+06	4.48944e+06	0.0176014	N40	810	M-H	C11H20N2O6	275.125	16.01	997_68_2	Amino.Acids_.Peptides_.and.Analogues	Amino.Acids.and.Derivatives	Lysine.Metabolism	16927	HMDB00279	InChI=1S/C11H20N2O6/c12-7(10(16)17)3-1-2-6-13-8(11(18)19)4-5-9(14)15/h7-8,13H,1-6,12H2,(H,14,15)(H,16,17)(H,18,19)/t7-,8-/m0/s1	ZDGJAHTZVHVLOT-YUMQZZPRSA-N	C00449				Allantoin	0.169561
Lysine	0.851938	-0.23118	0.156901	5.05353e+08	4.26833e+08	0.0427079	P93	23	M+H	C6H14N2O2	147.113	16.77	56_87_1	Amino.Acids_.Peptides_.and.Analogues	Amino.Acids.and.Derivatives	Lysine.Metabolism	18019	HMDB00182	InChI=1S/C6H14N2O2/c7-4-2-1-3-5(8)6(9)10/h5H,1-4,7-8H2,(H,9,10)/t5-/m0/s1	KDXKERNSBIXSRK-YFKPBYRVSA-N	C00047				Alpha_D_Aminoadipic_acid	0.370441
Pantothenic_acid	1.31435	0.394346	0.21381	4420000000	5.62611e+09	0.00129806	P136	58	M+H	C9H17NO5	220.118	8.77	79_83_4	Aliphatic.Acyclic.Compounds	Alkylamines	Beta_Alanine.Metabolism	7916	HMDB00210	InChI=1S/C9H17NO5/c1-9(2,5-11)7(14)8(15)10-4-3-6(12)13/h7,11,14H,3-5H2,1-2H3,(H,10,15)(H,12,13)	GHOKWGTUZJEAQD-UHFFFAOYSA-N	C00864				Alpha_D_Aminoadipic_acid1	0.357694
Pantothenic_acid1	1.25295	0.325325	0.194859	2.49529e+09	3.03722e+09	0.0103275	N254	58	M-H	C9H17NO5	218.103	8.74	79_83_4	Aliphatic.Acyclic.Compounds	Alkylamines	Beta_Alanine.Metabolism	7916	HMDB00210	InChI=1S/C9H17NO5/c1-9(2,5-11)7(14)8(15)10-4-3-6(12)13/h7,11,14H,3-5H2,1-2H3,(H,10,15)(H,12,13)	GHOKWGTUZJEAQD-UHFFFAOYSA-N	C00864				Aminobutyric_acid	0.167908
trans_4_hydroxy_L_proline	0.761722	-0.392663	0.252719	5520000	4.23222e+06	0.0338436	N152	889	M-H	C5H9NO3	130.051	14.36	51_35_4	Amino.Acids_.Peptides_.and.Analogues	Amino.Acids.and.Derivatives	Arginine.and.Proline.Metabolism	18095	HMDB00725	InChI=1S/C5H9NO3/c7-3-1-4(5(8)9)6-2-3/h3-4,6-7H,1-2H2,(H,8,9)/t3-,4+/m1/s1	PMMYEEVYMWASQN-DMTCNVIQSA-N	C01157				Arachidic_acid	0.26403
X1_5_Anhydro_D_sorbitol	0.468671	-1.09335	0.423293	58300000	2.67611e+07	1e-10	N172	357	M-H	C6H12O5	163.061	10.16	154_58_5	Carbohydrates.and.Carbohydrate.Conjugates	Monosaccharides	Unassigned	16070	HMDB02712	InChI=1S/C6H12O5/c7-1-4-6(10)5(9)3(8)2-11-4/h3-10H,1-2H2/t3-,4+,5+,6+/m0/s1	MPCAJMNYNOGXPB-SLPGGIOYSA-N	C07326				Arginine	0.12052
X3_Aminosalicylic_acid	1.71675	0.779681	0.425977	1.38394e+07	2.34889e+07	0.00533447	P120	675	M+H	C7H7NO3	154.05	2.94	570_23_0	Aromatic.Homomonocyclic.Compounds	Benzoic.Acid.and.Derivatives	NA	89327	HMDB01972	InChI=1S/C7H7NO3/c8-5-3-1-2-4(6(5)9)7(10)11/h1-3,9H,8H2,(H,10,11)	IQGMRVWUTCYCST-UHFFFAOYSA-N	C02518				Arginine1	0.163349
X3_Hydroxybutyric_acid1	1.45044	0.536492	0.37157	4.32647e+07	5.98722e+07	0.0212154	N117	356	M-H	C4H8O3	103.04	8.64	6168_83_8	Organic.Acids.and.Derivatives	Hydroxy.Acids.and.Derivatives	Valine_.Leucine.and.Isoleucine.Metabolism	17290	HMDB00442	InChI=1S/C4H8O3/c1-3(5)2-4(6)7/h3,5H,2H2,1H3,(H,6,7)/t3-/m0/s1	WHBMMWSBFZVSSR-VKHMYHEASA-N	C03197				Arginine2	0.134558
																									Argininosuccinic_acid	0.362286
																									Argininosuccinic_acid1	0.408154
																									Asparagine	0.261323
																									Aspartylglycosamine	0.175505
																									Aspartylglycosamine1	0.131063
																									Azelaic_acid	0.306257
																									Behenic_acid	0.31743
																									beta_Pseudouridine	0.210811
																									beta_Pseudouridine1	0.118546
																									Betaine	0.22832
																									Biotin	0.192797
																									Biotin1	0.227046
																									Butyryl_carnitine	0.418595
																									Capric_acid	0.151057
																									Caproic_acid	0.139919
																									Caprylolyglycine	0.498401
																									Carnitine	0.160939
																									Carnitine1	0.172051
																									Carnosine	0.147772
																									Carnosine1	0.180969
																									Chlorogenic_acid	0.395293
																									cis_4_hydroxy_D_proline.trans_4_hydroxy_L_proline.trans_3_Hydroxy_L_proline	0.0894096
																									cis_5_8_11_14_17_Eicosapentaenoic_acid	0.247394
																									cis_8_11_14_Eicosatrienoic_acid	0.184325
																									cis_cis_Muconic_acid	0.142666
																									Citraconic_acid.Glutaconic_acid.Itaconic_acid.Mesaconic_acid	0.154032
																									Citric_acid.Isocitric_acid	0.114609
																									Creatine	0.0436716
																									Creatine1	0.116517
																									Creatinine	0.178284
																									Creatinine1	0.196661
																									Cyclic_ADP_ribose	0.215059
																									Cyclic_AMP	0.255702
																									Cystathionine.L_Cystathionine	0.272115
																									Cystathionine.L_Cystathionine1	0.272131
																									Cytidine	0.183815
																									Cytidine_5_diphosphocholine	0.20546
																									Cytidine_5_diphosphocholine1	0.204388
																									Cytidine1	0.212276
																									Cytosine	0.226853
																									D_2_Hydroxyglutaric_acid	0.11271
																									D_Ala_D_Ala	0.18928
																									D_Ala_D_Ala1	0.1647
																									D_Arabinose	0.290225
																									D_Fructose_1_phosphate	0.231254
																									D_Glucosamine_6_phosphate	0.333545
																									D_Glucosamine_6_phosphate1	0.27117
																									D_Glyceric_acid	0.246628
																									D_Lactic_acid.Glyceraldehyde	0.137534
																									D_Mannitol_1_phosphate	0.233378
																									D_Penicillamine.S_ethyl_L_cysteine.Methionine	0.249586
																									D_Penicillamine.S_ethyl_L_cysteine.Methionine1	0.251103
																									D_Pyroglutamic_acid	0.267994
																									D_Pyroglutamic_acid1	0.151778
																									D_Pyroglutamic_acid2	0.270149
																									D_Pyroglutamic_acid3	0.203453
																									D_Pyroglutamic_acid4	0.326264
																									D_Ribose_5_phosphate.D_Ribose_1_phosphate.D_Ribulose_5_phosphate.D_Xylulose_5_phosphate	0.216567
																									D_Ribose_5_phosphate.D_Ribose_1_phosphate.D_Ribulose_5_phosphate.D_Xylulose_5_phosphate1	0.223323
																									D_Ribulose_5_phosphate	0.327212
																									D_Saccharic_acid	0.149427
																									D_Sedoheptulose_7_phosphate	0.220005
																									D_Sphingosine	0.2104
																									D_Threitol.Erythritol	0.159427
																									Deoxycytidine	0.189151
																									Deoxycytidine1	0.285271
																									Deoxyinosine	0.20401
																									Deoxyuridine.2_Deoxyuridine	0.212037
																									dGMP.5_AMP	0.497779
																									dGTP	0.367107
																									dGTP.ATP	0.239005
																									dGTP.ATP1	0.258448
																									Diglycolic_acid.Malic_acid	0.176533
																									Dihydroxyacetone_phosphate	0.270722
																									Dimethyl_oxalate	0.115967
																									DL_3_Aminoisobutyric_acid.Aminobutyric_acid	0.212955
																									DL_3_Aminoisobutyric_acid.Aminobutyric_acid1	0.162964
																									DL_alpha_Hydroxystearic_acid	2.05722
																									DL_Tryptophan.L_Tryptophan	0.29388
																									DL_Tryptophan.L_Tryptophan1	0.283847
																									Dulcitol.D_Mannitol	0.132303
																									Elaidic_acid.trans_Vaccenic_acid	0.177676
																									Erythrono_1_4_lactone	0.113045
																									Erythrono_1_4_lactone1	0.141012
																									Fructose_1_6_bisphosphate.D_Glucose_1_6_bisphosphate	0.456396
																									Fructose_1_6_bisphosphate.D_Glucose_1_6_bisphosphate1	0.220692
																									Fumaric_acid.Maleic_acid	0.178696
																									Fumaric_acid.Maleic_acid1	0.0825288
																									Galactonic_acid.Gluconic_acid	0.169848
																									Galactose_1_phosphate.Glucose_1_phosphate.Mannose_1_phosphate.D_Fructose_1_phosphate.D_Mannose_6_phosphate	0.182151
																									Galactose_1_phosphate.Glucose_1_phosphate.Mannose_1_phosphate.D_Fructose_1_phosphate.D_Mannose_6_phosphate.Glucose_6_PO4	0.201153
																									Galactose_1_phosphate.Glucose_1_phosphate.Mannose_1_phosphate.D_Fructose_1_phosphate.D_Mannose_6_phosphate.Glucose_6_PO4.D_Fructose_6_phosphate	0.273407
																									Galactose_1_phosphate.Mannose_1_phosphate.D_Mannose_6_phosphate	0.233123
																									Galactose_1_phosphate.Mannose_1_phosphate.D_Mannose_6_phosphate.D_Fructose_6_phosphate	0.236944
																									gamma_Linolenic_acid	0.292796
																									GDP	0.262927
																									GDP1	0.271829
																									Gluconic_acid	0.296786
																									Glucose_1_phosphate	0.23164
																									Glucose_6_PO4.D_Fructose_6_phosphate	0.230804
																									Glutathione	0.337598
																									Glutathione1	0.217804
																									Glutathione2	0.305369
																									Gly_Gly.Asparagine	0.115356
																									Gly_Gly.Asparagine1	0.163332
																									Gly_Gly.Asparagine2	0.323074
																									Glycerol_3_phosphate	0.639454
																									Glycerol_3_phosphate1	0.550853
																									Glycerol_3_phosphate2	0.588045
																									GMP	0.321109
																									GMP1	0.310522
																									GTP	0.317086
																									GTP1	0.302343
																									Guanine	0.188438
																									Guanine1	0.264021
																									Guanosine	0.189414
																									Guanosine_5_diphospho_D_mannose.Guanosine_5_diphosphoglucose	0.523304
																									Guanosine_5_diphospho_D_mannose.Guanosine_5_diphosphoglucose1	0.331011
																									Guanosine_5_diphospho_L_fucose	0.232779
																									Guanosine1	0.244755
																									Histidine	0.166204
																									Histidine1	0.189425
																									Histidine2	0.20425
																									Homovanillic_acid.DL_p_Hydroxyphenyllactic_acid	0.649674
																									Hypoxanthine	0.137723
																									Hypoxanthine1	0.16837
																									Imidazoleacetic_acid	0.491458
																									Imidazolelactic_acid	0.215098
																									Imidazolelactic_acid1	0.232657
																									Imidazolelactic_acid2	0.221648
																									Indolelactic_acid	0.542511
																									Indoxyl_sulfate	0.534138
																									Inosine	0.188663
																									Inosine_5_monophosphate	1.32308
																									Inosine_5_monophosphate1	1.2853
																									Inosine1	0.164285
																									Inosine2	0.219598
																									Inosine3	0.221313
																									Inosine4	0.157998
																									L_a_Glycerophosphorylcholine	0.48217
																									L_Alanyl_L_proline	0.970766
																									L_Anserine	0.22353
																									L_Anserine1	0.176281
																									L_Ascorbic_acid_2_sulfate	0.332434
																									L_Aspartic_acid	0.107676
																									L_Aspartic_acid1	0.135952
																									L_Citrulline	0.217725
																									L_Citrulline1	0.24372
																									L_Cysteine	0.601272
																									L_Cysteine_S_sulfate	0.327206
																									L_Cysteinesulfinic_acid	0.231944
																									L_Cystine	0.463683
																									L_Cystine1	0.613015
																									L_Glutamic_acid	0.218465
																									L_Glutamic_acid1	0.176405
																									L_Glutamic_acid2	0.163883
																									L_Glutamine.D_Glutamine	0.142383
																									L_Glutamine.D_Glutamine1	0.22387
																									L_Glutathione_oxidized	0.296185
																									L_Glutathione_oxidized1	0.292515
																									L_Histidine_methyl_ester	0.27604
																									L_Histidinol	0.359189
																									L_Homoserine.Threonine.D_allo_Threonine	0.167446
																									L_Homoserine.Threonine.D_allo_Threonine1	0.1567
																									L_Norleucine.DL_Leucine.Isoleucine.Leucine	0.168057
																									L_Norleucine.DL_Leucine.Isoleucine.Leucine1	0.16121
																									L_Norleucine.Leucine	0.171348
																									L_Norleucine.Leucine1	0.165292
																									L_Pyroglutamic_acid1	0.224931
																									L_Pyroglutamic_acid2	0.174308
																									L_Pyroglutamic_acid3	0.141479
																									L_Pyroglutamic_acid4	0.146116
																									L_Saccharopine	0.273229
																									L_Saccharopine1	0.267714
																									L_Threonic_acid	0.116047
																									L_Threonic_acid1	0.112169
																									Leu_Pro	0.42579
																									Leu_Pro1	0.3799
																									Lignoceric_acid	0.318468
																									Lysine	0.156901
																									Lysine1	0.158195
																									Methionine_sulfoxide	0.418605
																									Methylhippurate	0.380269
																									Methylhistamine	0.608725
																									Methylimidazoleacetic_acid	0.285403
																									Methylmalonic_acid	0.0807326
																									mono_Methyl_adipate	0.328449
																									Muramic_acid	0.138437
																									Myo_inositol	0.137424
																									Myristic_acid	0.128318
																									N_a_acetyl_L_arginine	0.147706
																									N_Acetyl_a_D_glucosamine_1_phosphate.N_Acetyl_D_glucosamine_6_phosphate	0.172998
																									N_Acetyl_Asp_Glu	0.184806
																									N_Acetyl_Asp_Glu1	0.11093
																									N_Acetyl_D_allo_isoleucine	0.261366
																									N_Acetyl_D_penicillamine	0.223315
																									N_acetyl_DL_norvaline.N_Isovaleroylglycine	0.118074
																									N_Acetyl_DL_serine	0.183177
																									N_acetyl_DL_Valine	0.119359
																									N_Acetyl_L_alanine	0.120662
																									N_Acetyl_L_alanine1	0.200564
																									N_Acetyl_L_asparagine	0.387368
																									N_Acetyl_L_asparagine1	0.187339
																									N_Acetyl_L_aspartic_acid	0.106817
																									N_Acetyl_L_aspartic_acid1	0.0906477
																									N_Acetyl_L_carnosine	0.187773
																									N_Acetyl_L_carnosine1	0.233558
																									N_Acetyl_L_glutamic_acid.N_acetyl_DL_glutamic_acid	0.13403
																									N_Acetyl_L_glutamic_acid.N_acetyl_DL_glutamic_acid1	0.153982
																									N_acetyl_L_glutamine	0.340583
																									N_acetyl_L_glutamine1	0.28984
																									N_Acetyl_L_leucine	0.194513
																									N_Acetyl_L_methionine	0.232459
																									N_Acetyl_L_methionine1	0.217875
																									N_Acetyl_L_tyrosine	0.680514
																									N_Acetylgalactosamine.N_Acetylmannosamine	0.246596
																									N_Acetylglycine	0.1853
																									N_Acetylglycine1	0.101376
																									N_Acetylglycine2	0.155271
																									N_Acetylglycine3	0.30931
																									N_Acetylneuraminic_acid	0.134698
																									N_Acetylneuraminic_acid1	0.148379
																									N_Formyl_L_methionine	0.165574
																									N_Glycolylneuraminic_acid	0.212455
																									N_N_Dimethylglycine	0.468658
																									N_Tiglylglycine.3_Methylcrotonyl_glycine	0.242532
																									N6_Acetyl_L_lysine	0.176723
																									N6_Acetyl_L_lysine1	0.188978
																									N6_Methyladenine	0.258603
																									N6_N6_N6_Trimethyl_L_lysine	0.106311
																									NAD	0.21842
																									NAD_1	0.218668
																									Nervonic_acid	0.399286
																									Nicotinamide	0.126669
																									Nicotinamide_N_oxide	0.825547
																									Nicotinamide1	0.177623
																									Nicotinamide2	0.173207
																									Nicotine	0.71547
																									Nicotine1	0.71547
																									Nonanoic_acid	0.18799
																									O_Acetyl_L_serine.N_Acetyl_DL_serine	0.232669
																									O_Acetyl_L_serine.N_Acetyl_DL_serine1	0.0980644
																									O_Acetyl_L_serine.N_Acetyl_DL_serine2	0.518018
																									O_Phosphorylethanolamine	0.158038
																									O_Phosphorylethanolamine1	0.110843
																									Octanoic_acid	0.247856
																									Ornithine	0.173765
																									Orotic_acid	0.365854
																									Orotidine	0.13699
																									Oxalic_acid	0.094017
																									Oxalic_acid1	0.143486
																									Palmitic_acid	0.134301
																									Panthenol	1.21443
																									Pantothenic_acid	0.21381
																									Pantothenic_acid1	0.194859
																									para_Methylhippuric_acid.meta_Methylhippuric_acid.Phenylacetylglycine.ortho_Methylhippuric_acid	0.422472
																									Phenylalanine	0.180339
																									Phenylalanine1	0.175443
																									Phosphoenolpyruvic_acid	0.316735
																									Phosphoenolpyruvic_acid1	0.170873
																									Phosphoenolpyruvic_acid21	0.241419
																									Phosphonoacetic_acid	0.189607
																									Pro_Gly.Gly_Pro	0.217358
																									Pro_Gly.Gly_Pro1	0.196331
																									Pro_Leu	0.172808
																									Proline	0.126137
																									Proline1	0.14118
																									Propionylcarnitine	0.634609
																									Prostaglandin_A1.Prostaglandin_B1	0.545615
																									Prostaglandin_A1.Prostaglandin_B1_1	0.4065
																									Prostaglandin_A2.Prostaglandin_B2	0.266461
																									Prostaglandin_A2.Prostaglandin_B2_1	0.297189
																									Prostaglandin_E1	0.275825
																									Prostaglandin_E1_1	0.229261
																									Pyridoxamine_5_phosphate	0.175468
																									Pyridoxamine_5_phosphate1	0.173734
																									Pyrrole_2_carboxylic_acid	0.106458
																									Riboflavin	0.283507
																									Riboflavin_5_monophosphate	0.300666
																									Riboflavin1	0.487866
																									S_Adenosyl_homocysteine	0.202036
																									S_Adenosyl_homocysteine1	0.24317
																									Salicylic_acid.2_5_Dihydroxybenzaldehyde	0.374271
																									Sarcosine	0.0586678
																									Sarcosine.Alanine.Alanine	0.121639
																									Sarcosine1	0.111257
																									Sebacic_acid	0.451576
																									Serine	0.152511
																									Serine1	0.148771
																									Suberic_acid	0.349658
																									Succinic_acid	0.0781128
																									Succinic_acid.Methylmalonic_acid	0.243629
																									Sucrose	0.759903
																									Tartaric_acid	0.20853
																									Taurine	0.108366
																									Taurine1	0.104587
																									Thymidine	0.262179
																									Thymine	0.198683
																									Thyrotropin_releasing_hormone	0.596222
																									trans_4_hydroxy_L_proline	0.252719
																									trans_Aconitic_acid.cis_Aconitic_acid	0.146329
																									Tridecanoic_acid	0.394485
																									Triethanolamine	0.510763
																									Tyrosine	0.356558
																									UDP	0.191352
																									UDP_N_acetylglucosamine	0.198632
																									UDP_N_acetylglucosamine1	0.179439
																									UDP1	0.287552
																									UDP2	0.213208
																									UMP	0.544316
																									Uracil	0.200836
																									Uric_acid	0.488822
																									Uridine	0.131016
																									Uridine_5_diphosphogalactose	0.226096
																									Uridine_5_diphosphoglucuronic_acid	0.364525
																									Valine.Betaine	0.167388
																									Valine.Betaine1	0.159199
																									X1_5_Anhydro_D_sorbitol	0.423293
																									X1_methyl_guanine.7_methylguanine	0.139156
																									X1_methyl_guanine.7_methylguanine1	0.138907
																									X1_Methyladenosine	0.16087
																									X1_Methylhistidine	0.193184
																									X1_Methylhydantoin.Dihydrouracil	0.293042
																									X10_hydroxydecanoic_acid.3_hydroxydecanoic_acid	0.413868
																									X11_12_Epoxy_5Z_8Z_14Z_eicosatrienoic_acid.8S_Hydroxy_5Z_9E_11Z_14Z_eicosatetraenoic_acid	0.372791
																									X13_S_Hydroxyoctadeca_9Z_11E_dienoic_acid	0.249914
																									X2_Aminobenzoic_acid.Trigonelline	0.418965
																									X2_Aminopyridine_3_carboxylic_acid	0.421157
																									X2_Aminopyridine_3_carboxylic_acid.Nicotinamide_N_oxide	0.800663
																									X2_Hydroxy_2_methylbutyric_acid.3_Hydroxy_3_methylbutyric_acid	0.296823
																									X2_Hydroxy_3_methylbutyric_acid	0.29116
																									X2_hydroxycaproic_acid	0.388734
																									X2_hydroxycaproic_acid.2_hydroxycaproic_acid	0.304258
																									X2_Hydroxycinnamic_acid.p_Coumaric_acid	0.64002
																									X2_Hydroxyhexadecanoic_acid	0.304943
																									X2_Methylguanosine.2_O_Methylguanosine	0.456079
																									X2_Methylguanosine.2_O_Methylguanosine1	0.315852
																									X2_O_Methyladenosine	0.234494
																									X2_O_Methylguanosine	0.199731
																									X3_5_Dihydroxy_phenylglycine	0.409392
																									X3_Amino_3_4_hydroxyphenyl_propanoic_acid.Tyrosine	0.368202
																									X3_Aminophenol.2_Aminophenol	0.289237
																									X3_Aminosalicylic_acid	0.425977
																									X3_AMP.5_AMP	0.294973
																									X3_AMP.5_AMP1	0.268449
																									X3_Hydroxy_3_methylglutaric_acid	0.145471
																									X3_Hydroxybutyric_acid	0.328055
																									X3_Hydroxybutyric_acid1	0.37157
																									X3_Methyl_2_oxovaleric_acid.2_Ketohexanoic_acid.4_Methyl_2_oxovaleric_acid	1.00065
																									X3_Methylhistidine.Methyl_DL_histidine	0.183369
																									X3_Methylhistidine.Methyl_DL_histidine.1_Methylhistidine	0.238943
																									X3_Methylhistidine.Methyl_DL_histidine.1_Methylhistidine1	0.220126
																									X4_Acetamidobutanoic_acid	0.348026
																									X4_Amino_nicotinic_acid	0.149783
																									X4_Amino_nicotinic_acid1	0.133203
																									X4_Guanidinobutyric_acid	0.149778
																									X4_Hydroxy_3_methoxyphenylglycol_sulfate	0.298428
																									X4_Hydroxybenzaldehyde	0.24057
																									X4_Nitrophenol	0.383707
																									X4_Pyridoxic_acid	0.572362
																									X5_Aminoimidazole_4_carboxamide_1b_D_ribofuranoside	0.483487
																									X5_Aminoimidazole_4_carboxamide_1b_D_ribofuranosyl_5_monophosphate	0.382097
																									X5_Aminopyridine_3_carboxylic_acid.6_Aminopyridine_3_carboxylic_acid	0.203561
																									X5_Aminopyridine_3_carboxylic_acid.6_Aminopyridine_3_carboxylic_acid.4_Imidazoleacrylic_acid	0.908446
																									X5_Aminopyridine_3_carboxylic_acid.6_Aminopyridine_3_carboxylic_acid.4_Imidazoleacrylic_acid1	0.837213
																									X5_Deoxy_5_methylthio_adenosine	0.18802
																									X5_Hydroxyindoleacetic_acid	0.228682
																									X6_Methylnicotinamide.N_Methylnicotinamide.2_Methylnicotinamide	0.349755
																									X6_Methylnicotinamide.N_Methylnicotinamide.2_Methylnicotinamide1	0.397726
																									X7_8_Dihydro_L_biopterin	0.287667
																									X7_methylguanine	0.244734
																									X7_Methylguanosine	0.365872
																									Xanthine	0.287579
																									Xanthine1	0.072715
																									Xanthine2	0.143659
																									Xanthosine	0.28367
